# Supplementary material for: Restoring nuclear entry of Sirtuin 2 in oligodendrocyte progenitor cells promotes remyelination during ageing
Source: Nat Commun. 2022 Mar 9;13:1225. doi: 10.1038/s41467-022-28844-1 (PMC8907257; doi:10.1038/s41467-022-28844-1)
Supplement: Supplementary file 5 — Dataset 1 [file 41467_2022_28844_MOESM5_ESM.xlsx]

## Sheet: Supplementary Data 1
Supplementary Data 1. Graded Myelin Age-related Ultrastructural Changes.
Grade	Ultrastructural feature	Representative TEM images
0	Normal myelin
1	Focal split myelin sheaths
2	Wave-like lamellae decompaction
	Enlarged space between lamellae
3	Myelin inclusion
	Redundant myelin
4	Myelin broken
	Myelin balloons with degenerating axon or no axon
	Myelin almost disappear with myelin inclusion in the axon
Note: The pathological classification of myelin sheath should also refer to the changes of axons such as edema beneath axonal membrane and amorphous neurofilaments and microtubules.
