# Supplementary material for: Restoring nuclear entry of Sirtuin 2 in oligodendrocyte progenitor cells promotes remyelination during ageing
Source: Nat Commun. 2022 Mar 9;13:1225. doi: 10.1038/s41467-022-28844-1 (PMC8907257; doi:10.1038/s41467-022-28844-1)
Supplement: Supplementary file 6 — Dataset 2 [file 41467_2022_28844_MOESM6_ESM.xlsx]

## Sheet: Supplementary Data 2
Supplementary Data 2. Metabolome comparison of WT and G3 Terc-/- OPCs.
Metabolite	Peak area						Normalized data
	G3-1	G3-2	G3-3	WT-1	WT-2	WT-3	G3-1	G3-2	G3-3	WT-1	WT-2	WT-3
1-Methyladenosine	4.39602e+06	4.37446e+06	4.52152e+06	3.82602e+06	9.13278e+06	4.17068e+06	0.402572	0.424016	0.449209	0.345039	0.468628	0.337277
1-Methylhistidine	46039.6	22052.9	35505.4	50210.3	89951.4	53094.7	0.00421614	0.00213758	0.00352743	0.00452806	0.00461566	0.00429369
1-Methylnicotinamide	89221	90346.2	117672	201856	440368	177066	0.00817055	0.00875725	0.0116906	0.0182038	0.0225965	0.0143191
2-Aminoadipic acid	267441	206893	258458	230086	561196	267893	0.0244913	0.0200541	0.0256776	0.0207497	0.0287965	0.0216641
2'-Deoxyadenosine	110244	113449	90485.1	126072	136216	145591	0.0100957	0.0109966	0.00898961	0.0113694	0.00698961	0.0117737
Acetylcarnitine	1.01642e+08	8.27265e+07	7.81289e+07	9.91545e+07	2.13629e+08	1.24741e+08	9.30801	8.01867	7.76204	8.94195	10.9619	10.0876
Adenosine	2.03448e+06	3.09194e+06	2.39183e+06	3.4695e+06	2.19475e+06	2.31066e+06	0.18631	0.299701	0.237626	0.312887	0.112619	0.18686
Arginine	1.16235e+07	9.33662e+06	9.38518e+06	9.795e+06	1.3463e+07	9.02722e+06	1.06444	0.904998	0.932409	0.883333	0.690823	0.730019
Aspartic acid	823033	402798	819750	919839	1.85997e+06	1.3859e+06	0.0753705	0.0390431	0.0814414	0.082953	0.0954403	0.112076
Betaine	1.58133e+07	1.66768e+07	1.78088e+07	3.02845e+07	1.7685e+07	2.25507e+07	1.44813	1.61648	1.76928	2.73112	0.907469	1.82364
cAMP	257888	175100	219475	337405	396389	293085	0.0236165	0.0169725	0.0218046	0.0304278	0.0203398	0.0237014
Carnitine	1.36904e+07	1.37734e+07	1.13036e+07	1.32198e+07	2.61012e+07	1.40598e+07	1.25372	1.33505	1.123	1.19219	1.33932	1.13699
Carnitine-C12	1.93668e+06	2.00784e+06	1.66377e+06	1.63661e+06	2.54423e+06	1.79854e+06	0.177355	0.19462	0.165294	0.147593	0.130552	0.145446
Carnitine-C18	41419.2	103097	84256.9	56252.6	31595.8	185086	0.00379302	0.00999314	0.00837085	0.00507298	0.00162127	0.0149677
Carnitine-C3	1.78013e+07	1.73254e+07	1.41229e+07	1.67094e+07	4.226e+07	2.3877e+07	1.63018	1.67935	1.40309	1.50689	2.16848	1.9309
Carnitine-C4	7.04151e+06	8.19364e+06	7.34298e+06	8.05879e+06	1.97554e+07	8.04516e+06	0.644837	0.794209	0.729519	0.726759	1.01371	0.650601
Carnitine-C5	247684	665727	522637	941796	2.31195e+06	979054	0.0226821	0.0645289	0.0519235	0.0849331	0.118633	0.0791748
Carnitine-C6	4.16365e+06	1.98266e+06	1.98925e+06	4.8949e+06	2.02865e+07	4.05189e+06	0.381293	0.192179	0.19763	0.441432	1.04096	0.32767
Carnitine-C8	1.52601e+06	1.39347e+06	1.6414e+06	2.86688e+06	7.71438e+06	2.57762e+06	0.139747	0.135069	0.163071	0.258542	0.395846	0.208449
Carnosine	154542	85169.1	135368	135477	319085	170593	0.0141524	0.00825543	0.0134486	0.0122176	0.0163731	0.0137956
Choline	7.93787e+07	8.44929e+07	8.39327e+07	8.45733e+07	1.00289e+08	8.11823e+07	7.26922	8.18989	8.33863	7.62699	5.14612	6.5651
Citrulline	693162	699467	832340	934552	1.01697e+06	726283	0.0634773	0.0677993	0.0826922	0.0842798	0.0521835	0.0587335
Creatine	2.37106e+08	2.09077e+08	2.11365e+08	1.91537e+08	3.35182e+08	2.39378e+08	21.7133	20.2658	20.9989	17.2732	17.1991	19.3582
Creatinine	684726	829497	631460	1.05917e+06	1.05009e+06	1.26248e+06	0.0627047	0.0804031	0.062735	0.0955182	0.0538829	0.102095
Cycloleucine	442557	543948	479839	1.40164e+06	2.51938e+06	2.02046e+06	0.0405278	0.0527248	0.0476716	0.126403	0.129276	0.163392
Cystathionine	307375	115266	173492	382760	901205	798079	0.0281483	0.0111727	0.0172363	0.0345181	0.0462433	0.0645396
Cytidine	1.62812e+06	1.95756e+06	1.96611e+06	1.54764e+06	3.06196e+06	1.62816e+06	0.149097	0.189747	0.195331	0.139569	0.157118	0.131667
dAMP	167532	200924	160939	143383	206986	136132	0.0153419	0.0194755	0.0159892	0.0129305	0.010621	0.0110088
FAD	113365	148913	141530	103229	298109	144930	0.0103815	0.0144342	0.0140609	0.00930945	0.0152968	0.0117203
Glutamine	1.99552e+06	1.09452e+06	1.61893e+06	2.31168e+06	4.90896e+06	3.11418e+06	0.182742	0.106092	0.160839	0.208472	0.251893	0.251839
Glycerophosphorylcholine	2.55311e+07	1.64499e+07	2.04773e+07	1.69684e+07	3.02752e+07	2.2714e+07	2.33805	1.59448	2.0344	1.53024	1.55351	1.83685
GMP	1.96804e+07	2.16675e+07	1.87404e+07	1.09092e+07	2.81957e+07	1.4069e+07	1.80226	2.10023	1.86184	0.983814	1.4468	1.13774
GSH	1.3131e+08	1.45237e+08	1.26832e+08	1.24785e+08	2.82919e+08	1.96945e+08	12.0249	14.0778	12.6006	11.2533	14.5174	15.9267
GSSG	2.9246e+07	2.53173e+07	2.14258e+07	2.62885e+07	5.34028e+07	3.05586e+07	2.67824	2.454	2.12863	2.37075	2.74025	2.47123
Guanosine	749930	841480	765188	749088	993240	686677	0.0686759	0.0815645	0.0760207	0.0675543	0.0509659	0.0555306
Histidine	402637	297068	633590	726495	1.09419e+06	597677	0.0368721	0.0287948	0.0629466	0.0655168	0.0561462	0.0483333
Homoserine	596876	347668	493195	818708	1.3404e+06	930886	0.0546598	0.0336994	0.0489985	0.0738328	0.0687798	0.0752794
Inosine	157161	204486	206845	271268	225710	174165	0.0143922	0.0198208	0.0205498	0.0244635	0.0115818	0.0140845
Isoleucine	1.08055e+07	1.1836e+07	1.17331e+07	1.79772e+07	7054.67	1.74174e+07	0.989532	1.14726	1.16567	1.62122	0.000361995	1.40852
Kynurenic acid	28903.2	100621	123887	134144	77665.3	547370	0.00264685	0.00975317	0.0123081	0.0120974	0.00398522	0.0442651
Kynurenine	34102.9	49994	26986.9	32227.3	47544.1	41044.6	0.00312302	0.00484591	0.00268112	0.00290632	0.00243962	0.00331922
Leucine	1.51256e+07	1.70673e+07	1.67028e+07	2.70718e+07	5.28785e+07	2.52496e+07	1.38515	1.65433	1.65941	2.44139	2.71334	2.0419
Lysine	1.82246e+06	1.18329e+06	1.5422e+06	1.93229e+06	3.14457e+06	1.98204e+06	0.166895	0.114696	0.153216	0.174258	0.161356	0.160284
Methionine	2.6529e+06	8.3068e+06	3.82631e+06	1.55231e+07	4.60262e+06	1.84214e+06	0.242943	0.805177	0.38014	1.39991	0.236173	0.148971
Methionine sulfoxide	57928.7	85850.2	83823.3	180037	46906.1	65321.5	0.00530491	0.00832145	0.00832776	0.0162361	0.00240688	0.00528246
N,N-Dimethylglycine	1.63834e+07	1.8409e+07	1.76678e+07	1.83289e+07	2.18563e+07	1.76114e+07	1.50033	1.78438	1.75528	1.65294	1.12151	1.42421
N-Acetyl-aspartic acid	1.93499e+07	1.84953e+07	1.8604e+07	1.71891e+07	3.30609e+07	2.12468e+07	1.772	1.79275	1.84829	1.55015	1.69645	1.7182
NAD	1.05644e+06	1.24338e+06	820401	1.94201e+06	3.58011e+06	2.80927e+06	0.0967446	0.120521	0.081506	0.175135	0.183705	0.227182
Nicotinamide	3.4439e+06	3.57587e+06	2.51097e+06	6.17314e+06	4.65015e+06	1.1316e+06	0.31538	0.346609	0.249462	0.556707	0.238612	0.0915111
Pantothenic acid	252522	258564	253281	356852	567267	246398	0.0231251	0.0250626	0.0251632	0.0321817	0.0291081	0.0199259
Phenylalanine	1.8758e+07	1.90425e+07	2.00726e+07	3.45457e+07	5.83731e+07	3.02604e+07	1.71779	1.84579	1.9942	3.1154	2.99529	2.44712
Phosphocholine	2.51174e+07	1.31384e+07	2.10599e+07	1.86737e+07	3.79788e+07	2.79724e+07	2.30017	1.27351	2.09228	1.68403	1.9488	2.26209
Phosphoethanolamine	360214	164917	360444	374593	655999	667190	0.0329871	0.0159854	0.0358098	0.0337816	0.0336611	0.0539547
Proline	2.41089e+07	1.58817e+07	1.91417e+07	3.91754e+07	1.0646e+08	4.00809e+07	2.20781	1.53942	1.90171	3.53292	5.46278	3.24129
Purine	28663.5	29186.8	29051.4	51759.7	105601	40517.5	0.0026249	0.00282907	0.00288623	0.00466779	0.0054187	0.00327659
Putrescine	751566	707680	330239	301972	885556	197779	0.0688257	0.0685954	0.0328089	0.0272324	0.0454403	0.0159941
Pyridoxamine	107027	86514.5	88142.6	139311	298155	143164	0.00980116	0.00838584	0.00875688	0.0125634	0.0152992	0.0115775
Pyridoxine	147418	824808	225007	4.20595e+06	135521	89394.7	0.0135	0.0799486	0.0223542	0.379301	0.00695398	0.00722923
Riboflavin	22511.9	231597	106701	281910	27808.6	56856.6	0.00206156	0.0224486	0.0106007	0.0254232	0.00142694	0.00459792
S-Adenosyl-methionine	5.45324e+06	6.86754e+06	4.80403e+06	6.45119e+06	1.15292e+07	2.93747e+06	0.499389	0.66567	0.477276	0.581782	0.591594	0.237549
SDMA-ADMA	436407	623560	465368	612484	1.09365e+06	359292	0.0399646	0.0604416	0.0462338	0.0552351	0.0561183	0.0290554
Serine	494681	431609	525325	592400	466613	681527	0.0453011	0.0418358	0.0521905	0.0534238	0.0239432	0.0551141
S-Methyl-5'-thioadenosine	2.1088e+07	2.23608e+07	1.7327e+07	1.84782e+07	4.30715e+07	6.7416e+06	1.93116	2.16743	1.72142	1.6664	2.21012	0.545184
Spermidine	3.53842e+06	2.75558e+06	1.94346e+06	740491	2.08255e+06	516669	0.324036	0.267098	0.193081	0.066779	0.106861	0.0417823
Thiamine pyrophosphate	150940	101019	155757	126221	248330	140505	0.0138226	0.00979173	0.0154743	0.0113829	0.0127425	0.0113625
Trimethyllysine	1.80018e+06	1.40221e+06	1.83406e+06	1.78233e+06	3.20176e+06	2.43717e+06	0.164854	0.135916	0.182212	0.160734	0.164291	0.197091
Tryptophan	1.13354e+07	1.68555e+07	1.46063e+07	2.75168e+07	2.93989e+07	1.44923e+07	1.03806	1.6338	1.45112	2.48152	1.50854	1.17197
Tyrosine	1.46457e+07	1.37447e+07	1.41106e+07	1.90723e+07	3.71986e+07	2.11603e+07	1.3412	1.33227	1.40188	1.71998	1.90876	1.7112
Urea	953853	1.16352e+06	1.20891e+06	1.41669e+06	980751	1.4835e+06	0.0873505	0.112779	0.120104	0.12776	0.0503251	0.119968
Valine-Norvaline	3.15554e+06	3.02287e+06	3.40985e+06	4.8902e+06	9.4745e+06	5.34371e+06	0.288973	0.293006	0.338766	0.441008	0.486163	0.432139
Xanthosine	45415.1	51158.1	42316.8	41260.2	60982	27143.5	0.00415895	0.00495875	0.00420413	0.00372093	0.00312915	0.00219506
2-Hydroxyisocaproic acid	25299.9	34716.4	34119.8	38435	37422.5	12130.1	0.00231687	0.00336505	0.00338977	0.00346615	0.00192026	0.000980944
2-Phosphoglyceric acid	495218	152788	288646	255505	480139	158057	0.0453503	0.0148097	0.0286767	0.023042	0.0246373	0.0127818
3-Phosphoglyceric acid	314688	126146	347692	316969	448758	451393	0.028818	0.0122274	0.0345429	0.0285849	0.023027	0.0365035
ADP	1.72731e+06	1.87002e+06	1.82688e+06	1.29848e+06	5.68301e+06	1.25831e+06	0.158181	0.181261	0.181499	0.117099	0.291611	0.101758
ADP-ribose	49258.4	44623	44534.4	58116.9	148497	48575.6	0.00451091	0.0043253	0.00442445	0.00524111	0.00761981	0.00392824
AMP	2.62138e+07	3.09397e+07	2.67752e+07	1.45691e+07	3.24217e+07	1.93103e+07	2.40057	2.99898	2.66009	1.31387	1.66365	1.56159
Ascorbic acid	339041	328037	313314	283098	582391	349904	0.0310481	0.0317966	0.0311275	0.0255303	0.0298841	0.0282963
cis-Aconitic acid	28040.1	45275.8	45163.8	62791.5	80945.8	106166	0.00256782	0.00438857	0.00448698	0.00566266	0.00415355	0.00858549
Citraconic acid	340193	357223	275768	298743	225088	764226	0.0311537	0.0346256	0.0273973	0.0269413	0.0115499	0.0618019
Citrate	486052	1.74453e+06	883936	2.15413e+06	1.89356e+06	831927	0.0445109	0.169097	0.0878182	0.194264	0.0971637	0.0672768
Dihydroxyacetone phosphate	129664	55062.2	103108	90303.5	189028	113376	0.0118742	0.00533717	0.0102437	0.00814376	0.00969954	0.00916855
dTMP	18733.5	22544	20178.3	15724.5	16326.9	28447.2	0.00171555	0.00218519	0.0020047	0.00141807	0.000837778	0.00230048
G6P-F6P	250946	110263	244973	231683	296725	391949	0.0229807	0.0106878	0.0243379	0.0208937	0.0152258	0.0316964
Gluconic acid	375547	655652	413610	1.07232e+06	800591	259843	0.0343913	0.0635523	0.0410918	0.0967044	0.0410806	0.0210132
Glutamate	2.47002e+06	1.78885e+06	1.99791e+06	2.38855e+06	6.26857e+06	2.63308e+06	0.226196	0.173393	0.19849	0.215404	0.321658	0.212934
Hydroxyglutaric acid	701977	795041	834545	1.16606e+06	1.71825e+06	2.44475e+06	0.0642846	0.0770632	0.0829113	0.105157	0.0881682	0.197703
IMP	1.13551e+06	1.23124e+06	1.0756e+06	629363	1.46884e+06	957374	0.103986	0.119343	0.10686	0.0567573	0.0753702	0.0774215
Inositol	11108	1000	9958.23	14279.7	24485.7	11666	0.00101723	9.69299e-05	0.000989341	0.00128777	0.00125643	0.000943412
Lactic acid	1.80744e+06	2.51514e+06	4.11286e+06	3.81047e+06	2.991e+06	1.6307e+06	0.165519	0.243792	0.408609	0.343636	0.153477	0.131873
N-Acetyl-D-glucosamine 6-phosphate	514508	340441	483398	573013	1.20536e+06	377070	0.0471168	0.0329989	0.0480251	0.0516755	0.0618502	0.0304931
N-Acetyl-L-alanine	57868.5	77875.2	78514.3	92096.9	99112.1	101584	0.00529939	0.00754844	0.00780032	0.00830548	0.00508572	0.00821496
Phosphocreatine	2.27939e+06	737437	1.52645e+06	2.64382e+06	7.09799e+06	2.60603e+06	0.208739	0.0714797	0.151652	0.238425	0.364218	0.210746
Pyridoxal 5'-phosphate	74755.5	95318.1	88545	83492.8	180993	81664	0.00684585	0.00923917	0.00879687	0.00752955	0.00928724	0.00660405
Pyroglutamic acid	63641.7	131043	194231	221636	119562	213029	0.00582808	0.012702	0.0192967	0.0199876	0.00613504	0.0172274
S-(5'-Adenosyl)-L-homocysteine	217302	217077	162995	148657	463990	63214.1	0.0198997	0.0210412	0.0161934	0.0134062	0.0238086	0.00511204
sn-Glycerol 3-phosphate	582458	390748	599581	774162	590587	647859	0.0533394	0.0378752	0.0595678	0.0698155	0.0303047	0.0523915
Succinate	1.30665e+06	2.20894e+06	2.48356e+06	3.63088e+06	1.51108e+06	8.06935e+06	0.119659	0.214112	0.246739	0.32744	0.0775377	0.652557
Taurine	3.51103e+07	1.51576e+07	2.44405e+07	2.80466e+07	7.64841e+07	3.33931e+07	3.21528	1.46923	2.42814	2.5293	3.92461	2.70045
UDP-galactose	793410	404726	686999	1.02836e+06	2.20039e+06	1.11589e+06	0.0726576	0.03923	0.0682527	0.0927394	0.112908	0.0902405
UMP	2.89064e+06	3.21834e+06	2.23689e+06	2.01899e+06	4.13289e+06	2.36221e+06	0.264714	0.311953	0.222233	0.182076	0.21207	0.191029
Uridine	70394	105223	72233.9	88999.5	90480.5	108016	0.00644643	0.0101992	0.00717637	0.00802616	0.00464281	0.00873511
Xanthine	190913	248952	249513	264951	333307	161605	0.0174831	0.0241309	0.0247889	0.0238938	0.0171029	0.0130688
XMP	178421	158566	193544	196114	481714	176792	0.0163392	0.0153698	0.0192285	0.017686	0.0247181	0.0142969
α-D-Galactose 1-phosphate	675139	737241	612793	581911	764226	341221	0.0618269	0.0714607	0.0608804	0.0524779	0.0392145	0.027594
γ-Glu-Cys	108664	113753	90764.2	64231.1	146136	141007	0.00995106	0.011026	0.00901734	0.00579249	0.00749863	0.011403
Malate	648126	1.0358e+06	930778	1.50161e+06	950184	2.39642e+06	0.059353	0.1004	0.0924719	0.135418	0.0487566	0.193795
Pipecolic acid	394338	473881	453994	1.47596e+06	2.56267e+06	2.00681e+06	0.036112	0.0459332	0.0451039	0.133105	0.131498	0.162288
6-Phosphogluconic acid	3.51855e+06	5.40437e+06	3.83591e+06	3.68826e+06	3.30014e+06	2.72276e+06	0.322217	0.523845	0.381094	0.332614	0.169339	0.220186
dCMP	29167.4	33487.2	26153.5	19415.2	46719.3	23184.2	0.00267105	0.00324591	0.00259833	0.00175091	0.0023973	0.00187488
7-Methylguanosine	148980	127233	156419	139482	249470	123976	0.0136431	0.0123326	0.0155401	0.0125788	0.012801	0.0100257
Allantoin	7.30294e+07	6.8646e+07	7.37606e+07	7.10749e+07	7.19909e+07	6.68058e+07	6.68777	6.65385	7.32804	6.40968	3.69405	5.40249
Carnitine-C14	432599	501966	363145	329712	325720	478881	0.0396159	0.0486555	0.0360781	0.0297341	0.0167136	0.0387265
Carnitine-C16	30048.7	35803.3	42128.8	38418.9	16955	103427	0.00275175	0.00347041	0.00418546	0.0034647	0.000870008	0.00836399
cGMP	46295.2	83902.3	41759.5	79555.4	28416.4	38252.8	0.00423955	0.00813265	0.00414876	0.00717447	0.00145812	0.00309345
Cystamine	33900.6	46407.8	76068.6	57774.6	35035	80034.8	0.0031045	0.0044983	0.00755734	0.00521023	0.00179774	0.00647231
Glycocholic acid	9820.05	15768.4	18387.2	11924.9	15105.1	10792.6	0.000899285	0.00152843	0.00182676	0.00107541	0.000775085	0.000872785
Guanidineacetic acid	1.55018e+06	1.85257e+06	1.34616e+06	805788	1.22634e+06	1.04496e+06	0.14196	0.179569	0.13374	0.0726676	0.0629271	0.0845044
Guanine	1.85518e+06	2.20658e+06	2.22766e+06	2.02354e+06	2.41548e+06	1.47212e+06	0.16989	0.213883	0.221316	0.182487	0.123945	0.119048
Hypoxanthine	499403	574434	471991	290715	659429	438587	0.0457336	0.0556799	0.0468919	0.0262173	0.0338372	0.0354679
N-Acetyl-L-lysine	134208	110946	131467	179569	324145	212155	0.0122903	0.010754	0.0130611	0.0161939	0.0166328	0.0171567
Nicotinate	150214	249450	236015	358179	144455	234283	0.013756	0.0241792	0.0234479	0.0323013	0.00741238	0.0189461
N-Methyl-L-arginine	27233.5	84887.7	45703.3	59697.1	39189.9	32600	0.00249395	0.00822815	0.00454058	0.00538361	0.00201094	0.00263631
Spermine	372681	798710	79944.2	31025	158437	20541.7	0.0341288	0.0774188	0.00794239	0.0027979	0.00812984	0.00166118
Uracil	121023	178651	176890	271296	174040	440671	0.0110829	0.0173166	0.0175738	0.0244661	0.00893048	0.0356364
3-Phenyllactic acid	5598.21	7978.81	7802.98	13816.7	7911.56	14987.7	0.000512664	0.000773385	0.000775219	0.00124602	0.000405964	0.00121203
4-Hydroxybenzoic acid	129398	268424	392668	528634	129297	810961	0.0118498	0.0260183	0.0390112	0.0476733	0.00663457	0.0655813
Cholic acid	27861.3	44499.8	57328.9	34359.4	40410.9	31101.8	0.00255144	0.00431336	0.00569557	0.0030986	0.0020736	0.00251516
Malonate	145962	102915	162874	241358	130617	1.77734e+06	0.0133667	0.00997552	0.0161814	0.0217661	0.0067023	0.143731
N-Acetyl-Asp-Glu	9.08356e+06	9.07998e+06	8.2866e+06	7.40324e+06	1.49721e+07	9.40832e+06	0.83184	0.880121	0.823266	0.667639	0.768261	0.760838
Phospho-L-serine	37570.1	33170.8	48822.3	60779.6	65764.5	44876.8	0.00344054	0.00321524	0.00485045	0.00548123	0.00337456	0.00362912
Taurochenodeoxycholate	51504.7	79632.9	50806.5	107831	32861.4	31998.2	0.00471662	0.00771881	0.00504758	0.00972444	0.00168621	0.00258765
Xanthurenic acid	26673	65821.3	72952.6	92733	70813.4	91868.8	0.00244262	0.00638005	0.00724777	0.00836286	0.00363363	0.0074293
Note: The peak area of undetected metabolites was replaced by 1000; the normalized data was normalized to the sum of peak area of one sample.

## Sheet: Downregulated metabolites
Metabolite	P-value	Fold-change (G3/WT)
Pipecolic acid	0.000678425	0.297728
Cycloleucine	0.00170724	0.336197
Cystathionine	0.0421075	0.389118
Proline	0.0385444	0.461625
NAD	0.00829987	0.509727
1-Methylnicotinamide	0.0286664	0.520871
UDP-galactose	0.0389168	0.609195
Homoserine	0.0150499	0.630564
Glutamine	0.0315251	0.631283
Phenylalanine	0.0105611	0.649443
Leucine	0.0179541	0.652919
Valine-Norvaline	0.00321582	0.677407
Pyridoxamine	0.0242637	0.683544
N-Acetyl-L-lysine	0.00330947	0.724
Tyrosine	0.00345481	0.763184

## Sheet: Upregulated metabolites
Metabolite	P-value	Fold-change (G3/WT)
Spermidine	0.0110432	3.63898
Guanidineacetic acid	0.00709265	2.06861
AMP	0.00436674	1.77562
α-D-Galactose 1-phosphate	0.034882	1.62783
GMP	0.0110752	1.61542
IMP	0.00757065	1.57538
Hypoxanthine	0.0144293	1.55288
Xanthosine	0.0454575	1.48889
dAMP	0.0213803	1.47246
dCMP	0.0381026	1.39344
Guanosine	0.048628	1.29983
Carnitine-C12	0.0195074	1.26841
Creatine	0.0206507	1.16993
N-Acetyl-Asp-Glu	0.0377513	1.15409
