# Supplementary material for: Restoring nuclear entry of Sirtuin 2 in oligodendrocyte progenitor cells promotes remyelination during ageing
Source: Nat Commun. 2022 Mar 9;13:1225. doi: 10.1038/s41467-022-28844-1 (PMC8907257; doi:10.1038/s41467-022-28844-1)
Supplement: Supplementary file 7 — Dataset 3 [file 41467_2022_28844_MOESM7_ESM.xlsx]

## Sheet: Supplementary Data 3
Supplementary Data 3. Proteome comparison of rat OPCs treatment with β-NMN or DMSO.
Protein Group	Protein ID	Accession	-10lgP	Coverage (%)	Coverage (%) zhaojingwei10	Coverage (%) zhaojingwei11	Coverage (%) zhaojingwei12	Coverage (%) zhaojingwei7	Coverage (%) zhaojingwei8	Coverage (%) zhaojingwei9	Area zhaojingwei10	Area zhaojingwei11	Area zhaojingwei12	Area zhaojingwei7	Area zhaojingwei8	Area zhaojingwei9	#Peptides	#Unique	#Spec zhaojingwei10	#Spec zhaojingwei11	#Spec zhaojingwei12	#Spec zhaojingwei7	#Spec zhaojingwei8	#Spec zhaojingwei9	PTM	Avg. Mass	Description
14	61	P38650	520	61	51	50	48	52	51	53	2630000000	2100000000	2600000000	3650000000	2710000000	3260000000	315	264	713	665	682	722	685	733	Carbamidomethylation; Oxidation (M)	532256	Cytoplasmic dynein 1 heavy chain 1 OS=Rattus norvegicus OX=10116 GN=Dync1h1 PE=1 SV=1
51	90	D3ZHV2	477.02	45	27	26	26	32	31	33	478000000	388000000	504000000	753000000	521000000	781000000	255	200	274	278	272	301	304	302	Carbamidomethylation; Oxidation (M)	619608	Microtubule-actin cross-linking factor 1 OS=Rattus norvegicus OX=10116 GN=Macf1 PE=1 SV=1
34	60	P12785	476.64	65	53	53	50	56	54	57	1480000000	1290000000	1440000000	1840000000	1450000000	1770000000	146	122	392	376	386	374	355	393	Carbamidomethylation; Oxidation (M)	272648	Fatty acid synthase OS=Rattus norvegicus OX=10116 GN=Fasn PE=1 SV=3
23	50	P11442	467.66	72	62	65	59	62	62	64	3200000000	2700000000	3060000000	4230000000	3170000000	3570000000	143	123	460	457	472	480	451	473	Carbamidomethylation; Oxidation (M)	191597	Clathrin heavy chain 1 OS=Rattus norvegicus OX=10116 GN=Cltc PE=1 SV=3
47	57	P16086	454.76	67	54	53	50	59	55	59	991000000	880000000	994000000	1380000000	1240000000	1230000000	175	148	315	329	292	331	325	333	Carbamidomethylation; Oxidation (M)	284636	Spectrin alpha chain non-erythrocytic 1 OS=Rattus norvegicus OX=10116 GN=Sptan1 PE=1 SV=2
2	6	P60711	449.27	93	82	87	90	83	87	84		258000	457000		320000		114	3	2085	2179	2130	2063	2114	2042	Carbamidomethylation; Oxidation (M)	41737	Actin cytoplasmic 1 OS=Rattus norvegicus OX=10116 GN=Actb PE=1 SV=1
3	7	P63259	448.64	93	82	86	86	83	82	89		10300000				0	113	2	2085	2180	2128	2063	2112	2044	Carbamidomethylation; Oxidation (M)	41793	Actin cytoplasmic 2 OS=Rattus norvegicus OX=10116 GN=Actg1 PE=1 SV=1
67	85	P15205	437.28	50	34	36	36	39	38	43	694000000	601000000	729000000	1080000000	784000000	1030000000	106	84	224	220	220	243	229	264	Carbamidomethylation; Oxidation (M)	269640	Microtubule-associated protein 1B OS=Rattus norvegicus OX=10116 GN=Map1b PE=1 SV=3
44	69	Q62812	436.87	60	51	52	51	50	49	53	741000000	701000000	829000000	922000000	778000000	959000000	160	99	327	345	318	318	305	337	Carbamidomethylation; Oxidation (M)	226336	Myosin-9 OS=Rattus norvegicus OX=10116 GN=Myh9 PE=1 SV=3
4	8	Q3KRE8	419.44	86	82	86	84	83	82	85	391000000	359000000	367000000	557000000	382000000	434000000	84	3	1504	1424	1493	1409	1310	1504	Carbamidomethylation; Oxidation (M)	49953	Tubulin beta-2B chain OS=Rattus norvegicus OX=10116 GN=Tubb2b PE=1 SV=1
6	9	P69897	416.66	85	82	85	81	82	82	85	1060000000	905000000	1100000000	1360000000	1110000000	1290000000	81	8	1449	1391	1425	1331	1216	1367	Carbamidomethylation; Oxidation (M)	49671	Tubulin beta-5 chain OS=Rattus norvegicus OX=10116 GN=Tubb5 PE=1 SV=1
32	2	P31000	415.12	91	90	85	88	90	88	90	6190000000	4630000000	4900000000	6430000000	3920000000	4790000000	74	59	415	413	388	396	342	384	Carbamidomethylation; Oxidation (M)	53733	Vimentin OS=Rattus norvegicus OX=10116 GN=Vim PE=1 SV=2
5	16	P85108	412.13	81	77	81	79	77	77	80	67000000	57700000	68500000	92800000	67300000	63300000	81	2	1493	1409	1484	1398	1302	1492	Carbamidomethylation; Oxidation (M)	49907	Tubulin beta-2A chain OS=Rattus norvegicus OX=10116 GN=Tubb2a PE=1 SV=1
58	45	Q9ER34	410.85	72	64	65	59	71	70	66	2540000000	2170000000	2450000000	3010000000	2410000000	2710000000	70	62	285	286	274	273	278	282	Carbamidomethylation; Oxidation (M)	85433	Aconitate hydratase mitochondrial OS=Rattus norvegicus OX=10116 GN=Aco2 PE=1 SV=2
46	25	P05197	410	78	71	69	69	73	70	71	3870000000	3220000000	3680000000	5140000000	3870000000	4710000000	85	74	331	308	323	340	306	333	Carbamidomethylation; Oxidation (M)	95284	Elongation factor 2 OS=Rattus norvegicus OX=10116 GN=Eef2 PE=1 SV=4
69	79	Q9JLT0	409.93	57	42	40	39	44	46	48	231000000	244000000	290000000	428000000	322000000	361000000	139	77	202	217	231	232	234	232	Carbamidomethylation; Oxidation (M)	228963	Myosin-10 OS=Rattus norvegicus OX=10116 GN=Myh10 PE=1 SV=1
20	95	P62630	408.82	81	72	66	67	76	75	74	6050000000	5490000000	5880000000	7790000000	5910000000	7410000000	71	39	511	540	505	570	520	577	Carbamidomethylation; Oxidation (M)	50114	Elongation factor 1-alpha 1 OS=Rattus norvegicus OX=10116 GN=Eef1a1 PE=2 SV=1
11	13	P68370	408.79	93	79	92	88	91	91	85	149000000	185000000	134000000	221000000	164000000	185000000	91	3	746	845	735	705	684	746	Carbamidomethylation; Oxidation (M)	50136	Tubulin alpha-1A chain OS=Rattus norvegicus OX=10116 GN=Tuba1a PE=1 SV=1
38	39	Q66HD0	408.73	70	67	66	66	66	64	64	3720000000	3140000000	3650000000	4470000000	3530000000	4040000000	81	70	353	338	364	338	307	327	Carbamidomethylation; Oxidation (M)	92771	Endoplasmin OS=Rattus norvegicus OX=10116 GN=Hsp90b1 PE=1 SV=2
40	11	P63039	407.84	87	81	82	79	85	77	79	3740000000	3230000000	3690000000	4190000000	3210000000	3580000000	78	64	346	347	325	335	321	338	Carbamidomethylation; Oxidation (M)	60956	60 kDa heat shock protein mitochondrial OS=Rattus norvegicus OX=10116 GN=Hspd1 PE=1 SV=1
63	26	P46462	403.39	79	73	78	75	78	74	74	1640000000	1490000000	1600000000	2150000000	1570000000	2190000000	94	73	273	277	258	245	241	282	Carbamidomethylation; Oxidation (M)	89349	Transitional endoplasmic reticulum ATPase OS=Rattus norvegicus OX=10116 GN=Vcp PE=1 SV=3
106	59	Q9JK11	401.94	62	52	56	55	55	50	56	947000000	853000000	880000000	1240000000	996000000	1150000000	61	54	159	155	166	182	180	173	Carbamidomethylation; Oxidation (M)	126388	Reticulon-4 OS=Rattus norvegicus OX=10116 GN=Rtn4 PE=1 SV=1
8	23	Q6P9T8	399.83	79	72	79	77	76	76	79	213000000	191000000	227000000	265000000	230000000	298000000	75	3	1303	1238	1286	1170	1057	1234	Carbamidomethylation; Oxidation (M)	49801	Tubulin beta-4B chain OS=Rattus norvegicus OX=10116 GN=Tubb4b PE=1 SV=1
19	40	P34058	398.81	73	66	71	68	69	69	69	3710000000	3350000000	3650000000	4820000000	3710000000	4620000000	100	49	520	543	508	567	538	643	Carbamidomethylation; Oxidation (M)	83281	Heat shock protein HSP 90-beta OS=Rattus norvegicus OX=10116 GN=Hsp90ab1 PE=1 SV=4
15	17	Q6AYZ1	398.08	90	76	89	86	88	88	82	51400000	37000000	52900000	55700000	43700000	62600000	85	1	706	801	700	653	648	700	Carbamidomethylation; Oxidation (M)	49937	Tubulin alpha-1C chain OS=Rattus norvegicus OX=10116 GN=Tuba1c PE=1 SV=1
64	18	P48037	397.51	79	70	73	69	75	79	77	1580000000	1340000000	1570000000	1920000000	1650000000	1800000000	73	62	238	242	233	251	263	253	Carbamidomethylation; Oxidation (M)	75754	Annexin A6 OS=Rattus norvegicus OX=10116 GN=Anxa6 PE=1 SV=2
55	48	Q5SGE0	396.98	65	54	54	55	60	58	63	943000000	752000000	980000000	1190000000	1050000000	1090000000	118	94	275	264	263	299	282	308	Carbamidomethylation; Oxidation (M)	156652	Leucine-rich PPR motif-containing protein mitochondrial OS=Rattus norvegicus OX=10116 GN=Lrpprc PE=1 SV=1
79	82	F1LNJ2	392.99	51	39	40	37	42	39	43	580000000	451000000	583000000	638000000	514000000	498000000	116	96	212	208	190	202	198	212	Carbamidomethylation; Oxidation (M)	244873	U5 small nuclear ribonucleoprotein 200 kDa helicase OS=Rattus norvegicus OX=10116 GN=Snrnp200 PE=1 SV=1
80	10	P04764	389.11	85	80	82	80	84	81	81	2270000000	1920000000	2170000000	2900000000	2110000000	2730000000	56	34	213	198	211	203	193	216	Carbamidomethylation; Oxidation (M)	47128	Alpha-enolase OS=Rattus norvegicus OX=10116 GN=Eno1 PE=1 SV=4
45	37	P47942	387.2	86	68	72	69	74	83	73	2320000000	2240000000	2370000000	3090000000	2310000000	2900000000	59	43	344	328	317	321	304	351	Carbamidomethylation; Oxidation (M)	62278	Dihydropyrimidinase-related protein 2 OS=Rattus norvegicus OX=10116 GN=Dpysl2 PE=1 SV=1
84	47	Q9QXQ0	387.11	70	61	63	62	64	61	66	430000000	373000000	466000000	648000000	474000000	568000000	68	38	184	171	186	206	189	211	Carbamidomethylation; Oxidation (M)	104915	Alpha-actinin-4 OS=Rattus norvegicus OX=10116 GN=Actn4 PE=1 SV=2
21	153	P07335	386.37	93	81	89	81	86	78	79	4200000000	3790000000	4150000000	5980000000	4110000000	5440000000	54	40	507	497	505	529	474	537	Carbamidomethylation; Oxidation (M)	42725	Creatine kinase B-type OS=Rattus norvegicus OX=10116 GN=Ckb PE=1 SV=2
113	55	Q924S5	386.3	60	55	50	47	58	57	51	524000000	425000000	469000000	618000000	513000000	525000000	67	50	181	153	158	161	154	147	Carbamidomethylation; Oxidation (M)	105792	Lon protease homolog mitochondrial OS=Rattus norvegicus OX=10116 GN=Lonp1 PE=2 SV=1
75	63	Q5U300	386.28	62	56	58	55	57	59	60	1040000000	915000000	1090000000	1420000000	1030000000	1360000000	65	58	211	220	218	205	206	244	Carbamidomethylation; Oxidation (M)	117788	Ubiquitin-like modifier-activating enzyme 1 OS=Rattus norvegicus OX=10116 GN=Uba1 PE=1 SV=1
13	24	P10719	385.87	79	72	76	76	74	77	76	6930000000	6170000000	7210000000	8710000000	6480000000	7320000000	66	62	757	738	752	695	683	755	Oxidation (M)	56354	ATP synthase subunit beta mitochondrial OS=Rattus norvegicus OX=10116 GN=Atp5f1b PE=1 SV=2
56	65	Q6IMY8	384.67	58	51	56	51	55	50	52	3470000000	3340000000	3140000000	4050000000	3020000000	3260000000	69	59	310	326	294	269	239	263	Carbamidomethylation; Oxidation (M)	87733	Heterogeneous nuclear ribonucleoprotein U OS=Rattus norvegicus OX=10116 GN=Hnrnpu PE=1 SV=1
17	22	Q5XIF6	384.56	83	69	74	71	75	74	72	8940000	3870000	7710000	42100000	39100000	42000000	74	4	645	729	642	600	596	647	Carbamidomethylation; Oxidation (M)	49924	Tubulin alpha-4A chain OS=Rattus norvegicus OX=10116 GN=Tuba4a PE=1 SV=1
131	150	P30427	383.87	32	17	16	17	18	17	18	178000000	112000000	191000000	228000000	200000000	237000000	172	121	128	127	133	140	142	140	Carbamidomethylation; Oxidation (M)	533545	Plectin OS=Rattus norvegicus OX=10116 GN=Plec PE=1 SV=2
138	78	Q9JLA3	382.34	53	43	44	38	47	41	43	334000000	270000000	282000000	384000000	341000000	388000000	77	63	134	119	120	149	142	149	Carbamidomethylation; Oxidation (M)	176430	UDP-glucose:glycoprotein glucosyltransferase 1 OS=Rattus norvegicus OX=10116 GN=Uggt1 PE=1 SV=2
10	19	Q4QRB4	382.1	84	72	84	78	76	70	74	1010000000	729000000	478000000	733000000	526000000	564000000	67	17	958	915	933	906	817	908	Carbamidomethylation; Oxidation (M)	50419	Tubulin beta-3 chain OS=Rattus norvegicus OX=10116 GN=Tubb3 PE=1 SV=1
16	21	P63018	379.36	75	67	68	64	67	66	67	4060000000	3710000000	4170000000	5350000000	3940000000	4760000000	75	40	675	705	694	620	618	668	Carbamidomethylation; Oxidation (M)	70871	Heat shock cognate 71 kDa protein OS=Rattus norvegicus OX=10116 GN=Hspa8 PE=1 SV=1
117	51	Q64428	378.93	65	63	61	60	65	60	63	1310000000	1040000000	1220000000	1570000000	1320000000	1430000000	54	48	167	156	154	151	153	155	Carbamidomethylation; Oxidation (M)	82665	Trifunctional enzyme subunit alpha mitochondrial OS=Rattus norvegicus OX=10116 GN=Hadha PE=1 SV=2
85	20	P11980	378.9	82	75	77	69	75	72	76	1960000000	1560000000	2000000000	2520000000	1860000000	2310000000	58	48	190	204	184	192	181	199	Carbamidomethylation; Oxidation (M)	57818	Pyruvate kinase PKM OS=Rattus norvegicus OX=10116 GN=Pkm PE=1 SV=3
43	15	P13233	377.92	84	78	80	77	82	81	79	7620000000	6150000000	7830000000	9220000000	8500000000	8460000000	66	56	371	311	314	328	322	318	Carbamidomethylation; Oxidation (M)	47268	2' 3'-cyclic-nucleotide 3'-phosphodiesterase OS=Rattus norvegicus OX=10116 GN=Cnp PE=1 SV=2
86	1	P05065	375.94	93	93	93	91	93	91	93	2220000000	1830000000	2340000000	2850000000	2020000000	2830000000	49	39	183	209	192	187	174	208	Carbamidomethylation; Oxidation (M)	39352	Fructose-bisphosphate aldolase A OS=Rattus norvegicus OX=10116 GN=Aldoa PE=1 SV=2
26	68	P82995	375.43	65	56	60	59	64	60	64	1610000000	1480000000	1530000000	2470000000	1710000000	2070000000	88	42	379	407	368	446	427	447	Carbamidomethylation; Oxidation (M)	84815	Heat shock protein HSP 90-alpha OS=Rattus norvegicus OX=10116 GN=Hsp90aa1 PE=1 SV=3
214	115	P25235	374.42	62	57	54	56	59	57	57	565000000	526000000	515000000	751000000	595000000	607000000	42	37	100	110	104	111	107	102	Carbamidomethylation; Oxidation (M)	69078	Dolichyl-diphosphooligosaccharide--protein glycosyltransferase subunit 2 OS=Rattus norvegicus OX=10116 GN=Rpn2 PE=2 SV=2
65	231	Q3ZB98	372.31	56	49	51	46	52	50	50	2540000000	2510000000	2610000000	3180000000	2690000000	3090000000	56	50	239	281	237	221	219	255	Carbamidomethylation; Oxidation (M)	62382	Breast carcinoma-amplified sequence 1 homolog OS=Rattus norvegicus OX=10116 GN=Bcas1 PE=1 SV=3
66	54	P50137	371.91	62	61	62	56	62	57	57	2110000000	1740000000	2260000000	2800000000	1870000000	2660000000	51	44	222	219	244	245	214	258	Carbamidomethylation; Oxidation (M)	67644	Transketolase OS=Rattus norvegicus OX=10116 GN=Tkt PE=1 SV=1
93	4	P50399	371.28	87	83	84	83	85	82	82	741000000	604000000	729000000	1020000000	757000000	910000000	58	38	186	177	185	178	182	191	Carbamidomethylation; Oxidation (M)	50537	Rab GDP dissociation inhibitor beta OS=Rattus norvegicus OX=10116 GN=Gdi2 PE=1 SV=2
129	67	P62944	370.64	62	53	54	52	56	52	52	297000000	199000000	245000000	327000000	275000000	277000000	72	32	144	140	142	146	133	140	Carbamidomethylation; Oxidation (M)	104553	AP-2 complex subunit beta OS=Rattus norvegicus OX=10116 GN=Ap2b1 PE=1 SV=1
68	111	P35565	369.99	67	57	61	59	59	61	61	1950000000	1750000000	1750000000	2630000000	1940000000	2540000000	58	53	230	237	211	241	204	245	Carbamidomethylation; Oxidation (M)	67255	Calnexin OS=Rattus norvegicus OX=10116 GN=Canx PE=1 SV=1
144	149	P29995	369.45	39	24	22	21	25	27	29	135000000	120000000	129000000	213000000	272000000	223000000	99	70	120	114	116	134	154	145	Carbamidomethylation; Oxidation (M)	307057	Inositol 1 4 5-trisphosphate receptor type 2 OS=Rattus norvegicus OX=10116 GN=Itpr2 PE=1 SV=1
119	76	O35821	368.51	54	43	42	38	46	46	43	498000000	405000000	402000000	596000000	495000000	504000000	77	64	167	153	134	152	158	154	Carbamidomethylation; Oxidation (M)	152286	Myb-binding protein 1A OS=Rattus norvegicus OX=10116 GN=Mybbp1a PE=1 SV=2
148	31	Q5RKI0	366.6	80	70	67	54	79	69	71	869000000	845000000	929000000	1630000000	916000000	1010000000	46	37	134	139	133	135	135	128	Carbamidomethylation	66182	WD repeat-containing protein 1 OS=Rattus norvegicus OX=10116 GN=Wdr1 PE=1 SV=3
30	247	P04797	364.69	91	71	77	69	89	60	75	4480000000	3800000000	4790000000	5760000000	4220000000	5530000000	54	39	400	379	417	392	370	430	Carbamidomethylation; Oxidation (M)	35828	Glyceraldehyde-3-phosphate dehydrogenase OS=Rattus norvegicus OX=10116 GN=Gapdh PE=1 SV=3
39	96	P11598	362.99	73	70	70	69	72	72	72	4080000000	3560000000	4060000000	5100000000	3680000000	4340000000	55	51	326	345	324	334	329	378	Carbamidomethylation; Oxidation (M)	56623	Protein disulfide-isomerase A3 OS=Rattus norvegicus OX=10116 GN=Pdia3 PE=1 SV=2
91	72	P43244	362.98	62	49	52	45	54	51	49	1560000000	1500000000	1360000000	1650000000	1380000000	1480000000	64	54	193	208	170	171	173	172	Carbamidomethylation; Oxidation (M)	94447	Matrin-3 OS=Rattus norvegicus OX=10116 GN=Matr3 PE=1 SV=2
61	229	A7VJC2	361.35	80	69	69	61	72	74	73	2940000000	2980000000	2830000000	4360000000	3160000000	3340000000	49	40	277	307	240	270	244	251	Carbamidomethylation; Oxidation (M)	37478	Heterogeneous nuclear ribonucleoproteins A2/B1 OS=Rattus norvegicus OX=10116 GN=Hnrnpa2b1 PE=1 SV=1
31	32	P15999	357.74	70	64	68	63	69	67	68	7530000000	6350000000	7140000000	8530000000	6700000000	7140000000	72	64	406	440	429	372	368	367	Carbamidomethylation; Oxidation (M)	59754	ATP synthase subunit alpha mitochondrial OS=Rattus norvegicus OX=10116 GN=Atp5f1a PE=1 SV=2
224	107	Q00438	356.53	69	59	65	59	60	65	65	426000000	436000000	538000000	597000000	490000000	565000000	41	25	89	129	102	99	98	104	Carbamidomethylation; Oxidation (M)	59354	Polypyrimidine tract-binding protein 1 OS=Rattus norvegicus OX=10116 GN=Ptbp1 PE=1 SV=1
76	109	F1LQ48	356.27	70	56	61	59	64	60	60	1760000000	1710000000	1470000000	2040000000	1400000000	1400000000	40	34	227	276	196	208	203	183	Carbamidomethylation; Oxidation (M)	67903	Heterogeneous nuclear ribonucleoprotein L OS=Rattus norvegicus OX=10116 GN=Hnrnpl PE=1 SV=2
97	28	Q62950	355.23	88	70	72	69	81	73	76	422000000	442000000	367000000	639000000	414000000	574000000	50	34	171	183	161	183	164	192	Carbamidomethylation; Oxidation (M)	62196	Dihydropyrimidinase-related protein 1 OS=Rattus norvegicus OX=10116 GN=Crmp1 PE=1 SV=1
122	41	P85845	354.42	76	63	68	62	69	70	69	1620000000	1300000000	1560000000	2040000000	1630000000	1810000000	51	46	147	165	142	134	148	148	Carbamidomethylation	54491	Fascin OS=Rattus norvegicus OX=10116 GN=Fscn1 PE=1 SV=2
130	33	Q920L2	354.03	69	65	62	61	67	63	69	1020000000	880000000	925000000	1200000000	895000000	1030000000	37	35	148	161	143	133	128	149	Carbamidomethylation; Oxidation (M)	71615	Succinate dehydrogenase [ubiquinone] flavoprotein subunit mitochondrial OS=Rattus norvegicus OX=10116 GN=Sdha PE=1 SV=1
145	81	Q63617	354	55	43	42	43	49	44	41	538000000	448000000	522000000	665000000	512000000	599000000	64	52	137	129	136	139	134	128	Carbamidomethylation; Oxidation (M)	111289	Hypoxia up-regulated protein 1 OS=Rattus norvegicus OX=10116 GN=Hyou1 PE=1 SV=1
135	129	P11507	353.87	48	45	43	37	41	35	36	438000000	352000000	408000000	556000000	405000000	478000000	60	30	142	141	136	139	134	140	Carbamidomethylation; Oxidation (M)	114768	Sarcoplasmic/endoplasmic reticulum calcium ATPase 2 OS=Rattus norvegicus OX=10116 GN=Atp2a2 PE=1 SV=1
60	53	P48721	353.04	66	57	59	58	66	58	59	2340000000	1890000000	2410000000	2810000000	2180000000	2540000000	63	53	278	246	250	272	294	269	Carbamidomethylation; Oxidation (M)	73858	Stress-70 protein mitochondrial OS=Rattus norvegicus OX=10116 GN=Hspa9 PE=1 SV=3
33	56	P06761	352.06	79	56	65	64	67	63	72	3870000000	3440000000	3820000000	4540000000	3700000000	4140000000	64	54	388	385	411	370	378	378	Carbamidomethylation; Oxidation (M)	72347	Endoplasmic reticulum chaperone BiP OS=Rattus norvegicus OX=10116 GN=Hspa5 PE=1 SV=1
180	27	O35567	351.93	79	69	64	70	71	70	70	457000000	383000000	499000000	624000000	470000000	575000000	47	39	118	104	125	116	114	117	Carbamidomethylation; Oxidation (M)	64209	Bifunctional purine biosynthesis protein PURH OS=Rattus norvegicus OX=10116 GN=Atic PE=1 SV=2
166	71	P50475	351.42	57	46	48	46	46	46	51	475000000	379000000	481000000	585000000	484000000	544000000	60	46	126	121	118	116	127	132	Carbamidomethylation; Oxidation (M)	106790	Alanine--tRNA ligase cytoplasmic OS=Rattus norvegicus OX=10116 GN=Aars PE=1 SV=3
57	99	P18418	350.84	78	70	77	70	70	75	76	4480000000	3940000000	4220000000	5480000000	4200000000	4730000000	50	44	305	294	317	259	253	280	Carbamidomethylation; Oxidation (M)	47996	Calreticulin OS=Rattus norvegicus OX=10116 GN=Calr PE=1 SV=1
49	98	P04785	350.02	75	71	70	70	68	72	67	2690000000	2330000000	2530000000	3170000000	2310000000	2690000000	63	48	320	334	306	303	319	312	Carbamidomethylation; Oxidation (M)	56951	Protein disulfide-isomerase OS=Rattus norvegicus OX=10116 GN=P4hb PE=1 SV=2
141	44	Q5XIM9	348.7	78	61	67	67	65	66	59	676000000	553000000	675000000	816000000	667000000	785000000	57	49	138	145	144	136	126	129	Carbamidomethylation; Oxidation (M)	57458	T-complex protein 1 subunit beta OS=Rattus norvegicus OX=10116 GN=Cct2 PE=1 SV=3
77	70	P13596	348.67	56	53	53	52	54	56	53	1540000000	1380000000	1630000000	2040000000	1620000000	1720000000	52	45	197	204	202	219	225	209	Carbamidomethylation; Oxidation (M)	94658	Neural cell adhesion molecule 1 OS=Rattus norvegicus OX=10116 GN=Ncam1 PE=1 SV=1
164	75	Q3B8Q1	348.43	64	48	54	49	53	51	45	539000000	473000000	500000000	581000000	513000000	462000000	57	50	134	118	120	112	129	120	Carbamidomethylation	85966	Nucleolar RNA helicase 2 OS=Rattus norvegicus OX=10116 GN=Ddx21 PE=2 SV=1
121	62	P97536	346.43	55	51	45	41	45	45	46	581000000	441000000	508000000	598000000	447000000	625000000	69	58	161	139	155	144	137	153	Carbamidomethylation; Oxidation (M)	136361	Cullin-associated NEDD8-dissociated protein 1 OS=Rattus norvegicus OX=10116 GN=Cand1 PE=1 SV=1
156	29	Q08163	345.32	81	69	75	69	79	74	78	1110000000	1050000000	1050000000	1580000000	1100000000	1270000000	40	38	123	130	129	136	125	138	Carbamidomethylation; Oxidation (M)	51589	Adenylyl cyclase-associated protein 1 OS=Rattus norvegicus OX=10116 GN=Cap1 PE=1 SV=3
153	73	Q66X93	345.16	60	51	51	50	57	57	56	484000000	355000000	450000000	594000000	469000000	584000000	56	47	132	124	116	127	138	144	Carbamidomethylation	101952	Staphylococcal nuclease domain-containing protein 1 OS=Rattus norvegicus OX=10116 GN=Snd1 PE=1 SV=1
146	36	P28480	345.02	72	69	66	60	66	64	68	735000000	612000000	741000000	907000000	653000000	833000000	49	38	129	133	128	137	129	146	Carbamidomethylation; Oxidation (M)	60360	T-complex protein 1 subunit alpha OS=Rattus norvegicus OX=10116 GN=Tcp1 PE=1 SV=1
209	167	Q9QYF3	343.81	43	29	29	21	31	28	25	152000000	112000000	142000000	181000000	133000000	167000000	90	56	112	92	87	115	113	106	Carbamidomethylation; Oxidation (M)	211762	Unconventional myosin-Va OS=Rattus norvegicus OX=10116 GN=Myo5a PE=1 SV=1
74	100	Q62826	342.6	82	66	66	65	69	67	68	1590000000	1540000000	1490000000	1820000000	1410000000	1580000000	68	59	225	238	202	216	212	215	Carbamidomethylation; Oxidation (M)	73782	Heterogeneous nuclear ribonucleoprotein M OS=Rattus norvegicus OX=10116 GN=Hnrnpm PE=1 SV=4
108	43	P07153	341.43	72	63	68	67	66	69	68	1100000000	1020000000	1060000000	1330000000	1090000000	1150000000	50	43	170	178	163	168	156	159	Carbamidomethylation	68304	Dolichyl-diphosphooligosaccharide--protein glycosyltransferase subunit 1 OS=Rattus norvegicus OX=10116 GN=Rpn1 PE=2 SV=1
182	145	Q63198	341.08	54	38	46	41	42	43	48	476000000	384000000	487000000	594000000	501000000	606000000	54	49	118	113	106	111	115	130	Carbamidomethylation; Oxidation (M)	113494	Contactin-1 OS=Rattus norvegicus OX=10116 GN=Cntn1 PE=1 SV=2
112	706	P45592	340.62	90	78	87	87	83	78	81	3590000000	3560000000	3730000000	5110000000	3910000000	4060000000	37	32	137	242	157	135	121	170	Carbamidomethylation; Oxidation (M)	18533	Cofilin-1 OS=Rattus norvegicus OX=10116 GN=Cfl1 PE=1 SV=3
167	30	Q641Z6	340.46	73	65	68	63	70	70	70	326000000	192000000	432000000	315000000	257000000	276000000	48	20	118	117	140	122	109	133	Carbamidomethylation; Oxidation (M)	60603	EH domain-containing protein 1 OS=Rattus norvegicus OX=10116 GN=Ehd1 PE=1 SV=1
410	91	P21263	340.3	40	23	23	20	27	24	28	67000000	73400000	81100000	115000000	65800000	98400000	65	49	58	72	57	69	69	68	Carbamidomethylation	208795	Nestin OS=Rattus norvegicus OX=10116 GN=Nes PE=1 SV=2
124	186	P13383	339	54	39	43	38	41	45	41	1220000000	1130000000	1200000000	1460000000	930000000	1270000000	57	48	148	171	146	139	130	138	Carbamidomethylation; Oxidation (M)	77148	Nucleolin OS=Rattus norvegicus OX=10116 GN=Ncl PE=1 SV=3
149	105	P50398	338.82	76	61	64	60	68	61	66	517000000	415000000	525000000	760000000	546000000	635000000	42	26	133	119	136	129	133	138	Carbamidomethylation; Oxidation (M)	50537	Rab GDP dissociation inhibitor alpha OS=Rattus norvegicus OX=10116 GN=Gdi1 PE=1 SV=1
374	193	O88761	336.39	52	33	32	32	46	39	41	164000000	152000000	170000000	347000000	254000000	300000000	47	38	63	67	58	77	78	81	Carbamidomethylation; Oxidation (M)	105748	26S proteasome non-ATPase regulatory subunit 1 OS=Rattus norvegicus OX=10116 GN=Psmd1 PE=1 SV=1
184	127	Q4FZT9	336.07	59	45	48	43	53	48	53	343000000	306000000	305000000	516000000	326000000	465000000	58	47	112	118	98	120	111	127	Carbamidomethylation; Oxidation (M)	100188	26S proteasome non-ATPase regulatory subunit 2 OS=Rattus norvegicus OX=10116 GN=Psmd2 PE=1 SV=1
88	49	P61980	335.66	65	63	64	60	64	62	64	2430000000	2190000000	2340000000	3350000000	2220000000	2930000000	45	38	184	201	188	190	173	203	Carbamidomethylation; Oxidation (M)	50976	Heterogeneous nuclear ribonucleoprotein K OS=Rattus norvegicus OX=10116 GN=Hnrnpk PE=1 SV=1
208	141	Q5XI78	335.2	57	43	44	41	49	45	42	321000000	227000000	316000000	386000000	312000000	373000000	62	52	109	105	105	106	114	109	Carbamidomethylation; Oxidation (M)	116296	2-oxoglutarate dehydrogenase mitochondrial OS=Rattus norvegicus OX=10116 GN=Ogdh PE=1 SV=1
256	119	Q66HF1	334.35	69	47	52	43	59	56	61	418000000	380000000	382000000	474000000	423000000	454000000	49	47	90	98	81	94	95	90	Carbamidomethylation; Oxidation (M)	79412	NADH-ubiquinone oxidoreductase 75 kDa subunit mitochondrial OS=Rattus norvegicus OX=10116 GN=Ndufs1 PE=1 SV=1
72	52	P70615	333.76	66	58	60	60	59	59	60	2190000000	2010000000	1930000000	2450000000	1890000000	1660000000	58	52	236	243	216	206	227	205	Carbamidomethylation; Oxidation (M)	66607	Lamin-B1 OS=Rattus norvegicus OX=10116 GN=Lmnb1 PE=1 SV=3
341	88	Q6P7A9	333.68	41	35	35	32	37	36	39	278000000	225000000	288000000	321000000	252000000	319000000	41	35	72	72	79	72	76	88	Carbamidomethylation; Oxidation (M)	106207	Lysosomal alpha-glucosidase OS=Rattus norvegicus OX=10116 GN=Gaa PE=2 SV=1
107	102	O35763	333.18	68	66	62	58	64	60	61	652000000	470000000	653000000	782000000	557000000	735000000	56	38	176	163	175	173	156	167	Carbamidomethylation; Oxidation (M)	67739	Moesin OS=Rattus norvegicus OX=10116 GN=Msn PE=1 SV=3
234	194	O08629	332.88	56	30	42	33	44	36	49	360000000	364000000	348000000	477000000	343000000	498000000	44	35	108	105	96	100	89	99	Carbamidomethylation; Oxidation (M)	88956	Transcription intermediary factor 1-beta OS=Rattus norvegicus OX=10116 GN=Trim28 PE=1 SV=2
183	169	F1MA98	332.58	36	24	28	25	24	24	26	214000000	247000000	260000000	266000000	214000000	239000000	100	76	111	126	113	102	118	117	Carbamidomethylation	267303	Nucleoprotein TPR OS=Rattus norvegicus OX=10116 GN=Tpr PE=1 SV=1
253	148	P81128	332.5	50	30	31	32	42	41	39	127000000	109000000	121000000	200000000	185000000	244000000	64	55	77	80	81	101	120	107	Carbamidomethylation; Oxidation (M)	170479	Rho GTPase-activating protein 35 OS=Rattus norvegicus OX=10116 GN=Arhgap35 PE=1 SV=3
139	155	Q4KM49	332.15	81	66	67	67	72	68	72	499000000	410000000	436000000	592000000	474000000	591000000	67	48	143	135	134	130	132	135	Carbamidomethylation; Oxidation (M)	59115	Tyrosine--tRNA ligase cytoplasmic OS=Rattus norvegicus OX=10116 GN=Yars PE=2 SV=3
248	89	Q62638	332.09	48	34	35	36	37	36	40	298000000	282000000	278000000	369000000	276000000	339000000	54	50	95	93	87	91	90	93	Carbamidomethylation; Oxidation (M)	133557	Golgi apparatus protein 1 OS=Rattus norvegicus OX=10116 GN=Glg1 PE=1 SV=1
332	173	P34926	331.78	31	16	18	14	21	19	22	95800000	101000000	81400000	147000000	99000000	182000000	70	53	73	70	67	88	77	85	Carbamidomethylation	299529	Microtubule-associated protein 1A OS=Rattus norvegicus OX=10116 GN=Map1a PE=1 SV=1
105	110	Q9EPH8	331.65	70	53	57	60	59	60	66	998000000	860000000	911000000	1260000000	906000000	1200000000	52	49	170	153	161	169	164	194	Carbamidomethylation; Oxidation (M)	70701	Polyadenylate-binding protein 1 OS=Rattus norvegicus OX=10116 GN=Pabpc1 PE=1 SV=1
71	511	P04256	330.67	70	58	68	57	62	61	59	1780000000	2150000000	1800000000	2930000000	2050000000	2430000000	44	31	225	278	191	226	193	200	Carbamidomethylation; Oxidation (M)	34212	Heterogeneous nuclear ribonucleoprotein A1 OS=Rattus norvegicus OX=10116 GN=Hnrnpa1 PE=1 SV=3
178	132	P18484	330.49	54	46	47	42	47	46	46	362000000	291000000	370000000	458000000	350000000	393000000	52	38	126	120	118	121	105	121	Carbamidomethylation	104045	AP-2 complex subunit alpha-2 OS=Rattus norvegicus OX=10116 GN=Ap2a2 PE=1 SV=3
118	97	P16617	330.05	81	71	76	74	80	76	80	947000000	818000000	982000000	1240000000	920000000	1200000000	43	35	159	134	166	156	152	170	Carbamidomethylation; Oxidation (M)	44538	Phosphoglycerate kinase 1 OS=Rattus norvegicus OX=10116 GN=Pgk1 PE=1 SV=2
81	499	Q6URK4	329.59	58	48	54	45	52	50	51	1290000000	1310000000	1300000000	1710000000	1140000000	1410000000	43	32	202	248	198	215	171	186	Carbamidomethylation; Oxidation (M)	39652	Heterogeneous nuclear ribonucleoprotein A3 OS=Rattus norvegicus OX=10116 GN=Hnrnpa3 PE=1 SV=1
198	103	Q794F9	329.48	57	54	56	53	51	53	56	966000000	777000000	1030000000	1240000000	1020000000	1160000000	45	39	122	109	128	99	109	102	Carbamidomethylation; Oxidation (M)	58072	4F2 cell-surface antigen heavy chain OS=Rattus norvegicus OX=10116 GN=Slc3a2 PE=1 SV=1
484	983	Q05175	329.37	84	70	76	73	80	81	78	553000000	511000000	629000000	851000000	819000000	687000000	27	24	56	53	56	62	70	63		21790	Brain acid soluble protein 1 OS=Rattus norvegicus OX=10116 GN=Basp1 PE=1 SV=2
82	58	P10860	329.13	66	61	65	65	62	65	65	1750000000	1360000000	1680000000	1970000000	1540000000	1680000000	47	40	197	202	191	196	189	190	Carbamidomethylation; Oxidation (M)	61416	Glutamate dehydrogenase 1 mitochondrial OS=Rattus norvegicus OX=10116 GN=Glud1 PE=1 SV=2
301	147	Q62667	329.07	57	39	40	42	46	45	52	236000000	189000000	257000000	260000000	226000000	274000000	47	38	82	78	82	79	83	94	Carbamidomethylation	95798	Major vault protein OS=Rattus norvegicus OX=10116 GN=Mvp PE=1 SV=4
379	151	D3ZLH5	329.05	29	20	19	16	23	21	24	170000000	159000000	163000000	192000000	201000000	209000000	47	38	69	74	60	68	79	76	Carbamidomethylation	208486	Plexin-B3 OS=Rattus norvegicus OX=10116 GN=Plxnb3 PE=1 SV=1
204	306	P04897	328.82	75	68	70	68	59	59	67	305000000	265000000	321000000	405000000	337000000	381000000	38	18	107	116	108	114	102	117	Carbamidomethylation; Oxidation (M)	40499	Guanine nucleotide-binding protein G(i) subunit alpha-2 OS=Rattus norvegicus OX=10116 GN=Gnai2 PE=1 SV=3
195	120	P04762	328.33	65	53	62	54	57	56	55	804000000	719000000	872000000	774000000	651000000	670000000	36	31	121	120	111	107	118	108	Carbamidomethylation; Oxidation (M)	59757	Catalase OS=Rattus norvegicus OX=10116 GN=Cat PE=1 SV=3
115	156	Q6P502	328.26	68	65	64	62	63	61	66	922000000	792000000	897000000	1170000000	887000000	1160000000	58	47	168	159	154	150	142	163	Carbamidomethylation; Oxidation (M)	60647	T-complex protein 1 subunit gamma OS=Rattus norvegicus OX=10116 GN=Cct3 PE=1 SV=1
187	179	Q6Q0N1	328.21	81	57	69	63	75	71	76	815000000	641000000	931000000	1100000000	761000000	1040000000	35	32	104	114	119	126	106	126	Carbamidomethylation; Oxidation (M)	52693	Cytosolic non-specific dipeptidase OS=Rattus norvegicus OX=10116 GN=Cndp2 PE=1 SV=1
205	143	P28023	328.01	54	35	39	34	39	36	43	312000000	244000000	256000000	382000000	350000000	392000000	67	52	101	103	93	102	117	129	Carbamidomethylation	141930	Dynactin subunit 1 OS=Rattus norvegicus OX=10116 GN=Dctn1 PE=1 SV=2
241	126	P27008	327.74	55	45	42	39	48	43	43	257000000	199000000	265000000	371000000	269000000	259000000	50	43	102	87	96	107	92	98	Carbamidomethylation; Oxidation (M)	112660	Poly [ADP-ribose] polymerase 1 OS=Rattus norvegicus OX=10116 GN=Parp1 PE=1 SV=4
263	198	Q64560	327.61	49	32	37	33	33	36	39	171000000	140000000	179000000	208000000	191000000	231000000	59	56	84	83	83	86	101	100	Carbamidomethylation; Oxidation (M)	138292	Tripeptidyl-peptidase 2 OS=Rattus norvegicus OX=10116 GN=Tpp2 PE=2 SV=3
316	196	Q04462	327.61	50	32	31	27	37	34	38	222000000	140000000	192000000	257000000	182000000	245000000	63	56	79	64	72	84	85	87	Carbamidomethylation	140368	Valine--tRNA ligase OS=Rattus norvegicus OX=10116 GN=Vars PE=2 SV=2
150	248	P63245	327.4	81	72	75	78	76	73	73	908000000	812000000	917000000	1100000000	842000000	1160000000	31	29	125	121	131	132	123	152	Carbamidomethylation; Oxidation (M)	35077	Receptor of activated protein C kinase 1 OS=Rattus norvegicus OX=10116 GN=Rack1 PE=1 SV=3
356	140	Q5U2Y1	327.39	51	36	39	35	39	31	38	99300000	109000000	89400000	126000000	71600000	149000000	54	39	80	76	77	77	64	78	Carbamidomethylation; Oxidation (M)	110215	General transcription factor II-I OS=Rattus norvegicus OX=10116 GN=Gtf2i PE=1 SV=2
172	189	Q68FP1	327.39	50	36	39	39	38	40	45	64300000	53400000	70800000	90300000	56500000	76300000	46	12	123	125	115	120	120	118	Carbamidomethylation	86068	Gelsolin OS=Rattus norvegicus OX=10116 GN=Gsn PE=1 SV=1
152	104	O88600	327.1	72	63	62	54	59	60	68	423000000	415000000	430000000	619000000	438000000	602000000	58	48	132	136	120	129	118	149	Carbamidomethylation; Oxidation (M)	94057	Heat shock 70 kDa protein 4 OS=Rattus norvegicus OX=10116 GN=Hspa4 PE=1 SV=1
347	320	Q5XIN6	326.89	52	36	41	38	39	40	42	211000000	165000000	200000000	236000000	204000000	238000000	39	26	71	74	84	72	71	77	Carbamidomethylation; Oxidation (M)	83060	Mitochondrial proton/calcium exchanger protein OS=Rattus norvegicus OX=10116 GN=Letm1 PE=1 SV=1
215	130	P52303	326.54	51	43	42	42	43	43	43	85100000	62700000	95700000	105000000	85600000	113000000	61	20	104	101	107	102	103	109	Carbamidomethylation; Oxidation (M)	104589	AP-1 complex subunit beta-1 OS=Rattus norvegicus OX=10116 GN=Ap1b1 PE=1 SV=1
212	108	P50554	326.41	66	61	61	57	62	64	65	441000000	373000000	382000000	529000000	454000000	478000000	36	32	114	106	94	97	107	108	Carbamidomethylation; Oxidation (M)	56456	4-aminobutyrate aminotransferase mitochondrial OS=Rattus norvegicus OX=10116 GN=Abat PE=1 SV=3
237	144	P97685	326.32	46	34	29	29	30	35	37	515000000	328000000	560000000	421000000	388000000	467000000	50	44	92	96	105	96	99	103	Carbamidomethylation	138004	Neurofascin OS=Rattus norvegicus OX=10116 GN=Nfasc PE=1 SV=2
62	92	P04636	326.05	86	83	83	83	86	86	86	5630000000	4890000000	5820000000	6590000000	5160000000	6040000000	36	32	276	280	296	256	235	269	Carbamidomethylation; Oxidation (M)	35684	Malate dehydrogenase mitochondrial OS=Rattus norvegicus OX=10116 GN=Mdh2 PE=1 SV=2
89	34	Q62952	326.05	68	63	62	57	63	65	67	638000000	585000000	603000000	941000000	655000000	862000000	39	27	181	196	169	183	173	220	Carbamidomethylation; Oxidation (M)	61967	Dihydropyrimidinase-related protein 3 OS=Rattus norvegicus OX=10116 GN=Dpysl3 PE=1 SV=2
173	35	P62815	326.02	74	61	61	61	71	66	66	607000000	577000000	742000000	838000000	615000000	721000000	34	31	124	134	128	116	110	118	Carbamidomethylation; Oxidation (M)	56551	V-type proton ATPase subunit B brain isoform OS=Rattus norvegicus OX=10116 GN=Atp6v1b2 PE=1 SV=1
168	164	P39052	325.83	51	39	41	38	43	50	50	100000000	96700000	107000000	148000000	118000000	146000000	50	20	112	117	115	128	130	131	Carbamidomethylation; Oxidation (M)	98230	Dynamin-2 OS=Rattus norvegicus OX=10116 GN=Dnm2 PE=1 SV=1
136	46	Q68FQ0	325.81	70	63	65	54	64	63	66	653000000	516000000	640000000	862000000	639000000	705000000	43	35	137	122	137	144	133	153	Carbamidomethylation; Oxidation (M)	59537	T-complex protein 1 subunit epsilon OS=Rattus norvegicus OX=10116 GN=Cct5 PE=1 SV=1
157	202	Q5RJQ4	325.72	77	73	71	71	75	75	73	1090000000	959000000	1020000000	1370000000	1140000000	1210000000	31	25	128	134	126	127	137	122	Carbamidomethylation; Oxidation (M)	39319	NAD-dependent protein deacetylase sirtuin-2 OS=Rattus norvegicus OX=10116 GN=Sirt2 PE=1 SV=1
140	221	Q1JU68	325.07	48	35	36	36	38	40	44	387000000	276000000	334000000	500000000	398000000	519000000	82	70	131	119	121	134	145	167	Carbamidomethylation; Oxidation (M)	163196	Eukaryotic translation initiation factor 3 subunit A OS=Rattus norvegicus OX=10116 GN=Eif3a PE=2 SV=2
227	101	Q68FS4	324.78	77	64	68	62	68	66	69	528000000	483000000	525000000	635000000	447000000	627000000	42	36	106	108	98	99	100	111	Carbamidomethylation; Oxidation (M)	56150	Cytosol aminopeptidase OS=Rattus norvegicus OX=10116 GN=Lap3 PE=1 SV=1
181	252	Q63081	324.6	65	60	61	62	63	58	62	1120000000	971000000	1160000000	1280000000	1070000000	1220000000	34	29	124	137	120	116	106	108	Carbamidomethylation	48173	Protein disulfide-isomerase A6 OS=Rattus norvegicus OX=10116 GN=Pdia6 PE=1 SV=2
262	163	P52873	323.92	51	39	36	36	42	36	42	272000000	150000000	231000000	239000000	259000000	270000000	58	45	101	86	87	90	80	94	Carbamidomethylation	129777	Pyruvate carboxylase mitochondrial OS=Rattus norvegicus OX=10116 GN=Pc PE=1 SV=2
213	93	Q4V7C7	322.81	78	71	65	64	71	77	71	705000000	529000000	772000000	811000000	684000000	878000000	30	29	110	102	109	103	99	118	Carbamidomethylation; Oxidation (M)	47357	Actin-related protein 3 OS=Rattus norvegicus OX=10116 GN=Actr3 PE=1 SV=1
350	122	O35303	322.2	63	46	45	44	51	43	54	97600000	84000000	91900000	146000000	99000000	149000000	45	36	68	65	62	85	68	87	Carbamidomethylation; Oxidation (M)	83908	Dynamin-1-like protein OS=Rattus norvegicus OX=10116 GN=Dnm1l PE=1 SV=1
143	212	P23785	321.67	49	46	45	45	44	44	47	1780000000	1930000000	1550000000	2700000000	1500000000	1820000000	32	30	146	147	123	146	126	128	Carbamidomethylation; Oxidation (M)	63370	Progranulin OS=Rattus norvegicus OX=10116 GN=Grn PE=1 SV=3
651	214	P07872	319.52	55	43	43	39	42	37	41	105000000	97000000	95600000	102000000	82900000	98700000	33	27	50	54	49	42	40	48	Carbamidomethylation	74679	Peroxisomal acyl-coenzyme A oxidase 1 OS=Rattus norvegicus OX=10116 GN=Acox1 PE=1 SV=1
92	94	P00507	319.3	80	73	72	67	78	67	68	1740000000	1430000000	1680000000	2180000000	1600000000	1740000000	46	41	193	180	190	189	173	173	Carbamidomethylation; Oxidation (M)	47314	Aspartate aminotransferase mitochondrial OS=Rattus norvegicus OX=10116 GN=Got2 PE=1 SV=2
151	114	Q7TPB1	318.19	68	53	55	56	59	62	66	732000000	574000000	712000000	952000000	725000000	913000000	41	35	148	125	119	134	120	145	Carbamidomethylation; Oxidation (M)	58100	T-complex protein 1 subunit delta OS=Rattus norvegicus OX=10116 GN=Cct4 PE=1 SV=3
165	556	P00787	317.81	60	50	60	52	56	55	56	1750000000	1640000000	1630000000	2480000000	1560000000	1960000000	33	31	123	135	118	143	115	114	Carbamidomethylation; Oxidation (M)	37470	Cathepsin B OS=Rattus norvegicus OX=10116 GN=Ctsb PE=1 SV=2
171	128	P38659	317.62	51	44	49	43	49	49	49	506000000	379000000	520000000	630000000	499000000	567000000	46	37	123	113	121	125	130	120	Oxidation (M)	72720	Protein disulfide-isomerase A4 OS=Rattus norvegicus OX=10116 GN=Pdia4 PE=1 SV=2
132	295	Q9Z2L0	317.37	88	75	76	75	84	77	75	1810000000	1620000000	1660000000	2210000000	1600000000	1790000000	33	29	142	141	142	142	135	142	Carbamidomethylation	30756	Voltage-dependent anion-selective channel protein 1 OS=Rattus norvegicus OX=10116 GN=Vdac1 PE=1 SV=4
355	488	P14408	316.41	66	40	44	49	60	53	57	176000000	170000000	219000000	274000000	217000000	228000000	28	25	65	76	76	72	75	83	Carbamidomethylation; Oxidation (M)	54464	Fumarate hydratase mitochondrial OS=Rattus norvegicus OX=10116 GN=Fh PE=1 SV=1
53	1140	P84245	316.31	71	61	61	59	66	58	58	413000000	246000000	361000000	490000000	265000000	179000000	36	9	358	298	360	245	231	210	Carbamidomethylation; Oxidation (M)	15328	Histone H3.3 OS=Rattus norvegicus OX=10116 GN=H3f3b PE=1 SV=2
155	84	P06685	316.17	45	36	37	38	38	36	38	349000000	284000000	355000000	498000000	374000000	387000000	49	24	131	112	122	139	136	135	Carbamidomethylation; Oxidation (M)	113054	Sodium/potassium-transporting ATPase subunit alpha-1 OS=Rattus norvegicus OX=10116 GN=Atp1a1 PE=1 SV=1
235	42	Q3KR86	316.01	65	58	60	56	55	55	56	528000000	425000000	520000000	601000000	501000000	524000000	43	39	110	98	109	91	96	93	Carbamidomethylation; Oxidation (M)	67177	MICOS complex subunit Mic60 (Fragment) OS=Rattus norvegicus OX=10116 GN=Immt PE=1 SV=1
83	387	P68255	315.99	78	73	76	73	76	78	76	641000000	581000000	660000000	879000000	713000000	830000000	32	15	180	200	170	187	202	215	Carbamidomethylation; Oxidation (M)	27778	14-3-3 protein theta OS=Rattus norvegicus OX=10116 GN=Ywhaq PE=1 SV=1
127	154	P14669	315.93	82	80	78	73	80	80	78	1090000000	863000000	1200000000	1340000000	1050000000	1240000000	40	32	146	148	137	160	139	143	Carbamidomethylation; Oxidation (M)	36363	Annexin A3 OS=Rattus norvegicus OX=10116 GN=Anxa3 PE=1 SV=4
456	161	Q62951	315.91	62	53	48	46	57	48	52	168000000	146000000	170000000	249000000	146000000	214000000	30	23	59	57	62	70	66	65	Carbamidomethylation; Oxidation (M)	61086	Dihydropyrimidinase-related protein 4 (Fragment) OS=Rattus norvegicus OX=10116 GN=Dpysl4 PE=1 SV=1
110	152	P04642	315.75	89	85	83	68	86	83	88	1590000000	1250000000	1660000000	2080000000	1590000000	1880000000	43	32	157	150	169	160	167	173	Carbamidomethylation; Oxidation (M)	36451	L-lactate dehydrogenase A chain OS=Rattus norvegicus OX=10116 GN=Ldha PE=1 SV=1
371	139	Q641Y8	315.45	55	38	37	36	45	42	53	200000000	160000000	187000000	266000000	199000000	289000000	41	36	71	69	73	73	67	86	Carbamidomethylation	82497	ATP-dependent RNA helicase DDX1 OS=Rattus norvegicus OX=10116 GN=Ddx1 PE=1 SV=1
267	125	P40329	315.39	68	52	50	48	60	55	59	284000000	216000000	282000000	323000000	276000000	341000000	50	43	88	84	85	89	96	99	Carbamidomethylation; Oxidation (M)	75810	Arginine--tRNA ligase cytoplasmic OS=Rattus norvegicus OX=10116 GN=Rars PE=1 SV=2
264	614	P30009	314.87	92	77	77	92	77	92	77	2570000000	2070000000	2730000000	3220000000	2950000000	3340000000	27	24	90	90	96	86	95	91	Carbamidomethylation	29794	Myristoylated alanine-rich C-kinase substrate OS=Rattus norvegicus OX=10116 GN=Marcks PE=1 SV=2
29	1243	P0CC09	314.68	65	64	58	63	62	57	57	77700	7070000	85600	7380000			45	3	458	374	435	370	354	288		14095	Histone H2A type 2-A OS=Rattus norvegicus OX=10116 GN=Hist2h2aa3 PE=1 SV=1
287	206	Q68FY0	314.45	65	60	59	50	58	61	63	482000000	409000000	471000000	559000000	437000000	496000000	24	22	83	83	83	93	96	77	Carbamidomethylation; Oxidation (M)	52849	Cytochrome b-c1 complex subunit 1 mitochondrial OS=Rattus norvegicus OX=10116 GN=Uqcrc1 PE=1 SV=1
223	117	Q6P6V0	313.86	61	54	52	50	53	58	53	321000000	253000000	341000000	409000000	362000000	438000000	38	26	98	104	113	105	103	102	Carbamidomethylation; Oxidation (M)	62827	Glucose-6-phosphate isomerase OS=Rattus norvegicus OX=10116 GN=Gpi PE=1 SV=1
217	146	Q9JIL3	313.62	46	38	37	30	44	33	39	444000000	328000000	366000000	542000000	323000000	472000000	40	29	107	96	106	120	94	109	Carbamidomethylation; Oxidation (M)	95935	Interleukin enhancer-binding factor 3 OS=Rattus norvegicus OX=10116 GN=Ilf3 PE=1 SV=2
243	113	P97852	313.42	66	54	54	45	50	55	50	483000000	361000000	422000000	468000000	452000000	439000000	43	37	103	108	102	91	92	95	Carbamidomethylation; Oxidation (M)	79428	Peroxisomal multifunctional enzyme type 2 OS=Rattus norvegicus OX=10116 GN=Hsd17b4 PE=1 SV=3
431	226	Q63358	313.37	32	19	16	17	20	23	24	62900000	40400000	52300000	84600000	78700000	90600000	57	44	63	51	56	65	71	75	Carbamidomethylation	225035	Unconventional myosin-IXb OS=Rattus norvegicus OX=10116 GN=Myo9b PE=1 SV=1
236	158	Q6P6R2	313.17	56	53	55	53	54	53	50	680000000	553000000	653000000	736000000	577000000	570000000	30	26	106	107	106	96	99	89	Carbamidomethylation; Oxidation (M)	54038	Dihydrolipoyl dehydrogenase mitochondrial OS=Rattus norvegicus OX=10116 GN=Dld PE=1 SV=1
126	347	Q02874	312.64	62	55	55	56	60	59	52	1590000000	1180000000	1430000000	1520000000	1090000000	840000000	35	21	156	146	168	153	139	123	Carbamidomethylation	39504	Core histone macro-H2A.1 OS=Rattus norvegicus OX=10116 GN=H2afy PE=1 SV=4
24	1165	Q4FZT6	312.61	65	65	62	64	63	62	63	265000	272000	201000	3810000	0	0	48	1	479	415	463	410	363	307		14121	Histone H2A type 3 OS=Rattus norvegicus OX=10116 PE=2 SV=3
125	207	Q68FR6	311.35	69	58	51	51	66	57	54	957000000	751000000	817000000	1410000000	967000000	1170000000	35	29	140	141	143	163	147	146	Carbamidomethylation; Oxidation (M)	50061	Elongation factor 1-gamma OS=Rattus norvegicus OX=10116 GN=Eef1g PE=2 SV=3
211	106	P85834	311.04	71	65	60	69	67	63	60	611000000	447000000	637000000	734000000	570000000	635000000	36	30	115	96	131	114	95	97	Carbamidomethylation; Oxidation (M)	49522	Elongation factor Tu mitochondrial OS=Rattus norvegicus OX=10116 GN=Tufm PE=1 SV=1
395	260	P13803	310.95	86	68	82	73	74	72	70	341000000	286000000	339000000	451000000	336000000	347000000	29	24	68	74	63	75	72	63	Carbamidomethylation; Oxidation (M)	34951	Electron transfer flavoprotein subunit alpha mitochondrial OS=Rattus norvegicus OX=10116 GN=Etfa PE=1 SV=4
626	269	Q66HD3	310.77	40	32	32	31	31	36	34	97100000	84500000	91200000	158000000	107000000	150000000	34	25	47	47	51	41	48	50	Carbamidomethylation	84200	Nuclear autoantigenic sperm protein OS=Rattus norvegicus OX=10116 GN=Nasp PE=1 SV=1
242	133	P52296	310.34	49	45	39	32	43	45	47	522000000	426000000	550000000	660000000	528000000	692000000	40	35	97	90	89	95	100	114	Carbamidomethylation; Oxidation (M)	97124	Importin subunit beta-1 OS=Rattus norvegicus OX=10116 GN=Kpnb1 PE=1 SV=1
641	286	O55012	309.63	46	39	38	39	36	38	43	96600000	72600000	94100000	104000000	92100000	115000000	35	22	52	45	51	42	46	50		69286	Phosphatidylinositol-binding clathrin assembly protein OS=Rattus norvegicus OX=10116 GN=Picalm PE=1 SV=1
104	187	P10960	309.58	51	44	40	45	46	45	46	4880000000	3660000000	5280000000	5870000000	3260000000	4560000000	41	37	175	176	163	180	147	170	Carbamidomethylation; Oxidation (M)	61124	Prosaposin OS=Rattus norvegicus OX=10116 GN=Psap PE=1 SV=1
219	83	P06687	309.45	45	37	37	36	35	36	39	53700000	39400000	48800000	58500000	58600000	65300000	47	19	112	91	104	99	107	109	Carbamidomethylation; Oxidation (M)	111691	Sodium/potassium-transporting ATPase subunit alpha-3 OS=Rattus norvegicus OX=10116 GN=Atp1a3 PE=1 SV=2
177	159	Q62733	309.1	64	58	56	54	63	63	63	1010000000	861000000	1030000000	1080000000	873000000	1030000000	30	28	130	124	128	111	118	105	Carbamidomethylation; Oxidation (M)	50278	Lamina-associated polypeptide 2 isoform beta OS=Rattus norvegicus OX=10116 GN=Tmpo PE=1 SV=3
336	180	Q9JLJ3	309.02	64	54	52	53	54	58	62	341000000	253000000	335000000	385000000	320000000	367000000	33	27	79	68	78	74	72	74	Carbamidomethylation; Oxidation (M)	53653	4-trimethylaminobutyraldehyde dehydrogenase OS=Rattus norvegicus OX=10116 GN=Aldh9a1 PE=1 SV=1
549	217	O35828	308.84	48	32	36	31	32	37	40	188000000	138000000	214000000	226000000	166000000	222000000	35	28	59	51	54	47	54	65	Carbamidomethylation; Oxidation (M)	100782	Coronin-7 OS=Rattus norvegicus OX=10116 GN=Coro7 PE=1 SV=2
275	225	Q9ESW0	308.71	37	25	26	26	30	27	28	184000000	149000000	149000000	263000000	178000000	211000000	46	35	81	87	77	85	92	88	Carbamidomethylation	126862	DNA damage-binding protein 1 OS=Rattus norvegicus OX=10116 GN=Ddb1 PE=1 SV=1
50	279	P62260	308.68	85	85	82	84	84	82	83	2410000000	1910000000	2520000000	3290000000	2570000000	3080000000	38	32	262	289	300	292	310	348	Carbamidomethylation; Oxidation (M)	29174	14-3-3 protein epsilon OS=Rattus norvegicus OX=10116 GN=Ywhae PE=1 SV=1
232	437	P54313	308.64	63	57	57	54	59	59	61	177000000	179000000	181000000	244000000	190000000	191000000	29	10	110	99	112	96	99	101	Carbamidomethylation; Oxidation (M)	37331	Guanine nucleotide-binding protein G(I)/G(S)/G(T) subunit beta-2 OS=Rattus norvegicus OX=10116 GN=Gnb2 PE=1 SV=4
259	136	Q2PQA9	308.18	53	41	43	40	41	41	46	189000000	174000000	186000000	262000000	211000000	240000000	49	36	99	94	92	91	84	95	Carbamidomethylation; Oxidation (M)	109531	Kinesin-1 heavy chain OS=Rattus norvegicus OX=10116 GN=Kif5b PE=1 SV=1
272	423	Q2TL32	308.02	16	7	8	7	9	8	10	41200000	35800000	39300000	48700000	50800000	61200000	85	54	76	80	72	79	86	99	Carbamidomethylation; Oxidation (M)	573799	E3 ubiquitin-protein ligase UBR4 OS=Rattus norvegicus OX=10116 GN=Ubr4 PE=1 SV=2
258	296	P19945	307.93	74	71	73	66	74	73	73	1010000000	1020000000	1050000000	1230000000	936000000	1180000000	30	25	87	94	99	95	87	95	Carbamidomethylation; Oxidation (M)	34215	60S acidic ribosomal protein P0 OS=Rattus norvegicus OX=10116 GN=Rplp0 PE=1 SV=2
342	197	Q9WU82	307.76	54	35	34	33	39	38	39	189000000	116000000	178000000	216000000	205000000	211000000	39	30	77	64	72	77	81	69	Carbamidomethylation; Oxidation (M)	85455	Catenin beta-1 OS=Rattus norvegicus OX=10116 GN=Ctnnb1 PE=1 SV=1
485	274	P29315	307.64	71	58	60	56	65	65	68	195000000	154000000	212000000	281000000	176000000	272000000	27	22	57	55	65	58	55	73	Carbamidomethylation	49975	Ribonuclease inhibitor OS=Rattus norvegicus OX=10116 GN=Rnh1 PE=1 SV=2
400	315	P04182	307.58	83	59	67	55	76	56	69	197000000	185000000	174000000	242000000	168000000	202000000	36	27	75	76	56	81	60	67	Carbamidomethylation; Oxidation (M)	48333	Ornithine aminotransferase mitochondrial OS=Rattus norvegicus OX=10116 GN=Oat PE=1 SV=1
376	192	Q9QZA2	307.48	57	37	33	40	42	35	47	189000000	137000000	207000000	231000000	141000000	187000000	50	40	72	58	69	71	67	77	Carbamidomethylation	96631	Programmed cell death 6-interacting protein OS=Rattus norvegicus OX=10116 GN=Pdcd6ip PE=1 SV=2
281	166	P23514	307.45	47	35	33	36	40	32	37	158000000	124000000	172000000	237000000	140000000	223000000	42	26	87	75	86	87	77	90	Carbamidomethylation; Oxidation (M)	107011	Coatomer subunit beta OS=Rattus norvegicus OX=10116 GN=Copb1 PE=1 SV=1
303	228	P85970	307.43	77	75	63	63	75	77	77	516000000	393000000	576000000	719000000	507000000	579000000	29	26	80	79	85	84	79	89	Carbamidomethylation; Oxidation (M)	34391	Actin-related protein 2/3 complex subunit 2 OS=Rattus norvegicus OX=10116 GN=Arpc2 PE=1 SV=1
294	123	P00388	307.33	51	48	43	42	48	44	43	349000000	276000000	375000000	403000000	325000000	413000000	36	33	83	86	77	77	77	88	Carbamidomethylation; Oxidation (M)	76963	NADPH--cytochrome P450 reductase OS=Rattus norvegicus OX=10116 GN=Por PE=1 SV=3
279	267	Q99ML5	307.29	56	49	48	49	47	46	47	421000000	364000000	393000000	463000000	361000000	470000000	32	25	96	85	96	80	76	89	Carbamidomethylation; Oxidation (M)	56288	Prenylcysteine oxidase OS=Rattus norvegicus OX=10116 GN=Pcyox1 PE=1 SV=1
334	262	Q641Y0	306.88	56	56	55	53	54	49	54	431000000	380000000	367000000	447000000	346000000	410000000	25	20	88	95	79	65	66	71	Carbamidomethylation; Oxidation (M)	48896	Dolichyl-diphosphooligosaccharide--protein glycosyltransferase 48 kDa subunit OS=Rattus norvegicus OX=10116 GN=Ddost PE=2 SV=1
441	265	Q91ZN1	306.69	59	48	51	49	52	55	57	495000000	348000000	547000000	567000000	489000000	549000000	29	26	64	66	65	60	60	68	Carbamidomethylation; Oxidation (M)	51065	Coronin-1A OS=Rattus norvegicus OX=10116 GN=Coro1a PE=1 SV=3
37	518	P24268	306.65	53	45	50	46	49	52	51	3750000000	3280000000	3650000000	4690000000	3230000000	4000000000	41	36	346	339	342	321	332	370	Carbamidomethylation; Oxidation (M)	44681	Cathepsin D OS=Rattus norvegicus OX=10116 GN=Ctsd PE=1 SV=1
188	137	P16638	306.5	50	40	41	38	43	43	44	414000000	351000000	414000000	505000000	397000000	527000000	55	47	108	99	107	118	114	128	Carbamidomethylation; Oxidation (M)	120636	ATP-citrate synthase OS=Rattus norvegicus OX=10116 GN=Acly PE=1 SV=1
475	172	A0A0G2K2P5	306.06	28	17	19	16	19	20	20	104000000	91600000	104000000	112000000	107000000	137000000	50	40	55	51	53	65	65	68	Carbamidomethylation	197147	Tight junction protein ZO-1 OS=Rattus norvegicus OX=10116 GN=Tjp1 PE=1 SV=1
194	317	P21531	305.88	59	53	52	54	55	51	54	932000000	682000000	831000000	1110000000	822000000	940000000	38	29	124	108	127	116	100	102	Carbamidomethylation; Oxidation (M)	46136	60S ribosomal protein L3 OS=Rattus norvegicus OX=10116 GN=Rpl3 PE=1 SV=3
469	454	Q9EPB1	305.82	48	41	43	39	39	40	41	605000000	488000000	609000000	757000000	553000000	681000000	28	23	66	73	59	56	60	62	Carbamidomethylation; Oxidation (M)	55114	Dipeptidyl peptidase 2 OS=Rattus norvegicus OX=10116 GN=Dpp7 PE=1 SV=1
114	157	P56574	305.7	70	61	60	58	67	62	60	874000000	763000000	877000000	1040000000	831000000	887000000	45	34	169	152	164	153	151	155	Carbamidomethylation; Oxidation (M)	50967	Isocitrate dehydrogenase [NADP] mitochondrial OS=Rattus norvegicus OX=10116 GN=Idh2 PE=1 SV=2
461	170	Q9Z1A6	305.67	40	27	29	24	25	27	30	114000000	251000000	103000000	157000000	98600000	148000000	53	40	60	70	52	60	60	64	Carbamidomethylation	141583	Vigilin OS=Rattus norvegicus OX=10116 GN=Hdlbp PE=1 SV=1
392	376	P09117	304.83	78	67	64	59	68	64	57	79700000	64100000	99000000	110000000	93000000	96400000	32	21	69	75	74	70	71	71	Carbamidomethylation	39284	Fructose-bisphosphate aldolase C OS=Rattus norvegicus OX=10116 GN=Aldoc PE=1 SV=3
78	327	P63102	304.67	84	67	82	77	84	73	73	2820000000	1310000000	1580000000	2080000000	1620000000	3020000000	36	19	191	229	187	200	214	232	Carbamidomethylation; Oxidation (M)	27771	14-3-3 protein zeta/delta OS=Rattus norvegicus OX=10116 GN=Ywhaz PE=1 SV=1
497	208	Q66H20	304.43	58	52	52	48	53	50	51	137000000	128000000	139000000	219000000	128000000	162000000	29	17	56	59	59	69	61	58	Carbamidomethylation; Oxidation (M)	57489	Polypyrimidine tract-binding protein 2 OS=Rattus norvegicus OX=10116 GN=Ptbp2 PE=1 SV=1
447	250	P10760	303.74	67	56	59	51	60	51	63	350000000	330000000	336000000	503000000	241000000	409000000	33	24	66	68	59	65	52	75	Carbamidomethylation; Oxidation (M)	47538	Adenosylhomocysteinase OS=Rattus norvegicus OX=10116 GN=Ahcy PE=1 SV=3
201	178	P17764	302.75	62	57	54	52	57	58	56	654000000	592000000	601000000	731000000	571000000	636000000	34	29	117	118	108	108	113	109	Carbamidomethylation; Oxidation (M)	44695	Acetyl-CoA acetyltransferase mitochondrial OS=Rattus norvegicus OX=10116 GN=Acat1 PE=1 SV=1
397	331	Q8R491	302.26	54	39	35	40	44	44	46	37600000	22600000	35200000	33300000	38600000	41000000	40	13	70	65	78	62	58	81	Carbamidomethylation; Oxidation (M)	60791	EH domain-containing protein 3 OS=Rattus norvegicus OX=10116 GN=Ehd3 PE=1 SV=2
419	121	Q66H61	301.94	46	40	37	39	34	32	41	130000000	81700000	115000000	146000000	107000000	135000000	40	33	69	64	64	69	60	75	Carbamidomethylation; Oxidation (M)	87701	Glutamine--tRNA ligase OS=Rattus norvegicus OX=10116 GN=Qars PE=1 SV=1
170	162	P05708	301.75	51	45	44	46	43	41	42	366000000	361000000	382000000	463000000	339000000	464000000	60	40	118	133	122	117	105	126	Carbamidomethylation; Oxidation (M)	102408	Hexokinase-1 OS=Rattus norvegicus OX=10116 GN=Hk1 PE=1 SV=4
192	124	Q5XHZ0	301.57	65	42	47	44	57	42	55	388000000	376000000	405000000	567000000	405000000	486000000	45	37	109	123	110	119	110	109	Carbamidomethylation; Oxidation (M)	80461	Heat shock protein 75 kDa mitochondrial OS=Rattus norvegicus OX=10116 GN=Trap1 PE=1 SV=1
453	271	P54319	301.52	47	32	29	36	35	36	39	87800000	74300000	96300000	108000000	101000000	124000000	38	31	56	56	67	58	68	72	Carbamidomethylation	87084	Phospholipase A-2-activating protein OS=Rattus norvegicus OX=10116 GN=Plaa PE=1 SV=3
247	165	Q08877	301.44	49	38	36	38	42	44	40	66000000	46200000	49100000	94800000	81500000	97200000	44	20	93	84	91	103	103	102	Carbamidomethylation; Oxidation (M)	97914	Dynamin-3 OS=Rattus norvegicus OX=10116 GN=Dnm3 PE=1 SV=2
411	171	Q9Z2Q1	301.41	36	26	24	20	27	26	28	99900000	92600000	119000000	146000000	105000000	151000000	51	39	69	66	59	62	66	79	Carbamidomethylation; Oxidation (M)	135272	Protein transport protein Sec31A OS=Rattus norvegicus OX=10116 GN=Sec31a PE=1 SV=2
111	233	Q5FVM4	301.19	70	54	53	54	55	63	52	1850000000	679000000	893000000	1090000000	860000000	1150000000	42	31	156	132	162	156	152	183	Carbamidomethylation; Oxidation (M)	54925	Non-POU domain-containing octamer-binding protein OS=Rattus norvegicus OX=10116 GN=Nono PE=1 SV=3
231	184	Q6P747	301.04	57	49	49	49	49	47	49	738000000	664000000	769000000	743000000	675000000	648000000	38	34	103	106	110	103	96	93	Carbamidomethylation; Oxidation (M)	60807	Heterochromatin protein 1-binding protein 3 OS=Rattus norvegicus OX=10116 GN=Hp1bp3 PE=1 SV=1
249	520	P54311	300.67	61	50	54	53	53	55	55	308000000	288000000	321000000	414000000	318000000	325000000	29	12	101	95	103	86	92	98	Carbamidomethylation; Oxidation (M)	37377	Guanine nucleotide-binding protein G(I)/G(S)/G(T) subunit beta-1 OS=Rattus norvegicus OX=10116 GN=Gnb1 PE=1 SV=4
99	424	P35213	300.27	86	67	81	80	84	72	72	254000000	284000000	352000000	417000000	356000000	401000000	33	11	152	188	154	173	192	195	Carbamidomethylation; Oxidation (M)	28054	14-3-3 protein beta/alpha OS=Rattus norvegicus OX=10116 GN=Ywhab PE=1 SV=3
477	373	O88453	299.95	32	25	25	22	27	25	25	193000000	192000000	174000000	243000000	182000000	201000000	37	27	62	71	61	61	52	60	Carbamidomethylation; Oxidation (M)	104567	Scaffold attachment factor B1 OS=Rattus norvegicus OX=10116 GN=Safb PE=1 SV=2
304	412	P62142	299.88	74	66	56	50	71	67	54	48900000	40000000	31600000	38000000	59000000	40900000	26	6	83	83	80	89	91	75	Carbamidomethylation; Oxidation (M)	37187	Serine/threonine-protein phosphatase PP1-beta catalytic subunit OS=Rattus norvegicus OX=10116 GN=Ppp1cb PE=1 SV=3
482	382	O70351	299.88	93	85	92	87	87	89	92	204000000	173000000	227000000	259000000	215000000	265000000	28	26	62	60	60	60	60	70	Carbamidomethylation; Oxidation (M)	27246	3-hydroxyacyl-CoA dehydrogenase type-2 OS=Rattus norvegicus OX=10116 GN=Hsd17b10 PE=1 SV=3
41	711	P10111	299.59	85	78	74	81	79	74	82	2760000000	2540000000	2620000000	3600000000	2540000000	3150000000	29	24	327	322	335	336	321	334	Carbamidomethylation; Oxidation (M)	17874	Peptidyl-prolyl cis-trans isomerase A OS=Rattus norvegicus OX=10116 GN=Ppia PE=1 SV=2
394	266	O89046	299.58	57	52	50	50	52	48	55	572000000	388000000	560000000	514000000	517000000	614000000	29	23	88	60	72	62	63	64	Carbamidomethylation	53845	Coronin-1B OS=Rattus norvegicus OX=10116 GN=Coro1b PE=1 SV=1
221	358	P81155	299.12	74	70	66	62	74	67	69	940000000	834000000	920000000	1140000000	809000000	915000000	30	23	99	113	103	111	102	105	Carbamidomethylation	31746	Voltage-dependent anion-selective channel protein 2 OS=Rattus norvegicus OX=10116 GN=Vdac2 PE=1 SV=2
199	182	O35814	298.86	63	52	54	53	60	56	57	590000000	478000000	530000000	925000000	704000000	874000000	51	51	108	111	100	118	124	119	Carbamidomethylation; Oxidation (M)	62570	Stress-induced-phosphoprotein 1 OS=Rattus norvegicus OX=10116 GN=Stip1 PE=1 SV=1
349	112	P11884	298.73	59	57	55	50	58	57	57	351000000	267000000	312000000	348000000	353000000	332000000	30	25	80	82	71	80	72	73	Carbamidomethylation; Oxidation (M)	56488	Aldehyde dehydrogenase mitochondrial OS=Rattus norvegicus OX=10116 GN=Aldh2 PE=1 SV=1
476	239	F1LP64	298.66	27	13	17	13	16	12	21	41300000	52400000	41800000	63100000	44500000	67400000	47	37	63	67	56	55	52	72	Carbamidomethylation	223926	E3 ubiquitin-protein ligase TRIP12 OS=Rattus norvegicus OX=10116 GN=Trip12 PE=1 SV=1
367	199	Q6TRW4	298.58	32	22	20	18	23	22	21	98800000	97200000	81600000	129000000	80400000	68500000	49	33	80	68	67	79	71	71	Carbamidomethylation	164458	Sister chromatid cohesion protein PDS5 homolog B OS=Rattus norvegicus OX=10116 GN=Pds5b PE=1 SV=2
203	160	P05370	298.44	70	50	59	57	57	50	57	480000000	398000000	485000000	741000000	517000000	725000000	46	38	115	105	103	114	111	126	Carbamidomethylation; Oxidation (M)	59376	Glucose-6-phosphate 1-dehydrogenase OS=Rattus norvegicus OX=10116 GN=G6pdx PE=1 SV=3
502	211	Q9JHU0	298.44	65	50	45	46	53	47	56	310000000	167000000	183000000	298000000	174000000	264000000	31	28	62	50	52	68	58	64	Carbamidomethylation; Oxidation (M)	61540	Dihydropyrimidinase-related protein 5 OS=Rattus norvegicus OX=10116 GN=Dpysl5 PE=1 SV=1
283	280	P67779	298.03	90	77	78	77	74	74	83	844000000	729000000	885000000	996000000	740000000	849000000	30	25	84	82	84	93	87	89	Carbamidomethylation	29820	Prohibitin OS=Rattus norvegicus OX=10116 GN=Phb PE=1 SV=1
514	334	Q07009	298.03	57	32	33	25	41	37	45	128000000	108000000	124000000	155000000	103000000	150000000	36	31	51	57	52	60	59	68	Carbamidomethylation	79919	Calpain-2 catalytic subunit OS=Rattus norvegicus OX=10116 GN=Capn2 PE=1 SV=3
380	135	Q4G061	297.92	52	41	42	34	41	41	45	184000000	182000000	182000000	259000000	189000000	263000000	37	31	69	74	61	68	66	95	Carbamidomethylation; Oxidation (M)	90911	Eukaryotic translation initiation factor 3 subunit B OS=Rattus norvegicus OX=10116 GN=Eif3b PE=1 SV=1
647	769	P20070	297.91	77	64	65	55	74	64	71	162000000	112000000	170000000	212000000	138000000	191000000	23	19	48	34	49	51	46	51	Carbamidomethylation; Oxidation (M)	34175	NADH-cytochrome b5 reductase 3 OS=Rattus norvegicus OX=10116 GN=Cyb5r3 PE=1 SV=2
185	238	P01026	297.51	27	17	21	16	17	20	20	24900000	16100000	24300000	16500000	25100000	29400000	56	20	107	122	112	95	105	109	Carbamidomethylation	186459	Complement C3 OS=Rattus norvegicus OX=10116 GN=C3 PE=1 SV=3
510	345	O70196	296.66	55	31	31	30	47	45	45	91700000	92100000	109000000	132000000	106000000	134000000	34	30	51	47	58	59	67	69	Carbamidomethylation	80742	Prolyl endopeptidase OS=Rattus norvegicus OX=10116 GN=Prep PE=1 SV=1
186	263	Q63413	296.34	60	51	49	47	50	46	54	183000000	195000000	150000000	279000000	151000000	250000000	34	13	110	139	101	118	103	117	Carbamidomethylation; Oxidation (M)	49035	Spliceosome RNA helicase Ddx39b OS=Rattus norvegicus OX=10116 GN=Ddx39b PE=2 SV=3
329	168	Q80U96	296.05	42	27	27	27	34	33	38	157000000	127000000	161000000	209000000	156000000	219000000	47	40	69	70	73	82	74	97	Carbamidomethylation; Oxidation (M)	123038	Exportin-1 OS=Rattus norvegicus OX=10116 GN=Xpo1 PE=1 SV=1
401	200	P15146	296.05	35	20	21	19	25	22	27	182000000	213000000	182000000	313000000	198000000	307000000	53	43	60	67	63	67	65	88	Carbamidomethylation	202409	Microtubule-associated protein 2 OS=Rattus norvegicus OX=10116 GN=Map2 PE=1 SV=3
669	244	P27926	296.02	41	28	23	33	26	29	34	41000000	27300000	53500000	43500000	37000000	54800000	33	25	39	37	44	40	42	46	Carbamidomethylation	100254	Hexokinase-3 OS=Rattus norvegicus OX=10116 GN=Hk3 PE=2 SV=1
265	270	Q9WUL0	295.89	49	37	37	37	41	41	44	339000000	284000000	327000000	416000000	319000000	359000000	43	35	91	83	86	94	89	94	Carbamidomethylation; Oxidation (M)	90760	DNA topoisomerase 1 OS=Rattus norvegicus OX=10116 GN=Top1 PE=1 SV=1
207	256	Q60587	295.77	59	51	59	50	59	59	59	907000000	686000000	1020000000	1280000000	925000000	768000000	32	31	98	114	99	114	119	114	Carbamidomethylation; Oxidation (M)	51414	Trifunctional enzyme subunit beta mitochondrial OS=Rattus norvegicus OX=10116 GN=Hadhb PE=1 SV=1
7	369	P68035	295.76	61	48	50	51	46	42	45	6120000000	4770000000	6720000000	7710000000	5320000000	6160000000	58	4	1382	1285	1367	1322	1387	1347	Carbamidomethylation; Oxidation (M)	42019	Actin alpha cardiac muscle 1 OS=Rattus norvegicus OX=10116 GN=Actc1 PE=2 SV=1
159	245	P85973	295.74	77	77	77	77	77	77	77	2040000000	5200000000	3600000000	4980000000	5180000000	3030000000	25	25	124	125	123	128	124	137	Carbamidomethylation; Oxidation (M)	32302	Purine nucleoside phosphorylase OS=Rattus norvegicus OX=10116 GN=Pnp PE=1 SV=1
920	344	Q6MG08	295.39	45	30	26	32	31	26	31	68900000	46700000	61200000	79000000	55200000	70000000	34	27	37	31	35	38	27	32	Carbamidomethylation; Oxidation (M)	95252	ATP-binding cassette sub-family F member 1 OS=Rattus norvegicus OX=10116 GN=Abcf1 PE=1 SV=1
163	650	P13084	295	56	49	51	47	56	51	51	1910000000	1760000000	1890000000	2220000000	1710000000	2260000000	26	23	132	135	113	122	124	125	Carbamidomethylation; Oxidation (M)	32560	Nucleophosmin OS=Rattus norvegicus OX=10116 GN=Npm1 PE=1 SV=1
662	278	Q05546	294.79	25	19	21	16	16	18	20	101000000	81600000	69800000	96000000	88700000	107000000	33	24	50	45	38	43	40	46	Carbamidomethylation	149371	Tenascin-R OS=Rattus norvegicus OX=10116 GN=Tnr PE=1 SV=1
102	181	P50878	294.49	59	57	53	55	55	53	56	1520000000	1160000000	1530000000	1700000000	1340000000	1730000000	43	37	170	158	180	161	164	180	Carbamidomethylation; Oxidation (M)	47257	60S ribosomal protein L4 OS=Rattus norvegicus OX=10116 GN=Rpl4 PE=1 SV=3
289	174	Q07936	294.31	73	71	69	73	71	68	68	478000000	391000000	411000000	580000000	437000000	513000000	28	25	89	86	86	88	81	82	Carbamidomethylation	38678	Annexin A2 OS=Rattus norvegicus OX=10116 GN=Anxa2 PE=1 SV=2
649	574	P70645	294.13	59	36	38	43	43	36	40	125000000	105000000	108000000	176000000	115000000	131000000	29	21	37	48	45	48	47	49	Carbamidomethylation; Oxidation (M)	52323	Bleomycin hydrolase OS=Rattus norvegicus OX=10116 GN=Blmh PE=1 SV=1
531	283	Q63570	294.12	73	63	57	54	57	71	62	165000000	231000000	276000000	194000000	208000000	286000000	32	27	59	53	55	49	58	66	Carbamidomethylation; Oxidation (M)	47408	26S proteasome regulatory subunit 6B OS=Rattus norvegicus OX=10116 GN=Psmc4 PE=1 SV=1
260	177	Q63347	294.05	71	64	54	53	64	59	57	229000000	164000000	187000000	328000000	188000000	249000000	38	28	92	87	85	97	93	97	Carbamidomethylation; Oxidation (M)	48575	26S proteasome regulatory subunit 7 OS=Rattus norvegicus OX=10116 GN=Psmc2 PE=1 SV=3
472	203	B0BN93	293.95	75	68	66	62	72	61	65	275000000	132000000	214000000	262000000	174000000	325000000	36	31	67	62	66	57	51	63	Carbamidomethylation; Oxidation (M)	42817	26S proteasome non-ATPase regulatory subunit 13 OS=Rattus norvegicus OX=10116 GN=Psmd13 PE=1 SV=1
296	204	Q3B8Q2	293.49	60	58	54	52	59	55	53	377000000	272000000	346000000	456000000	292000000	338000000	29	21	88	78	90	91	74	82	Carbamidomethylation; Oxidation (M)	46841	Eukaryotic initiation factor 4A-III OS=Rattus norvegicus OX=10116 GN=Eif4a3 PE=1 SV=1
176	361	Q8VHF5	293.47	50	42	44	44	48	46	46	1300000000	1050000000	1350000000	1660000000	1270000000	1470000000	33	29	107	99	103	133	147	124	Carbamidomethylation; Oxidation (M)	51867	Citrate synthase mitochondrial OS=Rattus norvegicus OX=10116 GN=Cs PE=1 SV=1
90	273	Q09073	293.36	73	62	64	67	71	66	71	1020000000	834000000	1070000000	1190000000	959000000	1020000000	34	12	175	185	180	175	197	198	Carbamidomethylation; Oxidation (M)	32901	ADP/ATP translocase 2 OS=Rattus norvegicus OX=10116 GN=Slc25a5 PE=1 SV=3
285	131	Q5I0G4	293.05	59	46	45	49	46	46	55	469000000	345000000	410000000	577000000	494000000	582000000	36	32	89	88	81	83	83	88	Carbamidomethylation; Oxidation (M)	72030	Glycine--tRNA ligase (Fragment) OS=Rattus norvegicus OX=10116 GN=Gars PE=1 SV=1
370	363	Q63270	292.95	44	28	33	26	41	31	34	104000000	94300000	122000000	173000000	137000000	173000000	41	27	58	65	70	80	77	70	Carbamidomethylation	98127	Cytoplasmic aconitate hydratase OS=Rattus norvegicus OX=10116 GN=Aco1 PE=1 SV=1
358	338	Q812D1	292.66	55	41	40	42	42	44	39	465000000	387000000	458000000	615000000	454000000	520000000	32	27	74	72	81	78	81	68	Carbamidomethylation	59639	PC4 and SFRS1-interacting protein OS=Rattus norvegicus OX=10116 GN=Psip1 PE=1 SV=1
293	330	Q6P7S1	292.63	58	48	49	44	55	46	45	550000000	484000000	587000000	728000000	487000000	717000000	29	25	96	87	86	83	71	86	Carbamidomethylation; Oxidation (M)	44443	Acid ceramidase OS=Rattus norvegicus OX=10116 GN=Asah1 PE=1 SV=1
278	494	P61107	292.59	86	78	75	78	74	79	76	479000000	416000000	497000000	627000000	461000000	566000000	20	17	90	85	87	86	86	91	Carbamidomethylation; Oxidation (M)	23927	Ras-related protein Rab-14 OS=Rattus norvegicus OX=10116 GN=Rab14 PE=1 SV=3
317	293	Q6AYD3	292.22	65	57	55	55	57	52	55	453000000	395000000	421000000	692000000	493000000	628000000	30	26	74	80	74	93	74	86	Carbamidomethylation; Oxidation (M)	43657	Proliferation-associated protein 2G4 OS=Rattus norvegicus OX=10116 GN=Pa2g4 PE=1 SV=1
868	321	Q63028	291.95	48	33	35	27	34	33	37	86200000	63800000	84100000	88200000	79000000	79500000	31	24	35	40	29	36	34	38	Carbamidomethylation	80355	Alpha-adducin OS=Rattus norvegicus OX=10116 GN=Add1 PE=1 SV=2
505	285	Q99PF5	291.68	50	40	34	29	47	33	46	148000000	147000000	137000000	321000000	175000000	247000000	30	22	51	54	48	69	59	67	Carbamidomethylation; Oxidation (M)	74227	Far upstream element-binding protein 2 OS=Rattus norvegicus OX=10116 GN=Khsrp PE=1 SV=1
417	257	Q9Z1M9	291.53	50	30	35	30	31	32	35	155000000	178000000	169000000	250000000	198000000	197000000	68	57	67	65	61	68	70	66	Carbamidomethylation; Oxidation (M)	143205	Structural maintenance of chromosomes protein 1A OS=Rattus norvegicus OX=10116 GN=Smc1a PE=1 SV=1
533	318	Q6AYT3	291.45	54	47	49	47	52	48	51	140000000	139000000	155000000	242000000	170000000	232000000	32	26	53	53	47	55	57	65	Carbamidomethylation; Oxidation (M)	55249	tRNA-splicing ligase RtcB homolog OS=Rattus norvegicus OX=10116 GN=Rtcb PE=2 SV=1
100	249	Q05962	291.33	73	65	68	66	71	65	67	1140000000	987000000	1230000000	1360000000	1060000000	1080000000	33	12	165	192	170	173	168	178	Carbamidomethylation; Oxidation (M)	32989	ADP/ATP translocase 1 OS=Rattus norvegicus OX=10116 GN=Slc25a4 PE=1 SV=3
393	255	P17425	290.93	72	51	61	38	66	51	56	358000000	297000000	353000000	492000000	393000000	459000000	31	27	68	69	64	78	75	73	Carbamidomethylation; Oxidation (M)	57434	Hydroxymethylglutaryl-CoA synthase cytoplasmic OS=Rattus norvegicus OX=10116 GN=Hmgcs1 PE=1 SV=1
528	222	Q2TA68	290.84	45	30	29	32	35	31	30	121000000	76200000	130000000	132000000	98200000	108000000	47	39	53	46	58	57	50	53	Carbamidomethylation	111307	Dynamin-like 120 kDa protein mitochondrial OS=Rattus norvegicus OX=10116 GN=Opa1 PE=1 SV=1
553	533	Q5XIT9	290.77	65	31	46	36	55	53	50	115000000	105000000	103000000	181000000	154000000	143000000	33	29	43	48	47	61	66	59	Carbamidomethylation	61517	Methylcrotonoyl-CoA carboxylase beta chain mitochondrial OS=Rattus norvegicus OX=10116 GN=Mccc2 PE=2 SV=1
540	682	Q9R1T3	290.43	55	54	55	54	54	55	55	809000000	730000000	854000000	999000000	761000000	849000000	16	15	55	63	55	48	54	58	Carbamidomethylation	34194	Cathepsin Z OS=Rattus norvegicus OX=10116 GN=Ctsz PE=1 SV=2
229	118	P81718	290	62	54	56	52	55	57	58	553000000	428000000	564000000	680000000	518000000	624000000	41	36	95	92	103	109	105	111	Carbamidomethylation	69578	Tyrosine-protein phosphatase non-receptor type 6 OS=Rattus norvegicus OX=10116 GN=Ptpn6 PE=1 SV=1
627	497	P40615	289.93	44	39	38	36	38	36	36	188000000	191000000	150000000	211000000	159000000	121000000	28	20	47	52	42	47	43	41	Carbamidomethylation; Oxidation (M)	56615	H/ACA ribonucleoprotein complex subunit DKC1 OS=Rattus norvegicus OX=10116 GN=Dkc1 PE=1 SV=4
323	142	Q765A7	289.78	44	40	35	38	40	38	41	234000000	211000000	242000000	348000000	240000000	294000000	36	32	82	75	79	83	69	80	Carbamidomethylation	104384	GPI inositol-deacylase OS=Rattus norvegicus OX=10116 GN=Pgap1 PE=1 SV=1
238	444	Q9R1Z0	289.63	65	65	65	62	60	61	65	724000000	645000000	681000000	929000000	715000000	754000000	30	24	103	103	103	100	93	93	Carbamidomethylation; Oxidation (M)	30798	Voltage-dependent anion-selective channel protein 3 OS=Rattus norvegicus OX=10116 GN=Vdac3 PE=1 SV=2
353	190	Q5M7W5	289.12	52	35	41	37	39	37	44	235000000	236000000	256000000	361000000	217000000	338000000	44	41	75	75	68	73	68	83	Carbamidomethylation	110301	Microtubule-associated protein 4 OS=Rattus norvegicus OX=10116 GN=Map4 PE=1 SV=1
286	671	P38983	288.74	57	55	55	55	57	57	57	974000000	875000000	968000000	1310000000	915000000	1160000000	19	16	85	89	84	87	83	88	Carbamidomethylation; Oxidation (M)	32824	40S ribosomal protein SA OS=Rattus norvegicus OX=10116 GN=Rpsa PE=1 SV=3
530	213	P45953	288.68	51	39	39	33	42	48	43	143000000	109000000	121000000	149000000	133000000	153000000	31	28	53	51	46	62	57	60	Carbamidomethylation	70749	Very long-chain specific acyl-CoA dehydrogenase mitochondrial OS=Rattus norvegicus OX=10116 GN=Acadvl PE=1 SV=1
415	183	Q6P7B0	288.64	70	53	59	47	58	51	54	227000000	162000000	219000000	298000000	242000000	311000000	36	34	69	60	62	68	70	74	Carbamidomethylation; Oxidation (M)	54144	Tryptophan--tRNA ligase cytoplasmic OS=Rattus norvegicus OX=10116 GN=Wars PE=1 SV=2
409	352	P15650	288.4	55	46	50	41	50	45	46	351000000	286000000	356000000	399000000	276000000	350000000	29	25	65	63	65	74	72	70	Carbamidomethylation; Oxidation (M)	47873	Long-chain specific acyl-CoA dehydrogenase mitochondrial OS=Rattus norvegicus OX=10116 GN=Acadl PE=1 SV=1
450	364	P63086	288.39	68	61	37	56	62	53	52	89400000	73100000	84500000	120000000	80000000	104000000	24	15	63	59	58	76	57	63	Carbamidomethylation; Oxidation (M)	41276	Mitogen-activated protein kinase 1 OS=Rattus norvegicus OX=10116 GN=Mapk1 PE=1 SV=3
96	613	Q5XI73	287.9	73	70	66	67	72	72	69	1350000000	1110000000	1520000000	1690000000	1260000000	1600000000	24	23	197	163	205	158	160	189	Carbamidomethylation; Oxidation (M)	23407	Rho GDP-dissociation inhibitor 1 OS=Rattus norvegicus OX=10116 GN=Arhgdia PE=1 SV=1
103	341	P61983	287.72	89	83	89	85	85	85	83	325000000	266000000	344000000	453000000	358000000	398000000	29	17	173	182	151	164	184	184	Carbamidomethylation; Oxidation (M)	28303	14-3-3 protein gamma OS=Rattus norvegicus OX=10116 GN=Ywhag PE=1 SV=2
54	1166	Q6LED0	287.71	71	61	61	59	66	58	58	365000000	241000000	249000000	495000000	209000000	216000000	33	6	358	292	353	242	230	206	Carbamidomethylation; Oxidation (M)	15404	Histone H3.1 OS=Rattus norvegicus OX=10116 PE=1 SV=3
802	332	Q499N5	287.48	47	38	34	37	44	36	37	96500000	74900000	66300000	97600000	63600000	87100000	26	22	39	38	33	43	35	38	Carbamidomethylation	67887	Acyl-CoA synthetase family member 2 mitochondrial OS=Rattus norvegicus OX=10116 GN=Acsf2 PE=2 SV=1
611	215	F1LR10	287.38	52	39	39	30	41	43	44	123000000	119000000	115000000	177000000	185000000	161000000	37	33	41	47	40	48	58	53	Carbamidomethylation; Oxidation (M)	83797	LIM domain and actin-binding protein 1 OS=Rattus norvegicus OX=10116 GN=Lima1 PE=1 SV=2
563	519	O08839	287.28	49	31	39	35	43	43	41	188000000	148000000	185000000	269000000	226000000	233000000	28	24	52	44	50	54	59	60	Carbamidomethylation; Oxidation (M)	64533	Myc box-dependent-interacting protein 1 OS=Rattus norvegicus OX=10116 GN=Bin1 PE=1 SV=1
387	175	P81795	287.28	64	57	56	60	59	55	55	99300000	61000000	85200000	128000000	88700000	120000000	36	6	73	74	81	67	66	69	Carbamidomethylation	51080	Eukaryotic translation initiation factor 2 subunit 3 X-linked OS=Rattus norvegicus OX=10116 GN=Eif2s3 PE=1 SV=2
282	219	O35142	286.7	44	33	33	33	37	32	30	189000000	138000000	194000000	235000000	142000000	197000000	39	33	79	83	81	88	79	88	Carbamidomethylation	102551	Coatomer subunit beta' OS=Rattus norvegicus OX=10116 GN=Copb2 PE=1 SV=3
142	264	Q62844	286.22	75	56	53	55	65	61	62	293000000	213000000	283000000	333000000	319000000	321000000	43	24	142	116	135	137	147	147	Carbamidomethylation; Oxidation (M)	60702	Tyrosine-protein kinase Fyn OS=Rattus norvegicus OX=10116 GN=Fyn PE=1 SV=1
333	350	P08753	286.21	64	60	58	52	53	54	55	111000000	78800000	112000000	143000000	112000000	111000000	31	13	80	73	73	81	80	77	Carbamidomethylation; Oxidation (M)	40522	Guanine nucleotide-binding protein G(k) subunit alpha OS=Rattus norvegicus OX=10116 GN=Gnai3 PE=1 SV=3
295	218	Q5XHY5	286.01	56	40	41	38	52	42	49	214000000	199000000	227000000	316000000	260000000	324000000	43	34	68	70	73	91	94	101	Carbamidomethylation; Oxidation (M)	80576	Threonine--tRNA ligase cytoplasmic OS=Rattus norvegicus OX=10116 GN=Tars PE=1 SV=1
536	289	P27653	285.93	49	26	25	21	37	26	33	118000000	106000000	123000000	160000000	109000000	158000000	44	37	54	56	53	59	51	61	Carbamidomethylation	100996	C-1-tetrahydrofolate synthase cytoplasmic OS=Rattus norvegicus OX=10116 GN=Mthfd1 PE=1 SV=3
413	607	P50442	285.93	73	35	53	39	51	46	58	242000000	214000000	234000000	279000000	224000000	262000000	27	22	66	74	67	73	63	70	Carbamidomethylation; Oxidation (M)	48242	Glycine amidinotransferase mitochondrial OS=Rattus norvegicus OX=10116 GN=Gatm PE=1 SV=1
489	276	P37285	285.78	58	46	44	40	51	42	53	104000000	101000000	133000000	138000000	124000000	165000000	34	21	55	57	60	66	63	64	Carbamidomethylation	63745	Kinesin light chain 1 OS=Rattus norvegicus OX=10116 GN=Klc1 PE=1 SV=2
162	816	P63159	285.59	53	52	52	52	53	52	53	878000000	772000000	806000000	1460000000	945000000	1190000000	28	21	108	123	111	138	123	150	Carbamidomethylation; Oxidation (M)	24894	High mobility group protein B1 OS=Rattus norvegicus OX=10116 GN=Hmgb1 PE=1 SV=2
244	346	Q3MIE4	285.56	72	60	69	72	70	68	62	499000000	418000000	539000000	593000000	421000000	505000000	27	26	93	97	106	100	95	105	Carbamidomethylation; Oxidation (M)	43119	Synaptic vesicle membrane protein VAT-1 homolog OS=Rattus norvegicus OX=10116 GN=Vat1 PE=1 SV=1
284	185	Q641X3	285.55	52	48	47	46	48	47	48	406000000	347000000	372000000	529000000	341000000	407000000	29	27	85	102	81	84	80	79	Carbamidomethylation; Oxidation (M)	60538	Beta-hexosaminidase subunit alpha OS=Rattus norvegicus OX=10116 GN=Hexa PE=2 SV=1
403	598	P22734	285.37	80	64	74	54	80	73	73	242000000	240000000	296000000	294000000	261000000	335000000	23	19	63	53	50	62	63	72	Carbamidomethylation; Oxidation (M)	29597	Catechol O-methyltransferase OS=Rattus norvegicus OX=10116 GN=Comt PE=1 SV=2
657	237	P53534	285.33	45	27	27	19	30	29	32	53600000	36000000	46100000	80900000	51700000	53700000	38	23	38	36	38	60	52	52	Carbamidomethylation	96174	Glycogen phosphorylase brain form (Fragment) OS=Rattus norvegicus OX=10116 GN=Pygb PE=1 SV=3
128	472	Q63716	285.03	79	79	79	79	79	76	79	1860000000	1620000000	1850000000	2530000000	1700000000	2120000000	24	20	152	143	148	142	130	152	Carbamidomethylation; Oxidation (M)	22109	Peroxiredoxin-1 OS=Rattus norvegicus OX=10116 GN=Prdx1 PE=1 SV=1
321	462	O88989	284.8	63	54	53	57	56	58	54	1020000000	923000000	1130000000	1120000000	832000000	1090000000	29	25	71	81	84	85	74	73	Carbamidomethylation; Oxidation (M)	36483	Malate dehydrogenase cytoplasmic OS=Rattus norvegicus OX=10116 GN=Mdh1 PE=1 SV=3
313	294	P63095	284.35	66	53	54	50	60	51	55	8210000	5840000	8010000	18700000	15900000	17100000	30	1	88	74	80	79	78	83	Carbamidomethylation; Oxidation (M)	45664	Guanine nucleotide-binding protein G(s) subunit alpha isoforms short OS=Rattus norvegicus OX=10116 GN=Gnas PE=1 SV=1
597	234	Q66HC5	283.98	47	31	24	27	31	32	29	99700000	80700000	162000000	521000000	166000000	98400000	42	33	45	42	54	45	56	56	Carbamidomethylation	93302	Nuclear pore complex protein Nup93 OS=Rattus norvegicus OX=10116 GN=Nup93 PE=1 SV=1
372	324	P25286	283.82	34	26	24	32	23	26	27	182000000	146000000	217000000	235000000	180000000	214000000	35	30	70	66	74	70	68	79	Carbamidomethylation; Oxidation (M)	96328	V-type proton ATPase 116 kDa subunit a isoform 1 OS=Rattus norvegicus OX=10116 GN=Atp6v0a1 PE=2 SV=1
414	1631	P21571	283.08	68	57	62	63	62	62	62	459000000	382000000	386000000	525000000	397000000	455000000	17	14	74	66	67	66	63	71	Oxidation (M)	12494	ATP synthase-coupling factor 6 mitochondrial OS=Rattus norvegicus OX=10116 GN=Atp5pf PE=1 SV=1
478	224	Q8K4K5	283	36	26	28	27	28	26	23	158000000	92700000	158000000	133000000	143000000	146000000	37	30	69	60	67	59	57	53	Carbamidomethylation	112495	Lethal(2) giant larvae protein homolog 1 OS=Rattus norvegicus OX=10116 GN=Llgl1 PE=1 SV=1
468	342	P51635	282.82	73	59	62	50	65	62	65	312000000	228000000	286000000	454000000	292000000	393000000	29	23	60	61	53	67	66	66	Carbamidomethylation; Oxidation (M)	36506	Aldo-keto reductase family 1 member A1 OS=Rattus norvegicus OX=10116 GN=Akr1a1 PE=1 SV=2
719	420	Q8VIJ5	282.78	42	21	27	19	25	27	27	54700000	98100000	65000000	110000000	79400000	104000000	38	33	34	40	31	51	40	51	Carbamidomethylation	102918	Protein O-GlcNAcase OS=Rattus norvegicus OX=10116 GN=Oga PE=1 SV=1
268	436	P62138	282.27	64	57	57	56	62	59	60	99900000	83300000	97400000	125000000	89000000	117000000	26	5	87	91	91	99	97	81	Carbamidomethylation; Oxidation (M)	37512	Serine/threonine-protein phosphatase PP1-alpha catalytic subunit OS=Rattus norvegicus OX=10116 GN=Ppp1ca PE=1 SV=1
634	343	Q6AYT7	281.47	70	52	49	56	52	54	55	177000000	119000000	198000000	190000000	145000000	168000000	28	25	52	44	55	48	47	44	Carbamidomethylation; Oxidation (M)	45296	Monoacylglycerol lipase ABHD12 OS=Rattus norvegicus OX=10116 GN=Abhd12 PE=2 SV=1
504	323	Q07266	281.37	38	31	32	32	33	33	29	244000000	234000000	251000000	400000000	269000000	309000000	26	24	53	62	60	58	62	64	Carbamidomethylation; Oxidation (M)	77472	Drebrin OS=Rattus norvegicus OX=10116 GN=Dbn1 PE=1 SV=3
314	398	Q9WVC0	281.26	54	45	48	46	45	43	52	343000000	259000000	347000000	480000000	305000000	393000000	24	21	91	79	95	77	68	79	Carbamidomethylation; Oxidation (M)	50508	Septin-7 OS=Rattus norvegicus OX=10116 GN=Sept7 PE=1 SV=1
455	292	P26284	281.14	58	54	56	52	55	53	55	379000000	281000000	321000000	397000000	275000000	390000000	24	22	64	64	62	65	57	63	Carbamidomethylation; Oxidation (M)	43227	Pyruvate dehydrogenase E1 component subunit alpha somatic form mitochondrial OS=Rattus norvegicus OX=10116 GN=Pdha1 PE=1 SV=2
251	268	P32551	280.92	54	47	50	47	46	49	49	752000000	604000000	735000000	865000000	652000000	807000000	29	25	98	94	100	97	88	97	Carbamidomethylation; Oxidation (M)	48396	Cytochrome b-c1 complex subunit 2 mitochondrial OS=Rattus norvegicus OX=10116 GN=Uqcrc2 PE=1 SV=2
692	377	P13221	280.84	60	51	51	54	52	48	54	114000000	108000000	127000000	211000000	136000000	164000000	24	20	40	46	41	44	43	46	Carbamidomethylation	46429	Aspartate aminotransferase cytoplasmic OS=Rattus norvegicus OX=10116 GN=Got1 PE=1 SV=3
852	633	P43138	280.78	65	49	57	49	60	47	55	123000000	135000000	133000000	230000000	137000000	203000000	19	19	31	39	36	41	33	34	Carbamidomethylation	35538	DNA-(apurinic or apyrimidinic site) lyase OS=Rattus norvegicus OX=10116 GN=Apex1 PE=1 SV=2
503	251	P62198	280.66	67	56	40	54	53	50	62	105000000	81700000	104000000	171000000	124000000	219000000	30	24	57	48	56	67	64	69	Carbamidomethylation	45626	26S proteasome regulatory subunit 8 OS=Rattus norvegicus OX=10116 GN=Psmc5 PE=1 SV=1
879	731	Q62902	280.57	48	33	40	28	34	33	35	90000000	89500000	85500000	130000000	88600000	91900000	25	16	29	36	34	34	34	31	Carbamidomethylation	57957	Protein ERGIC-53 OS=Rattus norvegicus OX=10116 GN=Lman1 PE=1 SV=1
291	209	P15178	280.36	67	54	55	53	60	52	60	290000000	259000000	291000000	397000000	345000000	411000000	37	33	85	80	76	93	81	95	Carbamidomethylation; Oxidation (M)	57126	Aspartate--tRNA ligase cytoplasmic OS=Rattus norvegicus OX=10116 GN=Dars PE=1 SV=1
674	512	P68101	280.34	72	51	55	62	65	67	62	178000000	177000000	204000000	354000000	236000000	297000000	26	25	39	39	43	52	46	55	Carbamidomethylation; Oxidation (M)	36108	Eukaryotic translation initiation factor 2 subunit 1 OS=Rattus norvegicus OX=10116 GN=Eif2s1 PE=1 SV=2
554	504	E9PU28	280.31	60	39	37	31	57	40	39	146000000	158000000	141000000	187000000	130000000	178000000	27	21	46	60	44	64	59	58	Carbamidomethylation	55815	Inosine-5'-monophosphate dehydrogenase 2 OS=Rattus norvegicus OX=10116 GN=Impdh2 PE=1 SV=1
494	385	P21396	280.14	52	37	43	40	42	43	39	167000000	148000000	199000000	245000000	160000000	179000000	28	22	60	63	63	53	61	60	Carbamidomethylation	59508	Amine oxidase [flavin-containing] A OS=Rattus norvegicus OX=10116 GN=Maoa PE=1 SV=1
730	431	P11497	279.85	18	10	9	9	12	12	13	28700000	37500000	27500000	46300000	40900000	51900000	39	33	37	32	34	42	40	50	Carbamidomethylation	265191	Acetyl-CoA carboxylase 1 OS=Rattus norvegicus OX=10116 GN=Acaca PE=1 SV=1
511	188	Q9QZ86	279.55	50	46	49	43	43	48	45	242000000	213000000	220000000	202000000	185000000	168000000	28	24	61	64	50	63	54	55	Carbamidomethylation; Oxidation (M)	60071	Nucleolar protein 58 OS=Rattus norvegicus OX=10116 GN=Nop58 PE=1 SV=1
309	442	Q6AYC4	278.83	66	60	60	60	55	65	60	530000000	389000000	577000000	601000000	445000000	581000000	20	16	85	82	88	77	80	78	Carbamidomethylation; Oxidation (M)	38799	Macrophage-capping protein OS=Rattus norvegicus OX=10116 GN=Capg PE=1 SV=1
351	1129	Q3T1J1	278.8	85	69	72	56	69	56	69	532000000	486000000	534000000	712000000	484000000	677000000	19	19	74	81	68	81	69	85	Carbamidomethylation; Oxidation (M)	16832	Eukaryotic translation initiation factor 5A-1 OS=Rattus norvegicus OX=10116 GN=Eif5a PE=1 SV=3
210	405	P05426	278.7	65	65	65	64	61	54	60	824000000	706000000	824000000	921000000	669000000	879000000	36	26	109	115	113	103	95	106	Carbamidomethylation; Oxidation (M)	30329	60S ribosomal protein L7 OS=Rattus norvegicus OX=10116 GN=Rpl7 PE=1 SV=2
158	328	Q5M7U6	278.43	65	61	62	59	64	64	65	408000000	319000000	480000000	473000000	383000000	423000000	33	23	133	110	137	120	135	129	Carbamidomethylation; Oxidation (M)	44734	Actin-related protein 2 OS=Rattus norvegicus OX=10116 GN=Actr2 PE=2 SV=1
327	525	P85515	278.21	66	52	59	39	60	58	59	291000000	212000000	275000000	523000000	321000000	360000000	28	20	77	72	78	73	81	83	Carbamidomethylation; Oxidation (M)	42614	Alpha-centractin OS=Rattus norvegicus OX=10116 GN=Actr1a PE=1 SV=1
402	277	Q63151	278.11	50	28	36	35	34	37	38	186000000	169000000	188000000	229000000	195000000	225000000	34	29	66	66	69	65	72	72	Carbamidomethylation; Oxidation (M)	80458	Long-chain-fatty-acid--CoA ligase 3 OS=Rattus norvegicus OX=10116 GN=Acsl3 PE=1 SV=1
308	530	P63088	277.83	70	51	51	50	67	57	54	16600000	14600000	18800000	23100000	17200000	16400000	25	3	78	81	81	89	90	76	Carbamidomethylation; Oxidation (M)	36984	Serine/threonine-protein phosphatase PP1-gamma catalytic subunit OS=Rattus norvegicus OX=10116 GN=Ppp1cc PE=1 SV=1
290	500	P50430	277.4	48	33	43	33	46	32	35	589000000	524000000	474000000	688000000	402000000	563000000	25	21	86	96	77	88	75	82	Carbamidomethylation; Oxidation (M)	58959	Arylsulfatase B OS=Rattus norvegicus OX=10116 GN=Arsb PE=2 SV=2
1047	455	Q3ZAV8	277.19	32	13	13	11	17	16	19	55300000	48700000	33200000	67700000	61700000	70500000	34	28	29	30	16	31	34	37	Carbamidomethylation	152595	Enhancer of mRNA-decapping protein 4 OS=Rattus norvegicus OX=10116 GN=Edc4 PE=1 SV=1
161	241	P41562	277.17	65	54	60	52	63	63	63	537000000	448000000	551000000	755000000	618000000	723000000	40	29	120	123	111	125	122	139	Carbamidomethylation; Oxidation (M)	46734	Isocitrate dehydrogenase [NADP] cytoplasmic OS=Rattus norvegicus OX=10116 GN=Idh1 PE=1 SV=1
501	312	P11505	277.07	32	21	20	27	25	25	29	70800000	53100000	73000000	87800000	58300000	83600000	42	16	58	49	59	59	60	69	Carbamidomethylation	134693	Plasma membrane calcium-transporting ATPase 1 OS=Rattus norvegicus OX=10116 GN=Atp2b1 PE=1 SV=3
515	506	Q5XI22	276.94	69	51	44	43	50	40	63	268000000	244000000	241000000	327000000	226000000	302000000	21	17	60	61	52	53	52	67	Carbamidomethylation; Oxidation (M)	41108	Acetyl-CoA acetyltransferase cytosolic OS=Rattus norvegicus OX=10116 GN=Acat2 PE=1 SV=1
740	503	Q63965	276.79	61	57	55	52	58	48	57	156000000	125000000	157000000	180000000	144000000	163000000	17	14	39	36	43	43	38	47	Carbamidomethylation; Oxidation (M)	35546	Sideroflexin-1 OS=Rattus norvegicus OX=10116 GN=Sfxn1 PE=2 SV=4
440	610	P80067	276.62	39	33	34	33	38	39	38	295000000	247000000	252000000	384000000	252000000	353000000	22	16	72	59	57	73	60	67	Carbamidomethylation; Oxidation (M)	52235	Dipeptidyl peptidase 1 OS=Rattus norvegicus OX=10116 GN=Ctsc PE=1 SV=3
310	288	Q9Z1P2	276.62	39	27	26	32	34	27	34	8690000	6310000	9050000	12000000	8580000	12500000	39	8	78	68	77	86	79	97	Carbamidomethylation; Oxidation (M)	102960	Alpha-actinin-1 OS=Rattus norvegicus OX=10116 GN=Actn1 PE=1 SV=1
307	242	Q8CHN6	276.53	50	42	38	42	41	45	45	343000000	237000000	448000000	389000000	297000000	346000000	32	25	87	74	87	75	81	85	Carbamidomethylation; Oxidation (M)	63758	Sphingosine-1-phosphate lyase 1 OS=Rattus norvegicus OX=10116 GN=Sgpl1 PE=2 SV=1
388	367	P48500	276.44	84	83	80	83	81	80	80	606000000	584000000	602000000	887000000	670000000	784000000	20	20	76	75	71	70	66	72	Carbamidomethylation; Oxidation (M)	26849	Triosephosphate isomerase OS=Rattus norvegicus OX=10116 GN=Tpi1 PE=1 SV=2
589	477	P23565	276.43	61	32	33	29	50	37	45	117000000	103000000	127000000	152000000	117000000	163000000	34	25	49	46	48	52	51	64	Carbamidomethylation	56115	Alpha-internexin OS=Rattus norvegicus OX=10116 GN=Ina PE=1 SV=2
871	465	P38652	276.22	56	35	32	36	49	46	41	46100000	41600000	47800000	58900000	53500000	51000000	26	21	33	29	34	33	35	31	Carbamidomethylation	61403	Phosphoglucomutase-1 OS=Rattus norvegicus OX=10116 GN=Pgm1 PE=1 SV=2
891	406	Q9Z1X1	276.21	36	18	19	20	24	22	25	35400000	39700000	30400000	52500000	43800000	52500000	33	30	29	30	28	34	35	40	Carbamidomethylation	121159	Extended synaptotagmin-1 OS=Rattus norvegicus OX=10116 GN=Esyt1 PE=1 SV=1
298	195	P06686	276.13	33	25	24	25	27	26	29	12700000	7050000	10300000	10900000	17500000	15200000	36	8	89	67	83	81	85	88	Carbamidomethylation; Oxidation (M)	112217	Sodium/potassium-transporting ATPase subunit alpha-2 OS=Rattus norvegicus OX=10116 GN=Atp1a2 PE=1 SV=1
133	272	P62909	275.95	86	84	86	84	77	80	82	1230000000	1090000000	1210000000	1650000000	1270000000	1530000000	29	27	144	134	145	146	130	137	Carbamidomethylation; Oxidation (M)	26674	40S ribosomal protein S3 OS=Rattus norvegicus OX=10116 GN=Rps3 PE=1 SV=1
357	523	P49432	275.94	63	48	60	53	62	49	55	359000000	250000000	372000000	413000000	330000000	375000000	19	18	73	74	77	74	73	83	Carbamidomethylation; Oxidation (M)	38982	Pyruvate dehydrogenase E1 component subunit beta mitochondrial OS=Rattus norvegicus OX=10116 GN=Pdhb PE=1 SV=2
581	470	F1M0Z1	275.65	20	8	7	6	12	9	14	42400000	49700000	23400000	90100000	71200000	81200000	63	41	38	40	29	51	48	66	Carbamidomethylation; Oxidation (M)	347861	Triple functional domain protein OS=Rattus norvegicus OX=10116 GN=Trio PE=1 SV=4
233	403	P16036	275.28	48	48	46	46	48	48	48	1240000000	1020000000	1240000000	1580000000	1180000000	1370000000	23	20	104	96	103	102	99	101	Carbamidomethylation; Oxidation (M)	39445	Phosphate carrier protein mitochondrial OS=Rattus norvegicus OX=10116 GN=Slc25a3 PE=1 SV=1
493	360	B2GV06	275.04	54	42	45	32	43	36	34	230000000	215000000	223000000	277000000	232000000	272000000	29	22	64	61	58	55	53	58	Carbamidomethylation; Oxidation (M)	56204	Succinyl-CoA:3-ketoacid coenzyme A transferase 1 mitochondrial OS=Rattus norvegicus OX=10116 GN=Oxct1 PE=1 SV=1
605	957	Q63945	274.94	54	42	46	42	51	37	37	337000000	380000000	392000000	577000000	271000000	391000000	21	18	41	50	52	58	46	46		33406	Protein SET OS=Rattus norvegicus OX=10116 GN=Set PE=2 SV=2
807	392	Q4AEF8	274.65	42	26	25	26	29	31	32	76700000	52500000	71100000	101000000	70100000	109000000	31	24	36	33	35	39	39	44	Carbamidomethylation	97614	Coatomer subunit gamma-1 OS=Rattus norvegicus OX=10116 GN=Copg1 PE=2 SV=1
663	838	Q1WIM2	274.39	51	36	41	32	43	47	47	138000000	135000000	146000000	183000000	177000000	205000000	17	14	46	47	43	44	47	49	Carbamidomethylation; Oxidation (M)	47528	Cell adhesion molecule 2 OS=Rattus norvegicus OX=10116 GN=Cadm2 PE=1 SV=2
769	417	Q6UPR8	274.15	30	23	21	21	21	21	25	120000000	88600000	109000000	154000000	102000000	122000000	23	21	42	43	45	37	34	42	Carbamidomethylation	99897	Endoplasmic reticulum metallopeptidase 1 OS=Rattus norvegicus OX=10116 GN=Ermp1 PE=1 SV=1
697	575	B2GUV7	274.06	28	16	14	16	14	15	19	48000000	31300000	40300000	89300000	37000000	60300000	40	31	43	39	31	34	37	43	Carbamidomethylation; Oxidation (M)	137686	Eukaryotic translation initiation factor 5B OS=Rattus norvegicus OX=10116 GN=Eif5b PE=1 SV=1
537	326	P04157	274.05	29	19	22	18	21	23	22	99600000	73400000	83300000	104000000	109000000	118000000	39	29	50	48	48	57	62	56	Carbamidomethylation	143269	Receptor-type tyrosine-protein phosphatase C OS=Rattus norvegicus OX=10116 GN=Ptprc PE=1 SV=2
578	308	Q64057	273.97	55	43	47	38	50	43	46	148000000	128000000	132000000	190000000	167000000	191000000	26	23	55	53	44	55	55	57	Carbamidomethylation; Oxidation (M)	58749	Alpha-aminoadipic semialdehyde dehydrogenase OS=Rattus norvegicus OX=10116 GN=Aldh7a1 PE=1 SV=2
420	254	Q64303	273.85	54	46	43	45	43	44	47	91200000	74600000	93700000	103000000	85700000	127000000	29	14	63	65	69	68	69	71	Carbamidomethylation; Oxidation (M)	57960	Serine/threonine-protein kinase PAK 2 OS=Rattus norvegicus OX=10116 GN=Pak2 PE=1 SV=1
638	457	Q32KJ6	273.71	57	33	37	28	46	41	41	207000000	157000000	152000000	232000000	183000000	263000000	28	27	43	48	39	49	50	60	Carbamidomethylation	58303	N-acetylgalactosamine-6-sulfatase OS=Rattus norvegicus OX=10116 GN=Galns PE=1 SV=1
508	337	C9WPN6	273.64	58	47	45	52	49	50	47			1180000		1250000	317000	33	2	62	61	69	55	56	56	Carbamidomethylation	51154	Eukaryotic translation initiation factor 2 subunit 3 Y-linked OS=Rattus norvegicus OX=10116 GN=Eif2s3y PE=2 SV=2
853	1082	P62961	273.48	56	43	52	54	45	54	45	127000000	97300000	115000000	173000000	131000000	146000000	18	10	37	35	33	36	38	40	Oxidation (M)	35730	Nuclease-sensitive element-binding protein 1 OS=Rattus norvegicus OX=10116 GN=Ybx1 PE=2 SV=3
894	559	Q5PPL3	273.12	64	48	49	43	49	58	53	75100000	63800000	80100000	92300000	80700000	83700000	23	18	35	34	36	36	36	33	Carbamidomethylation	40412	Sterol-4-alpha-carboxylate 3-dehydrogenase decarboxylating OS=Rattus norvegicus OX=10116 GN=Nsdhl PE=2 SV=1
386	303	Q6P799	272.97	52	43	46	44	48	47	51	286000000	203000000	289000000	292000000	283000000	353000000	28	25	72	64	69	69	68	84	Carbamidomethylation; Oxidation (M)	58588	Serine--tRNA ligase cytoplasmic OS=Rattus norvegicus OX=10116 GN=Sars PE=1 SV=3
385	625	P52555	272.78	72	61	55	60	68	64	67	582000000	432000000	560000000	641000000	474000000	666000000	23	16	72	65	63	68	71	85	Carbamidomethylation	28575	Endoplasmic reticulum resident protein 29 OS=Rattus norvegicus OX=10116 GN=Erp29 PE=1 SV=2
179	253	Q6AXR4	272.71	58	51	54	46	47	50	54	701000000	649000000	733000000	926000000	616000000	778000000	35	30	113	139	116	110	102	119	Carbamidomethylation; Oxidation (M)	61528	Beta-hexosaminidase subunit beta OS=Rattus norvegicus OX=10116 GN=Hexb PE=2 SV=1
606	356	P55161	272.68	36	17	17	18	27	28	26	105000000	68200000	143000000	115000000	121000000	112000000	40	33	41	42	56	48	59	48	Carbamidomethylation; Oxidation (M)	128865	Nck-associated protein 1 OS=Rattus norvegicus OX=10116 GN=Nckap1 PE=2 SV=1
535	875	P70580	272.42	68	68	68	66	52	68	68	248000000	247000000	291000000	316000000	268000000	297000000	15	13	55	58	63	46	56	61	Carbamidomethylation	21598	Membrane-associated progesterone receptor component 1 OS=Rattus norvegicus OX=10116 GN=Pgrmc1 PE=1 SV=3
373	371	O08651	272.02	53	36	43	41	37	42	40	303000000	317000000	325000000	412000000	371000000	470000000	27	23	76	81	78	68	67	70	Carbamidomethylation; Oxidation (M)	56493	D-3-phosphoglycerate dehydrogenase OS=Rattus norvegicus OX=10116 GN=Phgdh PE=1 SV=3
240	866	P31044	271.83	84	70	84	70	73	70	74	910000000	822000000	923000000	1180000000	914000000	1120000000	24	22	124	87	108	88	83	101	Carbamidomethylation; Oxidation (M)	20801	Phosphatidylethanolamine-binding protein 1 OS=Rattus norvegicus OX=10116 GN=Pebp1 PE=1 SV=3
346	509	Q3T1K5	271.72	84	67	74	66	75	66	68	215000000	178000000	214000000	267000000	218000000	247000000	26	12	72	78	77	79	80	73	Carbamidomethylation	32967	F-actin-capping protein subunit alpha-2 OS=Rattus norvegicus OX=10116 GN=Capza2 PE=1 SV=1
815	694	Q4V7C6	271.62	44	24	27	20	31	22	29	35400000	36400000	36400000	54800000	30300000	64700000	28	22	35	30	48	32	24	46	Carbamidomethylation	76758	GMP synthase [glutamine-hydrolyzing] OS=Rattus norvegicus OX=10116 GN=Gmps PE=1 SV=1
220	508	Q9JJ54	271.58	51	40	51	45	41	50	38	619000000	702000000	657000000	882000000	637000000	771000000	25	20	82	160	83	99	97	103	Carbamidomethylation; Oxidation (M)	38218	Heterogeneous nuclear ribonucleoprotein D0 OS=Rattus norvegicus OX=10116 GN=Hnrnpd PE=1 SV=2
757	479	P13437	270.97	59	46	38	44	55	46	55	166000000	110000000	173000000	114000000	96400000	142000000	22	19	45	38	37	41	42	41	Carbamidomethylation	41871	3-ketoacyl-CoA thiolase mitochondrial OS=Rattus norvegicus OX=10116 GN=Acaa2 PE=2 SV=1
429	319	Q3KRE0	270.58	52	38	38	36	43	38	42	202000000	202000000	215000000	276000000	227000000	217000000	34	30	59	60	71	68	64	69	Carbamidomethylation	66759	ATPase family AAA domain-containing protein 3 OS=Rattus norvegicus OX=10116 GN=Atad3 PE=1 SV=1
496	302	P97690	270.51	38	22	21	26	32	27	24	109000000	91000000	114000000	266000000	148000000	112000000	49	40	49	54	58	72	65	57		138448	Structural maintenance of chromosomes protein 3 OS=Rattus norvegicus OX=10116 GN=Smc3 PE=1 SV=1
109	596	P14659	270.42	36	20	30	24	30	27	24		504000		10900000	1070000	1700000	31	3	169	178	190	136	138	166	Carbamidomethylation; Oxidation (M)	69642	Heat shock-related 70 kDa protein 2 OS=Rattus norvegicus OX=10116 GN=Hspa2 PE=1 SV=2
880	375	P54921	270.25	76	63	74	69	63	67	62	67000000	87300000	85100000	110000000	93100000	85000000	18	14	30	42	40	31	36	32	Carbamidomethylation; Oxidation (M)	33193	Alpha-soluble NSF attachment protein OS=Rattus norvegicus OX=10116 GN=Napa PE=1 SV=2
500	1315	P07632	270.25	97	86	92	56	86	91	93	566000000	566000000	556000000	740000000	494000000	632000000	16	16	53	64	52	59	52	85	Carbamidomethylation	15912	Superoxide dismutase [Cu-Zn] OS=Rattus norvegicus OX=10116 GN=Sod1 PE=1 SV=2
216	216	P48679	270.18	52	44	49	40	49	46	40	498000000	516000000	461000000	696000000	459000000	384000000	40	35	113	120	101	111	103	88	Carbamidomethylation; Oxidation (M)	74324	Prelamin-A/C OS=Rattus norvegicus OX=10116 GN=Lmna PE=1 SV=1
609	297	P07150	269.9	77	59	55	59	65	71	70	187000000	152000000	195000000	264000000	256000000	229000000	31	25	53	45	51	47	52	53	Carbamidomethylation	38829	Annexin A1 OS=Rattus norvegicus OX=10116 GN=Anxa1 PE=1 SV=2
539	527	Q6P7R8	269.89	73	50	56	60	58	66	52	191000000	194000000	203000000	227000000	215000000	247000000	28	26	56	59	54	53	61	57	Carbamidomethylation	34841	Very-long-chain 3-oxoacyl-CoA reductase OS=Rattus norvegicus OX=10116 GN=Hsd17b12 PE=2 SV=1
175	448	P62425	269.87	63	61	63	63	61	59	61	1290000000	1080000000	1230000000	1550000000	1140000000	1350000000	27	24	123	130	124	123	108	119	Carbamidomethylation; Oxidation (M)	29996	60S ribosomal protein L7a OS=Rattus norvegicus OX=10116 GN=Rpl7a PE=1 SV=2
406	246	Q6AYH5	269.85	67	60	57	48	61	53	64	216000000	212000000	167000000	345000000	257000000	322000000	25	22	71	59	54	76	69	79	Carbamidomethylation; Oxidation (M)	44148	Dynactin subunit 2 OS=Rattus norvegicus OX=10116 GN=Dctn2 PE=1 SV=1
788	322	D4A208	269.73	41	26	15	23	25	26	30	51300000	27600000	39400000	57900000	53400000	65800000	33	29	44	25	35	35	44	44	Carbamidomethylation	120877	SLIT-ROBO Rho GTPase-activating protein 2 OS=Rattus norvegicus OX=10116 GN=Srgap2 PE=1 SV=1
328	329	Q6AY09	269.42	55	53	49	36	40	49	52	93000000	74700000	48500000	115000000	74300000	104000000	23	7	80	97	76	79	64	76	Carbamidomethylation; Oxidation (M)	49294	Heterogeneous nuclear ribonucleoprotein H2 OS=Rattus norvegicus OX=10116 GN=Hnrnph2 PE=1 SV=1
430	191	Q66HA8	269.39	45	35	34	34	38	34	36	102000000	82300000	117000000	152000000	99300000	153000000	36	26	63	64	71	62	62	70	Carbamidomethylation	96419	Heat shock protein 105 kDa OS=Rattus norvegicus OX=10116 GN=Hsph1 PE=1 SV=1
863	536	Q9JHY2	269.27	61	55	46	43	57	48	59	104000000	69600000	90500000	121000000	78100000	133000000	21	11	36	35	35	38	33	40	Carbamidomethylation	35433	Sideroflexin-3 OS=Rattus norvegicus OX=10116 GN=Sfxn3 PE=2 SV=1
643	362	Q4QQT4	269.19	47	37	32	33	39	37	29	165000000	133000000	173000000	212000000	176000000	204000000	29	24	50	41	52	47	46	49	Carbamidomethylation	66006	Serine/threonine-protein phosphatase 2A 65 kDa regulatory subunit A beta isoform OS=Rattus norvegicus OX=10116 GN=Ppp2r1b PE=2 SV=1
603	446	Q561S0	268.76	57	52	49	50	50	42	50	217000000	164000000	186000000	248000000	222000000	244000000	22	19	53	44	51	53	48	55	Carbamidomethylation	40493	NADH dehydrogenase [ubiquinone] 1 alpha subcomplex subunit 10 mitochondrial OS=Rattus norvegicus OX=10116 GN=Ndufa10 PE=1 SV=1
564	351	Q5BK63	268.42	67	50	56	45	49	48	48	147000000	128000000	162000000	199000000	147000000	154000000	27	24	52	52	48	53	55	57	Carbamidomethylation	42559	NADH dehydrogenase [ubiquinone] 1 alpha subcomplex subunit 9 mitochondrial OS=Rattus norvegicus OX=10116 GN=Ndufa9 PE=1 SV=2
670	394	O89049	268.41	51	44	36	38	45	43	51	89800000	62100000	102000000	149000000	95800000	142000000	22	18	43	33	47	53	43	51	Carbamidomethylation; Oxidation (M)	54671	Thioredoxin reductase 1 cytoplasmic OS=Rattus norvegicus OX=10116 GN=Txnrd1 PE=1 SV=5
654	505	Q9QVC8	268.23	59	36	38	40	50	47	51	112000000	102000000	99700000	205000000	135000000	154000000	28	26	42	40	33	57	54	54	Carbamidomethylation; Oxidation (M)	51450	Peptidyl-prolyl cis-trans isomerase FKBP4 OS=Rattus norvegicus OX=10116 GN=Fkbp4 PE=1 SV=3
255	456	P02650	268.23	72	52	52	50	54	57	65	709000000	530000000	665000000	762000000	649000000	660000000	30	27	97	87	97	93	98	95	Oxidation (M)	35753	Apolipoprotein E OS=Rattus norvegicus OX=10116 GN=Apoe PE=1 SV=2
794	550	P21775	268.22	57	50	45	43	53	46	47	86200000	63900000	132000000	154000000	156000000	139000000	19	19	40	35	40	38	42	41	Carbamidomethylation; Oxidation (M)	43833	3-ketoacyl-CoA thiolase A peroxisomal OS=Rattus norvegicus OX=10116 GN=Acaa1a PE=1 SV=2
452	652	P17077	268.22	76	76	76	57	71	71	70	418000000	354000000	411000000	538000000	379000000	502000000	17	14	65	65	60	65	56	68	Carbamidomethylation; Oxidation (M)	21893	60S ribosomal protein L9 OS=Rattus norvegicus OX=10116 GN=Rpl9 PE=1 SV=1
454	692	Q91V33	268.14	47	37	34	39	40	40	36	357000000	346000000	257000000	456000000	341000000	348000000	29	20	66	67	58	64	57	65	Carbamidomethylation; Oxidation (M)	48315	KH domain-containing RNA-binding signal transduction-associated protein 1 OS=Rattus norvegicus OX=10116 GN=Khdrbs1 PE=1 SV=1
661	309	Q75Q39	268.13	50	35	36	32	29	35	33	152000000	133000000	146000000	177000000	140000000	162000000	27	23	48	49	40	44	45	47	Carbamidomethylation	67445	Mitochondrial import receptor subunit TOM70 OS=Rattus norvegicus OX=10116 GN=Tomm70 PE=1 SV=1
189	240	Q6AYN4	267.99	66	58	63	51	53	62	62	549000000	513000000	570000000	781000000	649000000	685000000	31	24	111	120	114	110	116	113	Carbamidomethylation; Oxidation (M)	42412	Phytanoyl-CoA hydroxylase-interacting protein-like OS=Rattus norvegicus OX=10116 GN=Phyhipl PE=1 SV=2
759	582	O08837	267.75	40	20	29	21	24	31	27	94300000	94500000	86300000	142000000	118000000	96200000	31	27	37	43	35	31	50	38	Carbamidomethylation	92218	Cell division cycle 5-like protein OS=Rattus norvegicus OX=10116 GN=Cdc5l PE=1 SV=2
684	445	P12711	267.67	56	52	49	49	53	47	47	178000000	149000000	160000000	234000000	167000000	220000000	20	18	52	44	42	44	44	44	Carbamidomethylation	39576	Alcohol dehydrogenase class-3 OS=Rattus norvegicus OX=10116 GN=Adh5 PE=1 SV=2
330	602	Q6PDV7	267.61	61	61	61	56	58	56	61	471000000	383000000	445000000	642000000	497000000	672000000	22	19	77	72	68	83	85	86	Carbamidomethylation; Oxidation (M)	24604	60S ribosomal protein L10 OS=Rattus norvegicus OX=10116 GN=Rpl10 PE=1 SV=3
806	441	P51650	267.6	47	35	37	39	33	33	41	112000000	90700000	106000000	94300000	65900000	88700000	22	19	42	38	37	42	31	34	Carbamidomethylation	56131	Succinate-semialdehyde dehydrogenase mitochondrial OS=Rattus norvegicus OX=10116 GN=Aldh5a1 PE=1 SV=2
465	304	P62193	267.46	64	46	51	41	49	53	54	158000000	166000000	201000000	280000000	217000000	278000000	27	23	58	63	58	63	63	68	Carbamidomethylation; Oxidation (M)	49185	26S proteasome regulatory subunit 4 OS=Rattus norvegicus OX=10116 GN=Psmc1 PE=1 SV=1
714	606	P97532	267.38	62	51	54	51	54	42	51	140000000	114000000	139000000	195000000	128000000	174000000	19	15	37	42	41	46	46	37	Carbamidomethylation; Oxidation (M)	32940	3-mercaptopyruvate sulfurtransferase OS=Rattus norvegicus OX=10116 GN=Mpst PE=1 SV=3
551	570	P07323	267.37	56	45	31	48	49	54	48	23100000	25000000	26700000	36100000	32500000	39000000	23	9	58	49	54	52	56	55	Carbamidomethylation	47141	Gamma-enolase OS=Rattus norvegicus OX=10116 GN=Eno2 PE=1 SV=2
254	653	Q9Z270	267.22	80	57	63	53	73	73	76	560000000	688000000	629000000	879000000	670000000	790000000	28	22	84	91	99	90	85	105	Carbamidomethylation; Oxidation (M)	27841	Vesicle-associated membrane protein-associated protein A OS=Rattus norvegicus OX=10116 GN=Vapa PE=1 SV=3
305	284	Q8VHV7	267.13	60	55	60	46	50	49	55	178000000	180000000	136000000	256000000	148000000	187000000	27	11	84	98	79	88	67	77	Carbamidomethylation; Oxidation (M)	49188	Heterogeneous nuclear ribonucleoprotein H OS=Rattus norvegicus OX=10116 GN=Hnrnph1 PE=1 SV=2
306	386	P09527	266.98	86	84	79	82	86	86	84	777000000	665000000	713000000	997000000	743000000	833000000	27	22	81	79	87	83	84	82	Carbamidomethylation; Oxidation (M)	23504	Ras-related protein Rab-7a OS=Rattus norvegicus OX=10116 GN=Rab7a PE=1 SV=2
190	759	P19804	266.68	83	83	80	80	80	80	83	421000000	322000000	405000000	557000000	355000000	468000000	16	6	118	116	117	126	96	119	Carbamidomethylation; Oxidation (M)	17283	Nucleoside diphosphate kinase B OS=Rattus norvegicus OX=10116 GN=Nme2 PE=1 SV=1
691	325	Q99JD4	266.54	33	18	18	16	17	20	23	51800000	52700000	46200000	86100000	56200000	65200000	38	33	40	46	41	45	44	37	Carbamidomethylation	140637	CLIP-associating protein 2 OS=Rattus norvegicus OX=10116 GN=Clasp2 PE=1 SV=1
1094	918	Q4KM33	266.4	54	36	33	33	47	41	40	75900000	36800000	87700000	76900000	70300000	89000000	24	14	24	22	31	28	33	31	Carbamidomethylation	39996	Pleckstrin OS=Rattus norvegicus OX=10116 GN=Plek PE=1 SV=1
318	722	Q66HA6	266.26	67	62	67	67	62	59	62	536000000	506000000	514000000	719000000	507000000	630000000	22	17	77	90	78	75	77	76	Carbamidomethylation; Oxidation (M)	21539	ADP-ribosylation factor-like protein 8B OS=Rattus norvegicus OX=10116 GN=Arl8b PE=2 SV=1
375	428	Q5XI32	266.08	67	67	64	67	66	67	63	391000000	313000000	411000000	509000000	359000000	437000000	24	23	77	72	70	77	71	70	Carbamidomethylation; Oxidation (M)	30629	F-actin-capping protein subunit beta OS=Rattus norvegicus OX=10116 GN=Capzb PE=1 SV=1
522	537	Q91Y81	265.93	59	46	48	49	57	52	57	247000000	217000000	259000000	330000000	275000000	299000000	23	21	54	53	51	62	64	60	Oxidation (M)	41593	Septin-2 OS=Rattus norvegicus OX=10116 GN=Sept2 PE=1 SV=1
273	524	Q06647	265.52	76	70	76	70	70	70	67	1120000000	857000000	1110000000	1290000000	1100000000	1280000000	24	24	89	87	95	89	74	90	Carbamidomethylation; Oxidation (M)	23398	ATP synthase subunit O mitochondrial OS=Rattus norvegicus OX=10116 GN=Atp5po PE=1 SV=1
134	639	P62632	265.47	37	29	25	26	31	33	32					1250000		29	1	138	127	127	147	146	148	Carbamidomethylation; Oxidation (M)	50454	Elongation factor 1-alpha 2 OS=Rattus norvegicus OX=10116 GN=Eef1a2 PE=1 SV=1
777	787	P17220	265.46	64	54	62	54	57	54	61	133000000	113000000	124000000	187000000	141000000	196000000	21	16	39	39	35	36	39	47		25927	Proteasome subunit alpha type-2 OS=Rattus norvegicus OX=10116 GN=Psma2 PE=1 SV=3
444	393	P42123	265.23	64	52	57	52	54	57	62	322000000	257000000	370000000	391000000	304000000	423000000	27	20	62	64	74	58	61	65	Carbamidomethylation; Oxidation (M)	36612	L-lactate dehydrogenase B chain OS=Rattus norvegicus OX=10116 GN=Ldhb PE=1 SV=2
520	287	P35571	265.09	48	36	35	28	30	40	36	151000000	100000000	128000000	179000000	144000000	154000000	38	32	58	55	56	55	59	59	Carbamidomethylation; Oxidation (M)	80973	Glycerol-3-phosphate dehydrogenase mitochondrial OS=Rattus norvegicus OX=10116 GN=Gpd2 PE=1 SV=1
518	313	Q5M7V8	265.07	28	21	23	20	20	21	25	237000000	226000000	219000000	272000000	236000000	235000000	30	28	59	65	48	58	60	62	Oxidation (M)	108252	Thyroid hormone receptor-associated protein 3 OS=Rattus norvegicus OX=10116 GN=Thrap3 PE=1 SV=1
677	660	Q562A2	264.94	34	18	27	22	27	27	25	62400000	82700000	69300000	90500000	84400000	84100000	33	23	47	49	41	39	47	40	Carbamidomethylation	116818	Zinc finger RNA-binding protein OS=Rattus norvegicus OX=10116 GN=Zfr PE=1 SV=2
659	492	Q04931	264.87	41	26	31	31	29	30	33	90000000	83500000	90000000	116000000	75600000	97300000	30	25	47	52	47	39	50	43	Carbamidomethylation	80915	FACT complex subunit SSRP1 OS=Rattus norvegicus OX=10116 GN=Ssrp1 PE=1 SV=2
795	429	P30835	264.85	36	26	25	24	27	26	29	85700000	86400000	80000000	96600000	74200000	91400000	23	15	39	42	37	35	35	42	Carbamidomethylation	85339	ATP-dependent 6-phosphofructokinase liver type OS=Rattus norvegicus OX=10116 GN=Pfkl PE=1 SV=3
532	453	Q68FX0	264.84	59	44	50	47	53	56	56	175000000	144000000	185000000	270000000	210000000	237000000	23	21	52	53	60	54	63	62	Carbamidomethylation; Oxidation (M)	42354	Isocitrate dehydrogenase [NAD] subunit beta mitochondrial OS=Rattus norvegicus OX=10116 GN=Idh3B PE=2 SV=1
1190	714	D4ABY2	264.74	38	21	21	20	32	27	33	16200000	10600000	11800000	34400000	30800000	44700000	23	16	22	19	20	29	30	33	Carbamidomethylation; Oxidation (M)	80489	Coatomer subunit gamma-2 OS=Rattus norvegicus OX=10116 GN=Copg2 PE=3 SV=2
226	282	Q5XIH7	264.64	79	63	66	66	67	71	72	933000000	759000000	931000000	1090000000	869000000	987000000	31	25	113	105	116	98	96	98	Oxidation (M)	33312	Prohibitin-2 OS=Rattus norvegicus OX=10116 GN=Phb2 PE=1 SV=1
624	365	Q02253	264.57	56	43	32	40	55	45	47	161000000	125000000	134000000	185000000	183000000	168000000	32	27	53	42	40	49	52	54	Carbamidomethylation	57808	Methylmalonate-semialdehyde dehydrogenase [acylating] mitochondrial OS=Rattus norvegicus OX=10116 GN=Aldh6a1 PE=1 SV=1
399	528	P27615	264.48	41	33	41	27	36	36	34	472000000	421000000	505000000	612000000	428000000	478000000	23	21	66	71	59	76	68	75	Carbamidomethylation; Oxidation (M)	54091	Lysosome membrane protein 2 OS=Rattus norvegicus OX=10116 GN=Scarb2 PE=1 SV=2
646	348	B0BND0	264.43	52	47	42	40	47	44	44	273000000	215000000	271000000	327000000	265000000	246000000	21	19	46	47	47	43	50	52	Carbamidomethylation	50701	Ectonucleotide pyrophosphatase/phosphodiesterase family member 6 OS=Rattus norvegicus OX=10116 GN=Enpp6 PE=1 SV=1
1029	757	Q9Z1Y3	264.27	29	17	21	15	24	24	22	48500000	48800000	53100000	71200000	61700000	64600000	20	15	27	31	25	31	34	27		99686	Cadherin-2 OS=Rattus norvegicus OX=10116 GN=Cdh2 PE=1 SV=1
801	357	P11654	264.1	19	11	16	11	13	13	13	45900000	47600000	44500000	61800000	57000000	49600000	33	25	32	41	34	38	36	31	Carbamidomethylation	204157	Nuclear pore membrane glycoprotein 210 OS=Rattus norvegicus OX=10116 GN=Nup210 PE=1 SV=1
228	1102	P0DP31	264.02	81	77	77	77	77	77	81	1270000000	1060000000	1290000000	1570000000	1230000000	1320000000	18	16	112	99	108	102	97	104	Oxidation (M)	16838	Calmodulin-3 OS=Rattus norvegicus OX=10116 GN=Calm3 PE=1 SV=1
228	1103	P0DP30	264.02	81	77	77	77	77	77	81	1270000000	1060000000	1290000000	1570000000	1230000000	1320000000	18	16	112	99	108	102	97	104	Oxidation (M)	16838	Calmodulin-2 OS=Rattus norvegicus OX=10116 GN=Calm2 PE=1 SV=1
228	1104	P0DP29	264.02	81	77	77	77	77	77	81	1270000000	1060000000	1290000000	1570000000	1230000000	1320000000	18	16	112	99	108	102	97	104	Oxidation (M)	16838	Calmodulin-1 OS=Rattus norvegicus OX=10116 GN=Calm1 PE=1 SV=1
398	336	F1M707	263.91	69	60	51	46	58	36	59	248000000	207000000	259000000	324000000	193000000	302000000	27	25	73	78	73	73	53	69	Carbamidomethylation; Oxidation (M)	44712	Neutrophil cytosolic factor 1 OS=Rattus norvegicus OX=10116 GN=Ncf1 PE=1 SV=2
681	549	Q6AYK8	263.82	45	30	32	31	27	34	38	89300000	87600000	95600000	98800000	108000000	120000000	28	18	43	46	44	39	41	49	Carbamidomethylation; Oxidation (M)	63989	Eukaryotic translation initiation factor 3 subunit D OS=Rattus norvegicus OX=10116 GN=Eif3d PE=1 SV=1
1145	992	Q5XIG4	263.82	64	57	45	61	60	60	64	58400000	59400000	66200000	85600000	66700000	94100000	15	15	21	25	29	26	30	32	Oxidation (M)	27659	OCIA domain-containing protein 1 OS=Rattus norvegicus OX=10116 GN=Ociad1 PE=1 SV=1
319	461	P10824	263.75	69	51	52	52	51	52	51	27300000	12300000	26400000	24500000	26000000	27100000	33	8	76	73	79	79	81	77	Carbamidomethylation; Oxidation (M)	40345	Guanine nucleotide-binding protein G(i) subunit alpha-1 OS=Rattus norvegicus OX=10116 GN=Gnai1 PE=1 SV=3
521	654	Q68FR9	263.67	67	51	53	51	67	51	59	401000000	351000000	411000000	488000000	390000000	493000000	18	15	51	76	54	55	48	66	Carbamidomethylation; Oxidation (M)	31330	Elongation factor 1-delta OS=Rattus norvegicus OX=10116 GN=Eef1d PE=1 SV=2
644	275	Q6AXV4	263.62	57	49	44	46	44	43	42	162000000	118000000	169000000	171000000	143000000	141000000	24	20	48	47	47	46	52	47	Carbamidomethylation	51960	Sorting and assembly machinery component 50 homolog OS=Rattus norvegicus OX=10116 GN=Samm50 PE=1 SV=1
239	395	P49242	263.61	67	61	64	61	63	64	67	1110000000	934000000	1090000000	1440000000	1080000000	1390000000	26	26	100	96	103	94	86	118	Carbamidomethylation; Oxidation (M)	29945	40S ribosomal protein S3a OS=Rattus norvegicus OX=10116 GN=Rps3a PE=1 SV=2
760	585	Q9WVK7	263.29	55	47	39	46	46	49	47	129000000	72100000	109000000	123000000	112000000	126000000	24	18	42	35	37	36	41	41	Carbamidomethylation; Oxidation (M)	34448	Hydroxyacyl-coenzyme A dehydrogenase mitochondrial OS=Rattus norvegicus OX=10116 GN=Hadh PE=2 SV=1
257	378	Q9JMJ4	263.27	57	53	54	48	54	53	54	406000000	533000000	298000000	447000000	334000000	389000000	29	20	106	107	84	82	88	100	Carbamidomethylation	55239	Pre-mRNA-processing factor 19 OS=Rattus norvegicus OX=10116 GN=Prpf19 PE=1 SV=2
648	384	P51583	262.99	58	49	54	43	48	49	52	111000000	86600000	92800000	134000000	102000000	111000000	26	21	52	48	46	47	43	47	Carbamidomethylation; Oxidation (M)	47096	Multifunctional protein ADE2 OS=Rattus norvegicus OX=10116 GN=Paics PE=1 SV=3
471	298	O35987	262.94	59	54	58	51	52	51	55	226000000	207000000	249000000	294000000	213000000	276000000	27	23	69	64	64	55	52	64		40680	NSFL1 cofactor p47 OS=Rattus norvegicus OX=10116 GN=Nsfl1c PE=1 SV=1
526	450	Q64578	262.93	21	18	17	17	17	15	16		12600000	3320000				27	1	57	59	66	52	54	56	Carbamidomethylation; Oxidation (M)	109409	Sarcoplasmic/endoplasmic reticulum calcium ATPase 1 OS=Rattus norvegicus OX=10116 GN=Atp2a1 PE=1 SV=1
1091	540	Q4FZT0	262.87	64	54	48	53	61	53	59	62000000	47500000	53500000	84800000	76200000	77800000	18	16	28	22	28	35	30	28	Carbamidomethylation	38414	Stomatin-like protein 2 mitochondrial OS=Rattus norvegicus OX=10116 GN=Stoml2 PE=1 SV=1
698	374	P54100	262.58	36	25	21	23	31	29	28	102000000	67300000	117000000	130000000	92700000	111000000	36	31	40	34	43	48	44	42	Carbamidomethylation	97954	Proto-oncogene vav OS=Rattus norvegicus OX=10116 GN=Vav1 PE=2 SV=1
274	802	P31399	262.34	88	80	81	80	88	81	81	1020000000	866000000	982000000	1210000000	914000000	1070000000	18	16	90	88	89	86	83	91	Carbamidomethylation; Oxidation (M)	18763	ATP synthase subunit d mitochondrial OS=Rattus norvegicus OX=10116 GN=Atp5pd PE=1 SV=3
819	451	Q9JHL4	262.32	58	42	48	47	54	46	51	145000000	121000000	106000000	269000000	190000000	181000000	22	20	31	38	36	45	38	38	Carbamidomethylation; Oxidation (M)	48613	Drebrin-like protein OS=Rattus norvegicus OX=10116 GN=Dbnl PE=1 SV=1
835	563	Q6AXQ0	262.22	64	43	50	42	57	50	57	57500000	68600000	57800000	131000000	67700000	117000000	24	18	33	36	30	43	34	43	Carbamidomethylation; Oxidation (M)	38513	SUMO-activating enzyme subunit 1 OS=Rattus norvegicus OX=10116 GN=Sae1 PE=2 SV=1
645	310	P16970	262.15	44	35	36	29	37	37	38	156000000	117000000	131000000	163000000	132000000	166000000	28	24	52	45	42	45	48	53	Carbamidomethylation	75316	ATP-binding cassette sub-family D member 3 OS=Rattus norvegicus OX=10116 GN=Abcd3 PE=1 SV=3
631	311	P24155	262.13	50	29	24	29	36	31	47	78000000	58300000	81600000	113000000	75800000	116000000	35	28	49	36	47	51	44	56	Carbamidomethylation	78386	Thimet oligopeptidase OS=Rattus norvegicus OX=10116 GN=Thop1 PE=1 SV=4
600	526	Q4KLH4	261.83	47	32	26	31	39	40	41	114000000	69500000	77800000	166000000	112000000	156000000	30	20	47	42	42	60	54	58	Oxidation (M)	58760	Paraspeckle component 1 OS=Rattus norvegicus OX=10116 GN=Pspc1 PE=1 SV=1
407	368	P09495	261.81	75	65	66	62	72	66	59	125000000	118000000	134000000	165000000	153000000	186000000	32	16	63	75	64	74	72	66	Carbamidomethylation; Oxidation (M)	28510	Tropomyosin alpha-4 chain OS=Rattus norvegicus OX=10116 GN=Tpm4 PE=1 SV=3
427	396	Q99NA5	261.76	60	49	56	49	57	49	51	443000000	356000000	472000000	570000000	376000000	464000000	26	22	63	62	68	75	61	62	Carbamidomethylation; Oxidation (M)	39614	Isocitrate dehydrogenase [NAD] subunit alpha mitochondrial OS=Rattus norvegicus OX=10116 GN=Idh3a PE=1 SV=1
586	243	Q9EQR2	261.72	44	41	41	41	37	37	38	134000000	101000000	151000000	145000000	139000000	154000000	29	23	55	42	54	48	56	57	Carbamidomethylation; Oxidation (M)	71587	Alkyldihydroxyacetonephosphate synthase peroxisomal OS=Rattus norvegicus OX=10116 GN=Agps PE=2 SV=1
599	1037	Q9Z0V6	261.66	70	38	42	35	59	56	58	459000000	365000000	460000000	536000000	405000000	494000000	18	13	50	51	55	48	47	49	Carbamidomethylation	28295	Thioredoxin-dependent peroxide reductase mitochondrial OS=Rattus norvegicus OX=10116 GN=Prdx3 PE=1 SV=2
642	630	Q6MG60	261.63	89	71	64	75	79	86	89	168000000	139000000	158000000	224000000	181000000	242000000	23	20	47	50	45	43	45	61	Carbamidomethylation; Oxidation (M)	29688	N(G) N(G)-dimethylarginine dimethylaminohydrolase 2 OS=Rattus norvegicus OX=10116 GN=Ddah2 PE=1 SV=1
640	763	P20788	261.56	55	53	55	45	53	55	55	274000000	234000000	278000000	280000000	249000000	260000000	19	18	49	48	52	41	50	48	Carbamidomethylation	29446	Cytochrome b-c1 complex subunit Rieske mitochondrial OS=Rattus norvegicus OX=10116 GN=Uqcrfs1 PE=1 SV=2
856	381	Q62940	261.5	36	21	18	14	25	24	26	63900000	54900000	31500000	78900000	57900000	71400000	31	29	31	30	20	46	33	43	Carbamidomethylation	102395	E3 ubiquitin-protein ligase NEDD4 OS=Rattus norvegicus OX=10116 GN=Nedd4 PE=1 SV=1
384	227	Q8K1P7	261.48	25	18	16	14	19	18	18	131000000	102000000	109000000	160000000	139000000	137000000	45	40	80	68	64	69	69	69	Carbamidomethylation; Oxidation (M)	181426	Transcription activator BRG1 OS=Rattus norvegicus OX=10116 GN=Smarca4 PE=1 SV=1
191	858	P11240	261.35	76	73	73	73	76	76	73	762000000	599000000	679000000	771000000	677000000	795000000	22	17	112	118	113	117	110	116	Oxidation (M)	16130	Cytochrome c oxidase subunit 5A mitochondrial OS=Rattus norvegicus OX=10116 GN=Cox5a PE=1 SV=1
462	1022	O35796	261.08	64	50	61	39	57	64	54	401000000	373000000	350000000	462000000	360000000	366000000	17	14	64	64	63	69	62	58	Carbamidomethylation; Oxidation (M)	30997	Complement component 1 Q subcomponent-binding protein mitochondrial OS=Rattus norvegicus OX=10116 GN=C1qbp PE=1 SV=2
9	985	P62804	261.02	69	69	69	66	69	66	68	46700000000	31500000000	46000000000	46800000000	34600000000	31400000000	34	33	1063	931	1050	899	842	717	Oxidation (M)	11367	Histone H4 OS=Rattus norvegicus OX=10116 GN=Hist1h4b PE=1 SV=2
448	290	B5DFC8	260.96	29	23	26	24	27	24	26	192000000	165000000	197000000	252000000	215000000	245000000	33	26	64	60	67	64	63	68	Carbamidomethylation	105435	Eukaryotic translation initiation factor 3 subunit C OS=Rattus norvegicus OX=10116 GN=Eif3c PE=1 SV=1
270	299	P59215	260.65	64	55	49	49	61	59	57	361000000	320000000	326000000	484000000	454000000	425000000	28	17	91	85	88	93	94	79	Carbamidomethylation; Oxidation (M)	40069	Guanine nucleotide-binding protein G(o) subunit alpha OS=Rattus norvegicus OX=10116 GN=Gnao1 PE=1 SV=2
480	379	Q641Y2	260.65	51	45	47	35	48	41	43	191000000	172000000	154000000	285000000	179000000	238000000	22	19	68	62	57	75	56	57	Carbamidomethylation	52562	NADH dehydrogenase [ubiquinone] iron-sulfur protein 2 mitochondrial OS=Rattus norvegicus OX=10116 GN=Ndufs2 PE=1 SV=1
629	728	P62083	260.52	73	66	66	65	66	57	65	645000000	573000000	703000000	859000000	668000000	911000000	21	20	50	48	46	53	46	48	Oxidation (M)	22127	40S ribosomal protein S7 OS=Rattus norvegicus OX=10116 GN=Rps7 PE=1 SV=1
620	620	Q63691	260.32	53	47	44	53	47	53	53	202000000	132000000	228000000	215000000	202000000	207000000	17	17	46	41	51	49	56	57	Carbamidomethylation	40054	Monocyte differentiation antigen CD14 OS=Rattus norvegicus OX=10116 GN=Cd14 PE=2 SV=2
771	439	P85972	260.13	39	23	25	22	28	21	30	70000000	67600000	70700000	93600000	63000000	87300000	38	31	36	41	36	42	34	44	Carbamidomethylation	116615	Vinculin OS=Rattus norvegicus OX=10116 GN=Vcl PE=1 SV=1
245	366	Q7TP47	260.04	45	39	38	33	34	34	36	491000000	470000000	466000000	624000000	492000000	544000000	26	23	96	91	92	102	106	95	Carbamidomethylation; Oxidation (M)	59710	Heterogeneous nuclear ribonucleoprotein Q OS=Rattus norvegicus OX=10116 GN=Syncrip PE=2 SV=1
784	402	P61765	259.98	48	33	31	31	31	32	39	97700000	73400000	94600000	113000000	105000000	120000000	26	23	38	39	36	36	40	41	Carbamidomethylation; Oxidation (M)	67569	Syntaxin-binding protein 1 OS=Rattus norvegicus OX=10116 GN=Stxbp1 PE=1 SV=1
695	422	Q641X8	259.68	55	42	34	39	48	41	47	117000000	99600000	112000000	185000000	112000000	151000000	26	22	33	32	35	49	44	52	Carbamidomethylation; Oxidation (M)	52221	Eukaryotic translation initiation factor 3 subunit E OS=Rattus norvegicus OX=10116 GN=Eif3e PE=2 SV=1
312	235	P27881	259.5	47	37	38	36	43	37	40	135000000	120000000	135000000	194000000	168000000	166000000	43	26	77	81	79	77	78	85	Carbamidomethylation; Oxidation (M)	102544	Hexokinase-2 OS=Rattus norvegicus OX=10116 GN=Hk2 PE=1 SV=1
343	560	P22509	259.27	48	48	48	48	48	48	48	537000000	448000000	411000000	475000000	326000000	299000000	21	21	86	90	78	77	70	60	Carbamidomethylation; Oxidation (M)	34222	rRNA 2'-O-methyltransferase fibrillarin OS=Rattus norvegicus OX=10116 GN=Fbl PE=1 SV=2
747	768	Q9Z2F5	259.21	50	32	37	36	42	42	46	39600000	51600000	41700000	80800000	60500000	77600000	21	11	35	39	38	44	41	49	Carbamidomethylation	46628	C-terminal-binding protein 1 OS=Rattus norvegicus OX=10116 GN=Ctbp1 PE=1 SV=3
1169	635	Q75Q40	259.16	65	60	51	58	45	45	58	98500000	72900000	83700000	104000000	89500000	111000000	14	14	26	25	21	28	29	30	Carbamidomethylation; Oxidation (M)	37919	Mitochondrial import receptor subunit TOM40 homolog OS=Rattus norvegicus OX=10116 GN=Tomm40 PE=1 SV=1
442	380	Q9QXU8	258.84	60	38	44	37	48	33	40	195000000	172000000	212000000	282000000	193000000	251000000	29	24	70	65	75	58	53	63	Carbamidomethylation	56793	Cytoplasmic dynein 1 light intermediate chain 1 OS=Rattus norvegicus OX=10116 GN=Dync1li1 PE=1 SV=1
426	619	Q5RJR8	258.75	50	47	47	48	46	46	48	471000000	394000000	515000000	536000000	455000000	528000000	20	17	66	69	68	66	63	71	Carbamidomethylation	34869	Leucine-rich repeat-containing protein 59 OS=Rattus norvegicus OX=10116 GN=Lrrc59 PE=1 SV=1
614	236	Q6UPE1	258.63	46	38	39	36	37	34	38	179000000	129000000	149000000	174000000	149000000	142000000	28	23	57	53	44	51	45	47	Carbamidomethylation	68198	Electron transfer flavoprotein-ubiquinone oxidoreductase mitochondrial OS=Rattus norvegicus OX=10116 GN=Etfdh PE=1 SV=1
1020	489	Q80Z29	258.59	50	37	35	29	34	36	42	71200000	42300000	69600000	76800000	54500000	73300000	21	19	30	25	29	29	29	32	Carbamidomethylation	55438	Nicotinamide phosphoribosyltransferase OS=Rattus norvegicus OX=10116 GN=Nampt PE=1 SV=1
396	452	Q794E4	258.47	49	43	45	43	47	47	45	272000000	301000000	273000000	461000000	267000000	346000000	22	14	68	74	66	71	66	74	Carbamidomethylation; Oxidation (M)	45730	Heterogeneous nuclear ribonucleoprotein F OS=Rattus norvegicus OX=10116 GN=Hnrnpf PE=1 SV=3
377	651	P25113	258.46	67	66	66	56	67	66	66	320000000	267000000	300000000	412000000	266000000	387000000	18	10	76	71	68	81	69	72	Carbamidomethylation; Oxidation (M)	28832	Phosphoglycerate mutase 1 OS=Rattus norvegicus OX=10116 GN=Pgam1 PE=1 SV=4
810	400	Q5FVC2	258.33	35	23	25	20	21	22	26	47000000	38700000	46400000	63600000	58000000	88800000	32	24	36	31	40	32	39	43	Carbamidomethylation	111909	Rho guanine nucleotide exchange factor 2 OS=Rattus norvegicus OX=10116 GN=Arhgef2 PE=1 SV=1
573	408	P37199	258.23	26	16	17	15	19	18	17	67100000	55200000	53500000	84900000	68700000	58600000	41	26	53	53	49	52	57	50	Carbamidomethylation	155002	Nuclear pore complex protein Nup155 OS=Rattus norvegicus OX=10116 GN=Nup155 PE=1 SV=1
708	471	Q4QQW8	258.19	37	31	32	32	29	26	27	405000000	343000000	460000000	161000000	260000000	98400000	26	19	43	46	43	40	35	40	Carbamidomethylation	65456	Putative phospholipase B-like 2 OS=Rattus norvegicus OX=10116 GN=Plbd2 PE=1 SV=2
154	259	P62703	258.13	83	79	77	79	78	76	81	1450000000	1080000000	1230000000	1810000000	1290000000	1690000000	38	34	133	129	119	135	125	144	Carbamidomethylation; Oxidation (M)	29598	40S ribosomal protein S4 X isoform OS=Rattus norvegicus OX=10116 GN=Rps4x PE=2 SV=2
683	908	Q00981	257.98	77	66	77	47	70	51	70	281000000	318000000	289000000	473000000	336000000	466000000	17	13	38	49	43	47	45	45	Carbamidomethylation; Oxidation (M)	24838	Ubiquitin carboxyl-terminal hydrolase isozyme L1 OS=Rattus norvegicus OX=10116 GN=Uchl1 PE=1 SV=2
994	622	Q68FS2	257.83	59	35	40	40	55	40	42	47200000	42300000	63900000	82500000	56100000	71900000	23	20	27	30	31	36	30	32	Carbamidomethylation	46290	COP9 signalosome complex subunit 4 OS=Rattus norvegicus OX=10116 GN=Cops4 PE=1 SV=1
816	562	Q5XIG8	257.82	59	49	49	49	54	45	54	133000000	89000000	145000000	178000000	122000000	159000000	18	18	38	34	44	38	32	42	Carbamidomethylation	38456	Serine-threonine kinase receptor-associated protein OS=Rattus norvegicus OX=10116 GN=Strap PE=1 SV=1
1120	817	Q62871	257.7	40	27	31	26	30	32	28	118000000	81600000	113000000	171000000	96500000	143000000	20	17	26	25	26	32	29	27	Carbamidomethylation	71178	Cytoplasmic dynein 1 intermediate chain 2 OS=Rattus norvegicus OX=10116 GN=Dync1i2 PE=1 SV=1
924	655	Q62991	257.47	40	28	23	28	33	28	29	63600000	45900000	58600000	84900000	75900000	80300000	23	17	31	29	30	37	38	36	Carbamidomethylation	72263	Sec1 family domain-containing protein 1 OS=Rattus norvegicus OX=10116 GN=Scfd1 PE=1 SV=1
883	545	Q9JJ50	257.46	29	20	20	21	24	22	24	64100000	43900000	70300000	90700000	64100000	70800000	26	17	41	32	39	38	32	29	Carbamidomethylation	86246	Hepatocyte growth factor-regulated tyrosine kinase substrate OS=Rattus norvegicus OX=10116 GN=Hgs PE=1 SV=1
437	397	P63004	257.39	52	43	46	44	46	47	42	362000000	283000000	354000000	460000000	367000000	360000000	25	25	71	66	63	67	65	58	Carbamidomethylation	46670	Platelet-activating factor acetylhydrolase IB subunit alpha OS=Rattus norvegicus OX=10116 GN=Pafah1b1 PE=1 SV=2
576	301	P08461	257.28	45	40	29	32	36	41	39	206000000	177000000	239000000	286000000	190000000	239000000	25	20	51	50	50	55	45	54	Carbamidomethylation; Oxidation (M)	67166	Dihydrolipoyllysine-residue acetyltransferase component of pyruvate dehydrogenase complex mitochondrial OS=Rattus norvegicus OX=10116 GN=Dlat PE=1 SV=3
937	649	O35112	257.27	40	27	28	27	33	32	38	55700000	51200000	83500000	127000000	102000000	111000000	25	24	22	25	27	43	37	45	Carbamidomethylation; Oxidation (M)	65022	CD166 antigen OS=Rattus norvegicus OX=10116 GN=Alcam PE=1 SV=1
680	300	Q9JM53	257.16	59	43	40	33	47	44	40	71500000	51000000	68200000	114000000	89500000	90900000	34	27	45	37	39	44	47	53	Carbamidomethylation; Oxidation (M)	66723	Apoptosis-inducing factor 1 mitochondrial OS=Rattus norvegicus OX=10116 GN=Aifm1 PE=1 SV=1
389	634	Q9Z0V5	257.09	69	54	54	56	67	62	60	158000000	158000000	132000000	234000000	186000000	172000000	19	15	71	66	71	71	75	73	Carbamidomethylation	31007	Peroxiredoxin-4 OS=Rattus norvegicus OX=10116 GN=Prdx4 PE=2 SV=1
1034	469	Q62839	256.97	37	20	26	19	23	25	28	45200000	47600000	52700000	50500000	64700000	68300000	31	24	24	28	23	31	35	35	Carbamidomethylation	112872	Golgin subfamily A member 2 OS=Rattus norvegicus OX=10116 GN=Golga2 PE=1 SV=4
315	1007	P61589	256.93	79	60	78	66	69	67	66	494000000	453000000	465000000	614000000	477000000	626000000	23	16	76	103	74	82	69	84	Carbamidomethylation; Oxidation (M)	21782	Transforming protein RhoA OS=Rattus norvegicus OX=10116 GN=Rhoa PE=1 SV=1
756	410	O54975	256.77	50	33	42	36	46	35	43	141000000	114000000	110000000	159000000	86400000	139000000	27	25	38	37	35	45	40	46	Carbamidomethylation	69658	Xaa-Pro aminopeptidase 1 OS=Rattus norvegicus OX=10116 GN=Xpnpep1 PE=1 SV=1
1704	1053	Q5XI28	256.68	49	19	16	23	38	34	39	18100000	12800000	17400000	58300000	33000000	60200000	18	17	16	9	14	24	20	26	Carbamidomethylation	79289	Ribonucleoprotein PTB-binding 1 OS=Rattus norvegicus OX=10116 GN=Raver1 PE=1 SV=1
288	572	Q5U216	256.62	42	34	37	29	39	32	35	3920000	5350000	2080000	7090000	4390000	11600000	24	4	81	101	74	80	78	86	Carbamidomethylation; Oxidation (M)	49110	ATP-dependent RNA helicase DDX39A OS=Rattus norvegicus OX=10116 GN=Ddx39a PE=2 SV=1
507	340	Q8VHU4	256.52	28	17	18	18	23	17	17	96200000	74700000	99800000	156000000	95800000	116000000	40	29	51	51	49	56	50	59	Carbamidomethylation	149170	Elongator complex protein 1 OS=Rattus norvegicus OX=10116 GN=Elp1 PE=2 SV=1
174	862	P04906	256.44	79	61	71	61	61	69	70	1300000000	1090000000	1390000000	1660000000	1100000000	1380000000	19	19	122	119	141	117	109	126	Carbamidomethylation; Oxidation (M)	23439	Glutathione S-transferase P OS=Rattus norvegicus OX=10116 GN=Gstp1 PE=1 SV=2
738	659	Q63798	256.25	68	59	56	59	65	63	62	79200000	70000000	74000000	132000000	83600000	81200000	21	18	39	44	41	47	36	39	Carbamidomethylation; Oxidation (M)	26857	Proteasome activator complex subunit 2 OS=Rattus norvegicus OX=10116 GN=Psme2 PE=2 SV=3
636	820	P56571	256.24	61	55	57	44	53	43	58	239000000	238000000	212000000	296000000	238000000	309000000	19	17	44	82	44	40	38	43	Carbamidomethylation; Oxidation (M)	28173	ES1 protein homolog mitochondrial OS=Rattus norvegicus OX=10116 PE=1 SV=2
418	468	Q63862	256.1	21	15	13	15	15	15	18			910000				42	1	62	59	71	68	67	69	Carbamidomethylation; Oxidation (M)	152491	Myosin-11 (Fragments) OS=Rattus norvegicus OX=10116 GN=Myh11 PE=1 SV=3
1098	818	O70511	256.09	15	7	6	6	7	7	9	25800000	32100000	17100000	41700000	22000000	31800000	39	24	25	25	21	25	30	31	Carbamidomethylation	284441	Ankyrin-3 OS=Rattus norvegicus OX=10116 GN=Ank3 PE=1 SV=3
446	416	Q9QUL6	256.05	49	36	30	36	39	33	39	119000000	97700000	132000000	175000000	123000000	155000000	41	34	58	55	61	74	63	67	Carbamidomethylation; Oxidation (M)	82652	Vesicle-fusing ATPase OS=Rattus norvegicus OX=10116 GN=Nsf PE=1 SV=1
451	1535	P02401	255.94	81	80	81	80	81	81	81	934000000	901000000	865000000	1210000000	915000000	1090000000	16	16	64	67	63	70	61	64		11692	60S acidic ribosomal protein P2 OS=Rattus norvegicus OX=10116 GN=Rplp2 PE=1 SV=2
359	389	P85968	255.78	60	36	42	42	54	45	52	459000000	332000000	533000000	611000000	432000000	490000000	30	26	71	61	76	80	71	82	Carbamidomethylation; Oxidation (M)	53236	6-phosphogluconate dehydrogenase decarboxylating OS=Rattus norvegicus OX=10116 GN=Pgd PE=1 SV=1
742	478	A1A5S1	255.78	40	22	22	19	32	25	24	117000000	67800000	67600000	88400000	89000000	82000000	41	34	38	38	29	44	45	42	Carbamidomethylation	106764	Pre-mRNA-processing factor 6 OS=Rattus norvegicus OX=10116 GN=Prpf6 PE=1 SV=1
825	784	P49791	255.7	19	10	14	9	12	17	13	26100000	25100000	32100000	41500000	45300000	36000000	26	21	33	31	35	41	42	36	Carbamidomethylation	152823	Nuclear pore complex protein Nup153 OS=Rattus norvegicus OX=10116 GN=Nup153 PE=1 SV=1
474	629	Q91XU1	255.63	42	42	41	41	41	42	42	305000000	248000000	257000000	305000000	241000000	330000000	19	18	64	61	58	65	60	70	Carbamidomethylation; Oxidation (M)	37643	Protein quaking OS=Rattus norvegicus OX=10116 GN=Qki PE=1 SV=2
685	551	P19139	255.52	53	44	44	37	46	50	46	136000000	113000000	101000000	182000000	147000000	172000000	20	18	35	40	31	56	53	55	Carbamidomethylation; Oxidation (M)	45073	Casein kinase II subunit alpha OS=Rattus norvegicus OX=10116 GN=Csnk2a1 PE=1 SV=2
464	230	Q63083	255.46	63	59	52	52	59	61	56	219000000	233000000	233000000	302000000	232000000	239000000	32	28	65	72	58	63	60	60		53507	Nucleobindin-1 OS=Rattus norvegicus OX=10116 GN=Nucb1 PE=1 SV=1
261	413	Q63610	255.44	66	58	62	52	65	65	56	354000000	302000000	374000000	440000000	347000000	378000000	31	17	97	102	90	87	92	80	Carbamidomethylation; Oxidation (M)	29007	Tropomyosin alpha-3 chain OS=Rattus norvegicus OX=10116 GN=Tpm3 PE=1 SV=2
483	205	P60123	254.88	63	62	47	50	61	61	54	185000000	178000000	200000000	219000000	188000000	214000000	24	18	66	61	63	57	61	62	Carbamidomethylation; Oxidation (M)	50214	RuvB-like 1 OS=Rattus norvegicus OX=10116 GN=Ruvbl1 PE=1 SV=1
348	261	P47819	254.83	69	65	60	57	59	55	57	229000000	185000000	209000000	250000000	179000000	202000000	37	27	88	76	76	73	67	80	Carbamidomethylation	49957	Glial fibrillary acidic protein OS=Rattus norvegicus OX=10116 GN=Gfap PE=1 SV=2
766	721	P63036	254.76	56	35	35	40	32	42	48	82900000	92900000	82600000	91600000	67000000	88600000	22	19	36	39	40	39	43	46	Carbamidomethylation	44868	DnaJ homolog subfamily A member 1 OS=Rattus norvegicus OX=10116 GN=Dnaja1 PE=1 SV=1
682	638	B1H267	254.66	45	32	33	36	39	40	41	125000000	105000000	133000000	159000000	140000000	167000000	24	16	46	42	41	43	49	48	Carbamidomethylation; Oxidation (M)	46793	Sorting nexin-5 OS=Rattus norvegicus OX=10116 GN=Snx5 PE=1 SV=1
751	644	Q3B7U9	254.56	41	38	38	36	36	38	39	109000000	90700000	111000000	90000000	114000000	104000000	19	13	41	37	40	36	43	44	Carbamidomethylation; Oxidation (M)	43556	Peptidyl-prolyl cis-trans isomerase FKBP8 OS=Rattus norvegicus OX=10116 GN=Fkbp8 PE=2 SV=1
544	391	Q63598	254.49	44	28	33	29	35	33	34	146000000	124000000	181000000	194000000	138000000	161000000	29	25	53	54	55	54	53	57	Carbamidomethylation; Oxidation (M)	70680	Plastin-3 OS=Rattus norvegicus OX=10116 GN=Pls3 PE=1 SV=2
516	473	P38656	254.37	49	35	36	41	44	41	46	180000000	161000000	146000000	218000000	148000000	207000000	29	23	58	60	52	57	54	63	Carbamidomethylation	47777	Lupus La protein homolog OS=Rattus norvegicus OX=10116 GN=Ssb PE=1 SV=1
774	603	P12368	254.35	50	36	35	35	40	37	47	40400000	37800000	49400000	47600000	57700000	71000000	20	12	38	45	40	33	41	42	Carbamidomethylation	45480	cAMP-dependent protein kinase type II-alpha regulatory subunit OS=Rattus norvegicus OX=10116 GN=Prkar2a PE=1 SV=4
799	529	P97608	254.31	25	18	18	14	15	20	19	37500000	21800000	31800000	31700000	31500000	36600000	35	22	40	34	35	32	39	37	Carbamidomethylation	137720	5-oxoprolinase OS=Rattus norvegicus OX=10116 GN=Oplah PE=1 SV=2
590	803	Q63797	254.3	51	47	43	50	50	43	48	157000000	114000000	164000000	185000000	138000000	167000000	18	11	51	50	55	50	49	51	Carbamidomethylation	28577	Proteasome activator complex subunit 1 OS=Rattus norvegicus OX=10116 GN=Psme1 PE=2 SV=1
459	415	Q9ER24	254.14	63	40	37	40	51	49	55	132000000	118000000	133000000	197000000	159000000	201000000	36	25	57	50	58	66	68	73	Carbamidomethylation; Oxidation (M)	53727	Ataxin-10 OS=Rattus norvegicus OX=10116 GN=Atxn10 PE=1 SV=1
246	349	Q5RKI1	253.96	59	45	46	44	54	48	47	590000000	510000000	593000000	806000000	544000000	722000000	33	21	98	98	94	98	89	103	Carbamidomethylation; Oxidation (M)	46402	Eukaryotic initiation factor 4A-II OS=Rattus norvegicus OX=10116 GN=Eif4a2 PE=1 SV=1
1226	578	Q505J8	253.67	43	37	24	29	33	25	35	34500000	21200000	27400000	55700000	27900000	49600000	23	18	23	20	22	34	20	28	Carbamidomethylation	57720	Phenylalanine--tRNA ligase alpha subunit OS=Rattus norvegicus OX=10116 GN=Farsa PE=1 SV=1
688	333	P30349	252.79	47	35	29	37	43	36	35	78000000	55300000	80500000	118000000	79800000	117000000	29	25	45	34	39	42	47	52	Carbamidomethylation; Oxidation (M)	69176	Leukotriene A-4 hydrolase OS=Rattus norvegicus OX=10116 GN=Lta4h PE=2 SV=2
679	640	Q5I0D7	252.47	46	24	38	24	33	25	34	157000000	125000000	167000000	388000000	244000000	258000000	24	19	47	49	49	44	43	40	Carbamidomethylation	54751	Xaa-Pro dipeptidase OS=Rattus norvegicus OX=10116 GN=Pepd PE=2 SV=1
872	458	Q9WV25	252.2	41	33	26	21	38	30	31	83000000	50100000	66400000	121000000	98700000	125000000	21	19	36	28	29	41	35	40	Carbamidomethylation; Oxidation (M)	60249	Poly(U)-binding-splicing factor PUF60 OS=Rattus norvegicus OX=10116 GN=Puf60 PE=2 SV=2
731	915	P07936	252.15	67	56	60	56	64	59	60	318000000	247000000	340000000	436000000	371000000	392000000	13	12	39	40	41	44	45	37		23603	Neuromodulin OS=Rattus norvegicus OX=10116 GN=Gap43 PE=1 SV=1
596	359	Q63569	252.14	59	49	42	51	52	47	47	123000000	93900000	116000000	169000000	133000000	176000000	24	20	49	44	55	51	49	59	Carbamidomethylation; Oxidation (M)	49161	26S proteasome regulatory subunit 6A OS=Rattus norvegicus OX=10116 GN=Psmc3 PE=1 SV=1
1168	778	P20069	251.98	47	24	30	23	31	33	33	39300000	33200000	73100000	88400000	53600000	55600000	24	23	21	27	21	28	30	32	Carbamidomethylation	58608	Mitochondrial-processing peptidase subunit alpha OS=Rattus norvegicus OX=10116 GN=Pmpca PE=1 SV=1
592	670	Q6P7P5	251.76	48	32	40	36	48	38	39	64200000	61800000	98300000	162000000	89300000	103000000	26	17	45	48	44	60	51	53	Carbamidomethylation	48043	Basic leucine zipper and W2 domain-containing protein 1 OS=Rattus norvegicus OX=10116 GN=Bzw1 PE=1 SV=1
123	517	P68511	251.57	68	55	60	59	58	58	65	158000000	138000000	166000000	267000000	186000000	209000000	24	12	140	165	122	144	163	166	Carbamidomethylation; Oxidation (M)	28212	14-3-3 protein eta OS=Rattus norvegicus OX=10116 GN=Ywhah PE=1 SV=2
623	515	Q66HG5	251.44	33	22	24	19	22	24	26	189000000	101000000	170000000	185000000	144000000	215000000	23	19	51	46	50	45	47	53	Carbamidomethylation	75586	Transmembrane 9 superfamily member 2 OS=Rattus norvegicus OX=10116 GN=Tm9sf2 PE=2 SV=1
749	719	Q9WVE9	251.43	20	10	13	10	12	16	14	8590000	6640000	23500000	33100000	166000000	24500000	34	18	36	34	35	35	41	46	Carbamidomethylation	194196	Intersectin-1 OS=Rattus norvegicus OX=10116 GN=Itsn1 PE=1 SV=2
607	498	Q5M9G3	251.42	38	33	28	30	36	34	36	152000000	178000000	158000000	254000000	190000000	249000000	22	19	44	52	44	54	51	55	Carbamidomethylation; Oxidation (M)	78121	Caprin-1 OS=Rattus norvegicus OX=10116 GN=Caprin1 PE=1 SV=2
276	418	P19511	251.09	66	66	64	65	64	63	65	1020000000	767000000	999000000	1120000000	916000000	1030000000	25	21	95	83	101	79	80	83	Carbamidomethylation; Oxidation (M)	28869	ATP synthase F(0) complex subunit B1 mitochondrial OS=Rattus norvegicus OX=10116 GN=Atp5pb PE=1 SV=1
841	568	A4L9P7	251.05	32	17	10	11	21	25	20	145000000	78800000	86400000	130000000	67400000	46900000	39	24	40	22	22	35	43	39	Carbamidomethylation; Oxidation (M)	150286	Sister chromatid cohesion protein PDS5 homolog A OS=Rattus norvegicus OX=10116 GN=Pds5a PE=1 SV=1
1059	1481	Q62703	250.93	51	25	37	20	40	35	40	25700000	46300000	30900000	55600000	43800000	72800000	15	13	24	25	21	28	29	48		37433	Reticulocalbin-2 OS=Rattus norvegicus OX=10116 GN=Rcn2 PE=1 SV=2
433	291	P07943	250.91	69	66	60	66	69	67	67	412000000	308000000	393000000	569000000	378000000	545000000	26	17	74	62	63	67	59	70	Carbamidomethylation; Oxidation (M)	35797	Aldose reductase OS=Rattus norvegicus OX=10116 GN=Akr1b1 PE=1 SV=3
491	483	O88656	250.65	48	46	44	44	46	42	42	242000000	216000000	267000000	400000000	311000000	264000000	18	14	59	64	60	63	61	58	Carbamidomethylation	41057	Actin-related protein 2/3 complex subunit 1B OS=Rattus norvegicus OX=10116 GN=Arpc1b PE=1 SV=3
992	584	P11960	250.61	54	37	38	43	44	44	46	58600000	51500000	71700000	130000000	73100000	108000000	19	17	27	23	34	34	35	36		50165	2-oxoisovalerate dehydrogenase subunit alpha mitochondrial (Fragment) OS=Rattus norvegicus OX=10116 GN=Bckdha PE=1 SV=1
558	407	P21708	250.09	65	48	48	38	53	51	46	67700000	49400000	62700000	63800000	70300000	69200000	24	15	55	57	51	56	55	54	Carbamidomethylation	43081	Mitogen-activated protein kinase 3 OS=Rattus norvegicus OX=10116 GN=Mapk3 PE=1 SV=5
364	892	P15429	249.99	38	27	28	29	32	33	33		9410000	3680000				21	1	78	70	78	68	71	75	Carbamidomethylation	47014	Beta-enolase OS=Rattus norvegicus OX=10116 GN=Eno3 PE=1 SV=3
707	871	P36972	249.83	77	74	71	68	74	71	74	186000000	132000000	176000000	229000000	160000000	220000000	20	14	41	44	44	45	39	48	Carbamidomethylation	19546	Adenine phosphoribosyltransferase OS=Rattus norvegicus OX=10116 GN=Aprt PE=1 SV=1
615	449	P62716	249.76	66	58	58	56	61	56	53	5640000	7320000	4930000	11100000	9940000	8840000	20	2	47	47	44	61	50	41	Carbamidomethylation; Oxidation (M)	35575	Serine/threonine-protein phosphatase 2A catalytic subunit beta isoform OS=Rattus norvegicus OX=10116 GN=Ppp2cb PE=2 SV=1
583	827	P62919	249.72	66	43	53	40	64	63	58	642000000	561000000	533000000	899000000	583000000	735000000	21	20	48	55	39	61	54	56	Carbamidomethylation; Oxidation (M)	28025	60S ribosomal protein L8 OS=Rattus norvegicus OX=10116 GN=Rpl8 PE=2 SV=2
928	766	Q01986	249.44	45	30	28	27	42	35	41	48000000	19300000	49200000	60900000	28700000	60700000	21	11	33	28	29	45	28	35	Carbamidomethylation	43465	Dual specificity mitogen-activated protein kinase kinase 1 OS=Rattus norvegicus OX=10116 GN=Map2k1 PE=1 SV=2
712	314	P49793	249.38	27	17	17	14	14	14	14	57000000	46600000	56400000	54100000	59100000	57600000	45	33	41	48	44	37	41	39	Carbamidomethylation	197281	Nuclear pore complex protein Nup98-Nup96 OS=Rattus norvegicus OX=10116 GN=Nup98 PE=1 SV=2
725	683	P41777	249.26	28	20	22	18	24	23	22	217000000	203000000	183000000	337000000	251000000	152000000	22	18	41	46	37	49	41	33		73564	Nucleolar and coiled-body phosphoprotein 1 OS=Rattus norvegicus OX=10116 GN=Nolc1 PE=1 SV=2
466	486	Q66HR2	249.21	66	64	64	64	59	64	64	350000000	296000000	358000000	499000000	346000000	438000000	19	15	59	64	56	72	63	66	Carbamidomethylation; Oxidation (M)	30004	Microtubule-associated protein RP/EB family member 1 OS=Rattus norvegicus OX=10116 GN=Mapre1 PE=1 SV=3
473	587	B2GUZ5	249.2	82	63	56	53	69	48	66	132000000	111000000	142000000	175000000	122000000	154000000	26	11	55	59	63	68	62	56	Carbamidomethylation	32910	F-actin-capping protein subunit alpha-1 OS=Rattus norvegicus OX=10116 GN=Capza1 PE=1 SV=1
598	487	P63331	249.15	66	56	56	53	61	54	56	18700000	15300000	19200000	41400000	21200000	26000000	20	2	49	47	46	61	50	45	Carbamidomethylation; Oxidation (M)	35608	Serine/threonine-protein phosphatase 2A catalytic subunit alpha isoform OS=Rattus norvegicus OX=10116 GN=Ppp2ca PE=1 SV=1
1001	510	E9PSK7	249.04	28	17	12	10	15	18	17	39900000	37700000	34900000	59100000	46100000	54900000	34	27	32	29	23	32	34	36	Carbamidomethylation; Oxidation (M)	145649	C-Jun-amino-terminal kinase-interacting protein 3 OS=Rattus norvegicus OX=10116 GN=Mapk8ip3 PE=1 SV=2
621	808	P48004	248.67	52	44	44	43	47	48	50	237000000	213000000	241000000	365000000	244000000	304000000	17	13	48	49	50	52	46	50	Oxidation (M)	28326	Proteasome subunit alpha type-7 OS=Rattus norvegicus OX=10116 GN=Psma7 PE=1 SV=1
704	689	P85971	248.42	74	60	42	60	74	54	58	131000000	99200000	138000000	189000000	128000000	150000000	14	12	46	33	49	50	41	44	Carbamidomethylation; Oxidation (M)	27234	6-phosphogluconolactonase OS=Rattus norvegicus OX=10116 GN=Pgls PE=1 SV=1
1433	791	Q5XIE6	248	50	32	31	31	38	30	41	31600000	23000000	34700000	31000000	11100000	36700000	20	14	20	17	24	18	17	27	Carbamidomethylation	43025	3-hydroxyisobutyryl-CoA hydrolase mitochondrial OS=Rattus norvegicus OX=10116 GN=Hibch PE=1 SV=2
513	399	Q5XIM7	247.85	52	33	47	32	44	34	38	226000000	167000000	215000000	262000000	170000000	253000000	34	29	51	59	57	63	62	59	Carbamidomethylation; Oxidation (M)	71623	Lysine--tRNA ligase OS=Rattus norvegicus OX=10116 GN=Kars PE=1 SV=1
566	305	P42676	247.65	37	32	27	30	29	30	31	113000000	93000000	112000000	159000000	123000000	141000000	28	22	56	50	49	55	52	61	Carbamidomethylation; Oxidation (M)	80254	Neurolysin mitochondrial OS=Rattus norvegicus OX=10116 GN=Nln PE=1 SV=1
463	581	P45479	247.63	61	49	52	52	51	48	59	260000000	234000000	206000000	331000000	206000000	295000000	26	17	67	66	54	62	50	59	Carbamidomethylation; Oxidation (M)	34455	Palmitoyl-protein thioesterase 1 OS=Rattus norvegicus OX=10116 GN=Ppt1 PE=1 SV=1
773	546	P04961	247.5	77	60	52	48	71	56	74	118000000	111000000	82400000	185000000	131000000	164000000	20	15	41	38	35	41	40	44	Carbamidomethylation; Oxidation (M)	28749	Proliferating cell nuclear antigen OS=Rattus norvegicus OX=10116 GN=Pcna PE=1 SV=1
754	597	Q5U2Z3	247.3	55	45	39	36	48	38	44	107000000	83600000	107000000	156000000	113000000	165000000	16	13	45	38	36	45	36	46	Carbamidomethylation; Oxidation (M)	43917	Nucleosome assembly protein 1-like 4 OS=Rattus norvegicus OX=10116 GN=Nap1l4 PE=1 SV=1
639	601	Q9WV63	246.9	41	20	27	21	34	32	34	64400000	75000000	55200000	129000000	74900000	103000000	35	23	41	52	33	56	50	50	Carbamidomethylation	79792	Kinesin-like protein KIF2A OS=Rattus norvegicus OX=10116 GN=Kif2a PE=1 SV=2
964	600	Q62698	246.81	48	33	34	39	44	39	39	64900000	54000000	58100000	78700000	58500000	75900000	19	14	33	29	28	36	29	37	Carbamidomethylation	54745	Cytoplasmic dynein 1 light intermediate chain 2 OS=Rattus norvegicus OX=10116 GN=Dync1li2 PE=1 SV=1
709	491	O55096	246.81	37	25	28	28	24	25	31	64600000	70200000	85900000	95500000	72700000	93600000	28	21	41	44	46	38	40	45	Carbamidomethylation	83039	Dipeptidyl peptidase 3 OS=Rattus norvegicus OX=10116 GN=Dpp3 PE=1 SV=2
1015	604	O09175	246.66	41	24	21	22	33	19	26	54600000	47900000	72500000	99200000	42800000	92600000	26	21	24	30	32	32	28	37	Carbamidomethylation	72620	Aminopeptidase B OS=Rattus norvegicus OX=10116 GN=Rnpep PE=1 SV=2
782	648	Q1WIM1	246.65	51	39	48	37	32	38	38	135000000	213000000	147000000	158000000	158000000	139000000	18	16	30	54	38	31	37	40	Carbamidomethylation	42781	Cell adhesion molecule 4 OS=Rattus norvegicus OX=10116 GN=Cadm4 PE=1 SV=1
169	579	G3V9R8	246.59	55	45	44	43	53	47	54	998000000	1120000000	1020000000	1180000000	913000000	818000000	23	20	119	136	108	129	137	97	Carbamidomethylation; Oxidation (M)	32857	Heterogeneous nuclear ribonucleoprotein C OS=Rattus norvegicus OX=10116 GN=Hnrnpc PE=1 SV=2
737	832	O55156	246.57	29	11	19	18	19	22	22	13800000	24000000	27100000	32300000	30700000	44400000	34	17	32	46	39	39	43	43	Carbamidomethylation	115480	CAP-Gly domain-containing linker protein 2 OS=Rattus norvegicus OX=10116 GN=Clip2 PE=1 SV=1
814	401	B0BNA7	246.36	67	61	62	49	67	61	54	121000000	88200000	90400000	184000000	130000000	160000000	17	15	37	35	31	45	38	39	Carbamidomethylation	36461	Eukaryotic translation initiation factor 3 subunit I OS=Rattus norvegicus OX=10116 GN=Eif3i PE=2 SV=1
575	390	Q9ES21	246.32	55	36	35	32	40	43	45	146000000	113000000	134000000	163000000	128000000	151000000	33	30	54	54	51	52	58	53	Carbamidomethylation	67039	Phosphatidylinositide phosphatase SAC1 OS=Rattus norvegicus OX=10116 GN=Sacm1l PE=1 SV=1
571	433	P49088	246.23	58	36	27	34	37	30	48	222000000	172000000	244000000	231000000	203000000	237000000	33	29	50	47	61	44	44	68	Carbamidomethylation; Oxidation (M)	64247	Asparagine synthetase [glutamine-hydrolyzing] OS=Rattus norvegicus OX=10116 GN=Asns PE=2 SV=3
770	788	Q8CFN2	246.19	74	66	74	68	74	68	74	235000000	277000000	279000000	315000000	308000000	395000000	15	12	31	47	40	39	37	46	Carbamidomethylation	21259	Cell division control protein 42 homolog OS=Rattus norvegicus OX=10116 GN=Cdc42 PE=1 SV=2
572	833	P29410	245.95	68	51	51	59	59	60	56	155000000	118000000	123000000	209000000	172000000	170000000	19	15	50	52	50	50	58	59	Carbamidomethylation; Oxidation (M)	26379	Adenylate kinase 2 mitochondrial OS=Rattus norvegicus OX=10116 GN=Ak2 PE=2 SV=2
495	443	Q32PX7	245.95	48	28	29	28	37	31	43	115000000	120000000	128000000	188000000	114000000	183000000	31	19	50	55	53	64	61	66	Carbamidomethylation; Oxidation (M)	67197	Far upstream element-binding protein 1 OS=Rattus norvegicus OX=10116 GN=Fubp1 PE=1 SV=1
534	447	P49134	245.82	30	26	26	26	25	27	28	150000000	109000000	150000000	158000000	132000000	158000000	25	18	60	56	59	50	55	61	Carbamidomethylation	88495	Integrin beta-1 OS=Rattus norvegicus OX=10116 GN=Itgb1 PE=2 SV=1
1205	641	O35346	245.77	25	17	12	13	13	19	17	24600000	25800000	17100000	26600000	24400000	32100000	25	16	25	25	19	22	28	28	Carbamidomethylation	119717	Focal adhesion kinase 1 OS=Rattus norvegicus OX=10116 GN=Ptk2 PE=1 SV=1
849	594	Q9JJS5	245.7	34	17	18	18	15	27	31	42900000	38200000	49200000	58000000	63900000	72900000	33	25	31	31	34	27	44	50	Carbamidomethylation	107512	SH3 domain-binding protein 4 OS=Rattus norvegicus OX=10116 GN=Sh3bp4 PE=1 SV=2
745	1144	O35783	245.69	42	31	33	30	34	37	42	156000000	143000000	145000000	280000000	177000000	209000000	11	10	32	31	28	48	67	42	Oxidation (M)	36997	Calumenin OS=Rattus norvegicus OX=10116 GN=Calu PE=1 SV=1
460	684	P07895	244.81	76	73	56	71	73	73	73	592000000	529000000	621000000	705000000	560000000	785000000	23	20	60	58	57	61	61	81	Carbamidomethylation; Oxidation (M)	24674	Superoxide dismutase [Mn] mitochondrial OS=Rattus norvegicus OX=10116 GN=Sod2 PE=1 SV=2
1051	710	Q4VSI4	244.73	26	12	17	16	18	17	22	25100000	27000000	26300000	68300000	33000000	57400000	25	22	20	26	24	34	30	41	Carbamidomethylation	128431	Ubiquitin carboxyl-terminal hydrolase 7 OS=Rattus norvegicus OX=10116 GN=Usp7 PE=1 SV=1
720	339	Q5MPA9	244.73	35	26	31	27	32	24	26	73700000	52000000	61000000	82500000	49800000	69400000	24	17	46	43	41	43	33	41	Carbamidomethylation	84016	Serine/threonine-protein kinase DCLK2 OS=Rattus norvegicus OX=10116 GN=Dclk2 PE=1 SV=2
557	577	Q66H80	244.72	58	25	38	23	39	35	54	79700000	71800000	75300000	141000000	111000000	140000000	32	28	42	43	47	64	59	65	Carbamidomethylation	57199	Coatomer subunit delta OS=Rattus norvegicus OX=10116 GN=Arcn1 PE=2 SV=1
983	687	P08503	244.33	42	31	24	29	28	31	35	57100000	31700000	50300000	50100000	43800000	43300000	16	13	29	27	29	31	32	32		46555	Medium-chain specific acyl-CoA dehydrogenase mitochondrial OS=Rattus norvegicus OX=10116 GN=Acadm PE=1 SV=1
383	335	P41516	244.16	20	15	14	14	14	13	14	231000000	198000000	236000000	258000000	202000000	177000000	40	28	75	68	72	70	72	64	Carbamidomethylation; Oxidation (M)	173220	DNA topoisomerase 2-alpha OS=Rattus norvegicus OX=10116 GN=Top2a PE=1 SV=1
632	475	P17164	243.96	40	35	37	35	36	32	36	186000000	158000000	174000000	226000000	180000000	232000000	17	15	62	42	62	43	37	44	Carbamidomethylation	53487	Tissue alpha-L-fucosidase OS=Rattus norvegicus OX=10116 GN=Fuca1 PE=1 SV=1
923	474	Q925S8	243.73	35	24	23	27	26	22	28	47500000	37500000	53200000	45900000	36300000	52400000	30	22	31	27	35	29	34	35	Carbamidomethylation	79867	ATP-dependent zinc metalloprotease YME1L1 OS=Rattus norvegicus OX=10116 GN=Yme1l1 PE=2 SV=1
873	647	P14882	243.7	40	19	22	20	25	19	25	41000000	22500000	47600000	50900000	36500000	44600000	31	21	36	31	37	31	37	38	Carbamidomethylation; Oxidation (M)	81623	Propionyl-CoA carboxylase alpha chain mitochondrial OS=Rattus norvegicus OX=10116 GN=Pcca PE=1 SV=3
974	674	Q5PQX1	243.6	40	32	37	34	35	31	35	57200000	57200000	65800000	71000000	69400000	80800000	19	15	30	34	36	29	30	32	Carbamidomethylation	65649	Torsin-1A-interacting protein 1 OS=Rattus norvegicus OX=10116 GN=Tor1aip1 PE=1 SV=1
1196	876	P18266	243.52	51	28	34	35	35	47	37	32900000	28400000	33900000	68500000	51900000	53400000	19	10	23	22	28	25	32	25	Carbamidomethylation	46742	Glycogen synthase kinase-3 beta OS=Rattus norvegicus OX=10116 GN=Gsk3b PE=1 SV=1
850	539	P47727	243.45	64	53	52	57	45	45	55	118000000	93500000	135000000	148000000	102000000	155000000	19	16	39	35	41	34	31	41	Carbamidomethylation	30578	Carbonyl reductase [NADPH] 1 OS=Rattus norvegicus OX=10116 GN=Cbr1 PE=1 SV=2
120	558	P24368	243.33	66	63	63	66	63	63	63	1510000000	1190000000	1470000000	1770000000	1350000000	1470000000	20	18	162	145	166	149	134	148	Carbamidomethylation; Oxidation (M)	23803	Peptidyl-prolyl cis-trans isomerase B OS=Rattus norvegicus OX=10116 GN=Ppib PE=1 SV=3
689	618	Q62915	242.69	34	18	21	23	24	23	28	61700000	44900000	64000000	74600000	73100000	99500000	33	25	36	37	44	42	46	51	Carbamidomethylation	103259	Peripheral plasma membrane protein CASK OS=Rattus norvegicus OX=10116 GN=Cask PE=1 SV=1
1092	810	Q5XIW8	242.52	33	16	19	15	19	20	24	21900000	21700000	21800000	33400000	34200000	37700000	26	17	24	25	23	30	34	31	Carbamidomethylation	91011	U4/U6.U5 tri-snRNP-associated protein 1 OS=Rattus norvegicus OX=10116 GN=Sart1 PE=1 SV=1
1522	765	Q56A27	242.51	23	18	18	14	18	14	18	31800000	31800000	20800000	28900000	24300000	35200000	17	14	21	21	17	19	16	22	Carbamidomethylation	91911	Nuclear cap-binding protein subunit 1 OS=Rattus norvegicus OX=10116 GN=Ncbp1 PE=1 SV=1
1212	593	Q811S9	242.45	36	33	27	26	26	25	25	28200000	20300000	35600000	23100000	21400000	17700000	21	15	25	20	32	21	26	18	Carbamidomethylation	60661	Guanine nucleotide-binding protein-like 3 OS=Rattus norvegicus OX=10116 GN=Gnl3 PE=1 SV=1
360	589	P21533	242.44	48	43	41	41	46	46	45	1140000000	668000000	1160000000	1370000000	878000000	1200000000	19	18	78	70	73	76	77	75	Oxidation (M)	33562	60S ribosomal protein L6 OS=Rattus norvegicus OX=10116 GN=Rpl6 PE=1 SV=5
422	847	P0DMW0	242.38	30	20	24	20	20	25	22	1160000	1400000	1860000		994000	750000	20	2	74	75	79	52	56	68	Carbamidomethylation	70185	Heat shock 70 kDa protein 1A OS=Rattus norvegicus OX=10116 GN=Hspa1a PE=2 SV=1
422	848	P0DMW1	242.38	30	20	24	20	20	25	22	1160000	1400000	1860000		994000	750000	20	2	74	75	79	52	56	68	Carbamidomethylation	70185	Heat shock 70 kDa protein 1B OS=Rattus norvegicus OX=10116 GN=Hspa1b PE=2 SV=1
827	631	P21670	242.22	62	54	58	53	56	47	51	210000000	170000000	173000000	222000000	141000000	208000000	16	13	43	44	37	40	27	35	Carbamidomethylation; Oxidation (M)	29498	Proteasome subunit alpha type-4 OS=Rattus norvegicus OX=10116 GN=Psma4 PE=1 SV=1
1608	1190	Q9QZ81	242.18	24	11	9	9	22	19	15	17700000	12500000	14800000	42300000	35500000	36100000	19	15	14	11	12	24	23	18	Carbamidomethylation	97318	Protein argonaute-2 OS=Rattus norvegicus OX=10116 GN=Ago2 PE=2 SV=2
660	482	Q62824	242.05	27	19	13	16	17	18	19	23000000	12100000	25600000	29400000	26000000	29100000	29	20	80	24	69	29	32	33		110553	Exocyst complex component 4 OS=Rattus norvegicus OX=10116 GN=Exoc4 PE=1 SV=1
292	434	P31977	242.03	40	30	30	28	35	34	31	84500000	33500000	37900000	64700000	61800000	53400000	33	14	85	72	95	86	84	86		69391	Ezrin OS=Rattus norvegicus OX=10116 GN=Ezr PE=1 SV=3
1558	1292	P49430	242.02	34	15	20	18	23	26	27	22900000	16600000	24400000	30700000	29800000	30500000	18	13	15	13	19	20	24	20	Carbamidomethylation	59975	Thromboxane-A synthase OS=Rattus norvegicus OX=10116 GN=Tbxas1 PE=2 SV=1
780	720	Q6MG61	242	72	51	62	72	63	63	63	136000000	111000000	143000000	177000000	133000000	135000000	16	13	40	41	42	38	38	37	Carbamidomethylation	26981	Chloride intracellular channel protein 1 OS=Rattus norvegicus OX=10116 GN=Clic1 PE=1 SV=1
560	435	P84092	241.79	56	40	42	38	48	40	49	242000000	204000000	270000000	357000000	261000000	265000000	25	22	50	55	53	59	53	52	Carbamidomethylation; Oxidation (M)	49655	AP-2 complex subunit mu OS=Rattus norvegicus OX=10116 GN=Ap2m1 PE=1 SV=1
344	1097	P52925	241.77	47	42	41	41	47	41	42	384000000	345000000	348000000	627000000	374000000	552000000	22	15	78	85	67	87	69	78	Carbamidomethylation; Oxidation (M)	24159	High mobility group protein B2 OS=Rattus norvegicus OX=10116 GN=Hmgb2 PE=2 SV=2
1449	960	Q3B7D0	241.55	42	26	29	19	34	34	32	34900000	30600000	27100000	52100000	41800000	48900000	17	16	19	21	12	27	23	22	Carbamidomethylation; Oxidation (M)	49278	Oxygen-dependent coproporphyrinogen-III oxidase mitochondrial OS=Rattus norvegicus OX=10116 GN=Cpox PE=1 SV=1
1214	1014	P55068	241.41	31	11	13	12	18	16	24	29100000	15900000	18300000	35400000	33600000	44400000	24	21	19	17	20	27	26	29	Carbamidomethylation	96057	Brevican core protein OS=Rattus norvegicus OX=10116 GN=Bcan PE=1 SV=2
706	476	Q99068	241.39	59	46	43	42	46	42	51	109000000	126000000	99700000	145000000	121000000	157000000	27	25	44	45	35	42	41	45		42032	Alpha-2-macroglobulin receptor-associated protein OS=Rattus norvegicus OX=10116 GN=Lrpap1 PE=1 SV=2
982	756	B5DF89	241.13	37	17	15	18	24	17	25	28800000	21300000	31100000	45300000	26800000	49500000	32	21	27	25	32	33	28	33	Carbamidomethylation; Oxidation (M)	88932	Cullin-3 OS=Rattus norvegicus OX=10116 GN=Cul3 PE=1 SV=2
696	534	Q9Z1W6	241.09	44	29	25	25	22	31	40	101000000	98700000	111000000	141000000	121000000	140000000	20	18	41	43	41	47	46	46	Oxidation (M)	63969	Protein LYRIC OS=Rattus norvegicus OX=10116 GN=Mtdh PE=1 SV=2
541	877	P35704	241	66	63	66	63	66	66	66	765000000	681000000	758000000	976000000	813000000	1010000000	16	11	58	57	52	57	53	59	Carbamidomethylation	21784	Peroxiredoxin-2 OS=Rattus norvegicus OX=10116 GN=Prdx2 PE=1 SV=3
694	1067	O88767	240.88	83	54	58	66	80	77	78	316000000	288000000	338000000	463000000	311000000	391000000	15	13	44	44	42	48	43	47	Carbamidomethylation; Oxidation (M)	19974	Protein/nucleic acid deglycase DJ-1 OS=Rattus norvegicus OX=10116 GN=Park7 PE=1 SV=1
822	676	P15791	240.79	47	25	29	34	34	33	35	63000000	28500000	45000000	44400000	51300000	62900000	22	12	38	37	39	33	37	42	Carbamidomethylation	60081	Calcium/calmodulin-dependent protein kinase type II subunit delta OS=Rattus norvegicus OX=10116 GN=Camk2d PE=1 SV=1
391	1126	P55053	240.64	75	70	70	70	75	74	74	680000000	574000000	682000000	946000000	628000000	756000000	15	14	75	70	69	82	60	70	Carbamidomethylation; Oxidation (M)	15059	Fatty acid-binding protein 5 OS=Rattus norvegicus OX=10116 GN=Fabp5 PE=1 SV=3
916	552	Q4KLL4	240.3	30	26	21	24	28	29	29	103000000	77700000	98400000	130000000	120000000	118000000	18	15	34	29	35	37	37	33	Carbamidomethylation	74675	Transmembrane 9 superfamily member 4 OS=Rattus norvegicus OX=10116 GN=Tm9sf4 PE=2 SV=1
1271	952	D3ZYR1	240.16	25	17	16	22	19	21	21	17500000	14300000	19100000	24900000	22300000	29000000	16	11	18	19	21	28	26	25	Carbamidomethylation	88712	F-BAR domain only protein 2 OS=Rattus norvegicus OX=10116 GN=Fcho2 PE=1 SV=1
601	642	P05369	240.15	52	38	43	38	44	43	43	260000000	209000000	229000000	342000000	278000000	360000000	18	16	50	51	44	51	52	60	Carbamidomethylation	40830	Farnesyl pyrophosphate synthase OS=Rattus norvegicus OX=10116 GN=Fdps PE=2 SV=2
1459	993	Q9WUC8	240.11	44	27	25	17	29	27	27	21000000	20200000	18000000	42200000	21500000	22600000	17	16	21	22	19	23	21	19	Carbamidomethylation	57189	Pleiotropic regulator 1 OS=Rattus norvegicus OX=10116 GN=Plrg1 PE=2 SV=1
252	466	P09895	239.94	63	52	56	49	59	50	58	782000000	666000000	754000000	990000000	734000000	959000000	29	23	97	97	96	91	84	104	Carbamidomethylation; Oxidation (M)	34459	60S ribosomal protein L5 OS=Rattus norvegicus OX=10116 GN=Rpl5 PE=1 SV=3
1758	1466	Q6MG49	239.47	22	9	9	7	16	11	13	16200000	21700000	17800000	44300000	24400000	46100000	20	17	14	14	12	20	14	23	Carbamidomethylation	120012	Large proline-rich protein BAG6 OS=Rattus norvegicus OX=10116 GN=Bag6 PE=1 SV=2
2053	1526	Q9R064	239.43	33	17	28	21	24	20	24	18100000	15400000	19700000	27200000	29400000	34400000	14	11	10	13	15	15	15	17	Carbamidomethylation	47221	Golgi reassembly-stacking protein 2 OS=Rattus norvegicus OX=10116 GN=Gorasp2 PE=1 SV=3
1344	739	P86182	239.26	38	26	29	28	26	30	31	69700000	19800000	29400000	35300000	74600000	40900000	20	18	16	18	19	20	25	28	Carbamidomethylation	70855	Coiled-coil domain-containing protein 22 OS=Rattus norvegicus OX=10116 GN=Ccdc22 PE=1 SV=2
699	621	B5DEH2	239.24	49	40	41	41	45	48	48	112000000	98800000	125000000	169000000	132000000	141000000	22	18	37	37	40	46	53	47	Carbamidomethylation; Oxidation (M)	37710	Erlin-2 OS=Rattus norvegicus OX=10116 GN=Erlin2 PE=1 SV=1
836	531	Q4FZX7	239.22	61	55	54	51	47	53	53	100000000	86100000	113000000	119000000	94000000	113000000	18	16	37	36	41	34	35	37	Carbamidomethylation	29569	Signal recognition particle receptor subunit beta OS=Rattus norvegicus OX=10116 GN=Srprb PE=2 SV=1
785	657	P08413	239.2	37	27	26	30	24	28	29	16800000	14100000	16000000	12400000	14100000	16300000	19	6	43	34	45	34	41	39	Carbamidomethylation	60402	Calcium/calmodulin-dependent protein kinase type II subunit beta OS=Rattus norvegicus OX=10116 GN=Camk2b PE=1 SV=1
439	490	Q68FU3	239.17	67	59	58	59	65	59	63	370000000	275000000	353000000	367000000	317000000	357000000	20	15	68	62	70	57	62	70	Carbamidomethylation; Oxidation (M)	27687	Electron transfer flavoprotein subunit beta OS=Rattus norvegicus OX=10116 GN=Etfb PE=1 SV=3
1624	1003	Q7TP48	239.08	55	28	23	35	43	28	35	45000000	44000000	54000000	73300000	59100000	51800000	15	13	16	17	23	23	18	17	Carbamidomethylation	42062	Adipocyte plasma membrane-associated protein OS=Rattus norvegicus OX=10116 GN=Apmap PE=2 SV=2
1395	1098	Q66H59	238.98	52	34	37	42	46	43	40	47200000	33700000	75800000	77100000	61600000	86800000	16	14	18	18	24	25	23	23	Carbamidomethylation	35115	N-acetylneuraminate lyase OS=Rattus norvegicus OX=10116 GN=Npl PE=2 SV=1
1067	1078	Q68A21	238.87	51	28	28	28	48	31	42	51600000	50300000	49700000	89500000	53500000	75000000	15	11	22	29	25	30	31	31	Carbamidomethylation	33418	Transcriptional activator protein Pur-beta OS=Rattus norvegicus OX=10116 GN=Purb PE=1 SV=3
378	460	Q9JHW1	238.7	23	14	18	13	17	15	16	57100000	55500000	51600000	78000000	52800000	83000000	34	24	63	60	64	62	62	68	Carbamidomethylation	152615	Carboxypeptidase D OS=Rattus norvegicus OX=10116 GN=Cpd PE=1 SV=2
959	712	Q56B11	238.42	23	15	10	16	12	12	9	31000000	26100000	25500000	25200000	82500000	84500000	27	19	34	31	32	24	27	24	Carbamidomethylation	119139	Proline- glutamic acid- and leucine-rich protein 1 OS=Rattus norvegicus OX=10116 GN=Pelp1 PE=1 SV=2
470	467	B3GNI6	238.36	50	42	44	38	48	39	44	101000000	94000000	112000000	201000000	104000000	162000000	23	15	61	63	58	67	64	69	Carbamidomethylation	49695	Septin-11 OS=Rattus norvegicus OX=10116 GN=Sept11 PE=1 SV=1
584	316	Q6DGG0	238.3	67	62	48	61	49	51	61	156000000	129000000	173000000	224000000	145000000	217000000	26	21	52	45	59	52	51	56	Carbamidomethylation; Oxidation (M)	40766	Peptidyl-prolyl cis-trans isomerase D OS=Rattus norvegicus OX=10116 GN=Ppid PE=1 SV=3
302	383	P27952	238.16	68	64	56	63	62	60	62	1140000000	864000000	1150000000	1470000000	1100000000	1350000000	27	22	82	82	82	84	81	89	Carbamidomethylation; Oxidation (M)	31231	40S ribosomal protein S2 OS=Rattus norvegicus OX=10116 GN=Rps2 PE=1 SV=1
962	501	Q498R3	238.12	33	21	20	20	12	20	17	32600000	23600000	33500000	17900000	25100000	23500000	30	19	36	27	38	23	34	30	Carbamidomethylation	90747	DnaJ homolog subfamily C member 10 OS=Rattus norvegicus OX=10116 GN=Dnajc10 PE=2 SV=2
1304	844	Q10728	237.96	24	12	12	14	13	15	14	19000000	13700000	33900000	23200000	29900000	32500000	24	20	18	17	27	23	27	21	Oxidation (M)	115283	Protein phosphatase 1 regulatory subunit 12A OS=Rattus norvegicus OX=10116 GN=Ppp1r12a PE=1 SV=2
890	569	Q9WVR3	237.9	28	15	11	15	13	16	19	26100000	18700000	39200000	84000000	41600000	42500000	33	23	34	24	36	30	42	36	Carbamidomethylation	139142	Phosphatidylinositol 3 4 5-trisphosphate 5-phosphatase 2 OS=Rattus norvegicus OX=10116 GN=Inppl1 PE=1 SV=1
918	725	Q5U2U2	237.78	72	46	40	34	56	38	52	74100000	75700000	71000000	95500000	77700000	91700000	17	14	32	33	31	34	34	39	Carbamidomethylation	33865	Crk-like protein OS=Rattus norvegicus OX=10116 GN=Crkl PE=1 SV=1
772	440	Q5FVI6	237.52	66	59	39	46	51	40	53	116000000	80400000	141000000	161000000	98600000	131000000	24	21	40	38	40	45	38	41	Carbamidomethylation	43901	V-type proton ATPase subunit C 1 OS=Rattus norvegicus OX=10116 GN=Atp6v1c1 PE=2 SV=1
767	743	Q64548	237.37	32	15	15	13	21	25	24	144000000	137000000	150000000	201000000	150000000	193000000	18	15	37	38	37	38	37	55	Carbamidomethylation; Oxidation (M)	83002	Reticulon-1 OS=Rattus norvegicus OX=10116 GN=Rtn1 PE=1 SV=1
860	419	Q64654	237.2	52	37	33	36	37	36	45	73500000	50000000	71700000	83500000	75500000	84100000	26	22	33	28	35	37	38	45	Carbamidomethylation	56707	Lanosterol 14-alpha demethylase OS=Rattus norvegicus OX=10116 GN=Cyp51a1 PE=1 SV=1
637	564	Q6AY23	236.99	65	52	59	44	55	54	48	149000000	142000000	159000000	215000000	155000000	248000000	25	19	46	56	42	46	46	49	Carbamidomethylation; Oxidation (M)	33673	Pyrroline-5-carboxylate reductase 2 OS=Rattus norvegicus OX=10116 GN=Pycr2 PE=2 SV=1
622	404	Q99N27	236.96	48	35	30	28	37	32	42	134000000	110000000	117000000	139000000	134000000	187000000	30	23	46	45	44	38	52	59	Carbamidomethylation; Oxidation (M)	59044	Sorting nexin-1 OS=Rattus norvegicus OX=10116 GN=Snx1 PE=1 SV=1
366	813	P62828	236.9	78	50	70	71	74	48	78	932000000	802000000	891000000	1220000000	792000000	1100000000	20	18	79	74	74	77	64	75	Carbamidomethylation; Oxidation (M)	24423	GTP-binding nuclear protein Ran OS=Rattus norvegicus OX=10116 GN=Ran PE=1 SV=3
1295	897	O35274	236.84	30	14	17	19	21	21	26	40900000	30300000	31400000	45900000	39100000	64300000	20	15	21	20	20	23	25	28	Carbamidomethylation	89646	Neurabin-2 OS=Rattus norvegicus OX=10116 GN=Ppp1r9b PE=1 SV=1
858	557	Q62780	236.82	31	16	15	17	23	23	21	43100000	41800000	44800000	70800000	57600000	69500000	31	26	35	30	34	38	41	39	Carbamidomethylation; Oxidation (M)	117385	Probable ATP-dependent RNA helicase DDX46 OS=Rattus norvegicus OX=10116 GN=Ddx46 PE=1 SV=1
844	1258	Q6P791	236.77	75	60	75	60	75	75	75	143000000	135000000	183000000	170000000	129000000	154000000	13	12	34	37	35	37	35	39		17721	Ragulator complex protein LAMTOR1 OS=Rattus norvegicus OX=10116 GN=Lamtor1 PE=1 SV=1
271	879	P62963	236.62	77	77	77	77	77	77	77	1600000000	1200000000	1810000000	1890000000	1440000000	1870000000	15	12	89	80	98	90	79	83	Carbamidomethylation; Oxidation (M)	14957	Profilin-1 OS=Rattus norvegicus OX=10116 GN=Pfn1 PE=1 SV=2
405	307	F1LMZ8	236.6	62	49	46	47	56	49	50	273000000	188000000	245000000	337000000	246000000	286000000	29	24	68	62	66	76	65	64	Carbamidomethylation; Oxidation (M)	47464	26S proteasome non-ATPase regulatory subunit 11 OS=Rattus norvegicus OX=10116 GN=Psmd11 PE=1 SV=2
587	717	P49911	236.55	51	49	40	45	51	49	43	194000000	136000000	166000000	267000000	157000000	169000000	18	10	52	46	44	68	53	52	Carbamidomethylation	28565	Acidic leucine-rich nuclear phosphoprotein 32 family member A OS=Rattus norvegicus OX=10116 GN=Anp32a PE=2 SV=1
481	516	B5DF91	236.54	53	49	49	49	53	46	49	317000000	355000000	296000000	421000000	240000000	314000000	20	18	69	66	58	67	55	58	Oxidation (M)	36169	ELAV-like protein 1 OS=Rattus norvegicus OX=10116 GN=Elavl1 PE=1 SV=1
935	927	Q8CGU6	236.5	26	16	15	17	15	17	21	67600000	56800000	57800000	76300000	66000000	80000000	19	15	33	29	31	33	34	40		78400	Nicastrin OS=Rattus norvegicus OX=10116 GN=Ncstn PE=1 SV=1
408	595	Q7M0E3	236.41	81	70	67	59	70	76	65	451000000	389000000	467000000	694000000	487000000	558000000	22	20	94	63	64	67	59	61	Carbamidomethylation; Oxidation (M)	18534	Destrin OS=Rattus norvegicus OX=10116 GN=Dstn PE=1 SV=3
628	427	Q99376	236.38	42	29	36	32	35	37	34	162000000	138000000	185000000	214000000	199000000	209000000	30	26	41	45	48	51	52	54	Carbamidomethylation	70153	Transferrin receptor protein 1 (Fragment) OS=Rattus norvegicus OX=10116 GN=Tfrc PE=1 SV=1
1113	843	Q5XFX0	236.33	84	50	65	78	77	71	71	76500000	66600000	100000000	121000000	80100000	141000000	18	15	24	27	34	26	28	29	Carbamidomethylation; Oxidation (M)	22393	Transgelin-2 OS=Rattus norvegicus OX=10116 GN=Tagln2 PE=1 SV=1
703	773	P41542	236.13	35	17	19	25	25	24	26	83900000	45600000	65100000	110000000	71200000	102000000	34	24	26	32	44	50	43	46	Carbamidomethylation	107162	General vesicular transport factor p115 OS=Rattus norvegicus OX=10116 GN=Uso1 PE=1 SV=1
1718	1480	P86252	236.12	79	70	74	63	54	54	74	40400000	40700000	30000000	49800000	36500000	44800000	9	8	18	19	17	18	19	18	Carbamidomethylation	15322	Transcriptional activator protein Pur-alpha (Fragments) OS=Rattus norvegicus OX=10116 GN=Pura PE=1 SV=1
861	555	Q5U2X6	236.01	39	35	36	36	35	37	35	108000000	94300000	90800000	171000000	113000000	147000000	20	17	30	36	33	45	36	39	Carbamidomethylation; Oxidation (M)	55733	Coiled-coil domain-containing protein 47 OS=Rattus norvegicus OX=10116 GN=Ccdc47 PE=2 SV=1
829	409	P41499	235.84	52	36	30	27	47	33	40	93200000	53500000	91500000	112000000	102000000	98500000	30	26	35	36	29	42	40	41	Carbamidomethylation	68458	Tyrosine-protein phosphatase non-receptor type 11 OS=Rattus norvegicus OX=10116 GN=Ptpn11 PE=1 SV=4
506	747	P0C5H9	235.69	68	62	66	62	66	64	64	305000000	286000000	252000000	391000000	269000000	269000000	19	16	63	68	58	60	54	50	Carbamidomethylation; Oxidation (M)	20388	Mesencephalic astrocyte-derived neurotrophic factor OS=Rattus norvegicus OX=10116 GN=Manf PE=1 SV=1
1023	878	Q32PX2	235.52	71	35	37	41	39	39	57	72400000	54000000	67400000	99400000	72500000	94500000	18	15	27	25	30	33	27	36	Carbamidomethylation; Oxidation (M)	35443	Aminoacyl tRNA synthase complex-interacting multifunctional protein 2 OS=Rattus norvegicus OX=10116 GN=Aimp2 PE=2 SV=1
1369	792	Q62889	235.34	27	17	18	16	21	19	19	27400000	23900000	49700000	42200000	42600000	39700000	15	12	20	16	19	23	22	22	Carbamidomethylation	93888	Neuroligin-3 OS=Rattus norvegicus OX=10116 GN=Nlgn3 PE=1 SV=1
977	852	D3ZD32	235.09	11	7	8	6	6	8	9	52300000	48500000	38100000	54600000	64900000	71200000	28	18	27	36	25	28	34	34	Carbamidomethylation	222261	Chromodomain-helicase-DNA-binding protein 5 OS=Rattus norvegicus OX=10116 GN=Chd5 PE=1 SV=1
748	627	Q66HL2	235.06	38	26	26	22	28	30	28	144000000	110000000	135000000	187000000	152000000	140000000	23	21	39	33	34	47	57	36	Carbamidomethylation	56942	Src substrate cortactin OS=Rattus norvegicus OX=10116 GN=Cttn PE=1 SV=1
1011	538	Q505J9	235	52	43	48	41	37	27	38	65500000	82700000	75500000	91400000	58300000	71000000	19	15	27	36	32	31	26	31	Carbamidomethylation	40717	ATPase family AAA domain-containing protein 1 OS=Rattus norvegicus OX=10116 GN=Atad1 PE=1 SV=1
525	643	Q63009	235	54	41	44	38	44	43	51	230000000	201000000	235000000	305000000	224000000	279000000	20	19	58	61	58	55	53	64	Carbamidomethylation	40522	Protein arginine N-methyltransferase 1 OS=Rattus norvegicus OX=10116 GN=Prmt1 PE=1 SV=1
887	535	Q5BJS0	234.84	28	17	18	15	14	14	15	28200000	23800000	22900000	124000000	20900000	33400000	38	27	36	36	34	26	28	36	Carbamidomethylation	133997	ATP-dependent RNA helicase DHX30 OS=Rattus norvegicus OX=10116 GN=Dhx30 PE=1 SV=1
2092	977	P70584	234.71	42	22	28	23	28	35	35	12000000	12800000	11500000	19600000	24000000	24400000	15	13	11	15	10	13	19	22	Carbamidomethylation	47824	Short/branched chain specific acyl-CoA dehydrogenase mitochondrial OS=Rattus norvegicus OX=10116 GN=Acadsb PE=1 SV=1
1346	949	P37397	234.58	62	33	37	33	53	54	43	48500000	51200000	54900000	75300000	69400000	79900000	15	14	21	23	19	23	24	25	Carbamidomethylation; Oxidation (M)	36435	Calponin-3 OS=Rattus norvegicus OX=10116 GN=Cnn3 PE=1 SV=1
727	1093	Q71UF4	234.27	42	20	29	17	33	21	25	210000000	185000000	194000000	244000000	197000000	240000000	18	16	43	44	42	40	39	39	Carbamidomethylation; Oxidation (M)	47820	Histone-binding protein RBBP7 OS=Rattus norvegicus OX=10116 GN=Rbbp7 PE=2 SV=1
884	962	P07722	234.13	27	16	17	21	21	20	20	120000000	115000000	166000000	160000000	159000000	177000000	16	12	32	30	36	34	38	40	Carbamidomethylation	69353	Myelin-associated glycoprotein OS=Rattus norvegicus OX=10116 GN=Mag PE=1 SV=1
1103	887	O55171	234	44	27	32	27	32	32	34	21600000	23000000	17400000	25000000	22700000	30700000	18	8	28	28	29	26	32	27	Carbamidomethylation	49701	Acyl-coenzyme A thioesterase 2 mitochondrial OS=Rattus norvegicus OX=10116 GN=Acot2 PE=1 SV=1
381	990	P62898	233.93	77	77	75	73	77	77	77	437000000	481000000	518000000	727000000	392000000	446000000	17	11	66	79	66	81	68	69	Oxidation (M)	11605	Cytochrome c somatic OS=Rattus norvegicus OX=10116 GN=Cycs PE=1 SV=2
913	411	P47245	233.91	28	18	13	16	16	19	21	45800000	24600000	50400000	53300000	53300000	66100000	31	24	33	21	29	32	36	48	Carbamidomethylation	132975	Nardilysin OS=Rattus norvegicus OX=10116 GN=Nrdc PE=1 SV=1
1524	898	Q5XI31	233.7	33	29	21	29	25	28	25	39800000	29500000	32000000	40200000	39200000	39400000	13	10	20	17	21	20	19	19		61724	GPI transamidase component PIG-S OS=Rattus norvegicus OX=10116 GN=Pigs PE=2 SV=3
1262	1473	P35434	233.53	57	42	52	42	31	42	55	278000000	293000000	362000000	305000000	317000000	357000000	13	10	26	28	25	19	21	27		17595	ATP synthase subunit delta mitochondrial OS=Rattus norvegicus OX=10116 GN=Atp5f1d PE=1 SV=2
804	704	Q63768	233.44	65	46	54	46	55	51	57	61900000	56300000	80500000	124000000	75600000	96500000	20	13	32	29	37	46	41	36		33845	Adapter molecule crk OS=Rattus norvegicus OX=10116 GN=Crk PE=1 SV=1
1131	696	P20156	233.36	38	29	26	18	19	23	21	24700000	21900000	21600000	24800000	27600000	26700000	15	12	30	30	23	22	29	28		68179	Neurosecretory protein VGF OS=Rattus norvegicus OX=10116 GN=Vgf PE=1 SV=3
547	1765	P13471	233.36	46	41	41	41	46	44	41	542000000	440000000	524000000	728000000	462000000	673000000	14	12	53	46	50	64	60	63	Carbamidomethylation; Oxidation (M)	16259	40S ribosomal protein S14 OS=Rattus norvegicus OX=10116 GN=Rps14 PE=2 SV=3
585	761	Q62636	233.08	67	63	65	55	58	64	55	31100000	27700000	39400000	41600000	31900000	35800000	22	3	49	48	52	49	51	66	Carbamidomethylation; Oxidation (M)	20798	Ras-related protein Rap-1b OS=Rattus norvegicus OX=10116 GN=Rap1b PE=1 SV=2
995	1090	Q7TT49	233.08	20	8	6	7	9	8	11	17900000	21400000	23900000	20500000	8870000	28700000	38	22	30	26	35	28	22	36	Carbamidomethylation	194886	Serine/threonine-protein kinase MRCK beta OS=Rattus norvegicus OX=10116 GN=Cdc42bpb PE=1 SV=1
793	891	O35244	232.73	78	49	61	60	65	60	60	112000000	98700000	124000000	166000000	130000000	159000000	16	15	33	33	40	42	42	44	Carbamidomethylation; Oxidation (M)	24819	Peroxiredoxin-6 OS=Rattus norvegicus OX=10116 GN=Prdx6 PE=1 SV=3
1318	819	Q4FZV0	232.69	22	14	13	17	16	11	16	18400000	16200000	20700000	25300000	12200000	33500000	17	15	22	21	24	23	16	28	Carbamidomethylation; Oxidation (M)	101221	Beta-mannosidase OS=Rattus norvegicus OX=10116 GN=Manba PE=2 SV=1
428	863	P10536	232.63	77	52	51	49	76	61	65	81300000	71200000	62300000	111000000	100000000	134000000	19	5	63	59	66	68	73	74	Carbamidomethylation; Oxidation (M)	22163	Ras-related protein Rab-1B OS=Rattus norvegicus OX=10116 GN=Rab1b PE=1 SV=1
764	432	Q9JID2	232.53	61	48	34	42	35	40	35	71800000	39600000	78500000	76700000	37700000	55800000	22	11	49	35	45	40	35	37	Carbamidomethylation; Oxidation (M)	42026	Guanine nucleotide-binding protein subunit alpha-11 OS=Rattus norvegicus OX=10116 GN=Gna11 PE=2 SV=1
790	825	Q02769	232.45	48	33	35	25	41	41	43	75700000	81500000	73800000	124000000	109000000	116000000	20	15	38	34	31	42	39	41	Carbamidomethylation	48106	Squalene synthase OS=Rattus norvegicus OX=10116 GN=Fdft1 PE=2 SV=1
1050	750	P35738	232.28	43	37	36	31	39	32	43	48700000	50200000	42900000	75000000	53100000	64300000	14	12	29	29	25	29	24	30	Carbamidomethylation	42823	2-oxoisovalerate dehydrogenase subunit beta mitochondrial OS=Rattus norvegicus OX=10116 GN=Bckdhb PE=1 SV=3
834	632	P18886	232.09	33	22	21	25	24	24	28	58800000	42300000	61700000	71500000	66300000	68700000	23	16	35	30	34	32	34	33	Carbamidomethylation	74110	Carnitine O-palmitoyltransferase 2 mitochondrial OS=Rattus norvegicus OX=10116 GN=Cpt2 PE=1 SV=1
666	1068	Q6TUG0	231.94	44	30	39	33	35	35	38	136000000	130000000	135000000	189000000	162000000	145000000	17	13	46	43	49	47	43	42	Carbamidomethylation; Oxidation (M)	40495	DnaJ homolog subfamily B member 11 OS=Rattus norvegicus OX=10116 GN=Dnajb11 PE=2 SV=1
1133	541	P68403	231.85	38	21	15	26	25	29	32	54900000	32500000	55400000	45500000	37100000	46600000	21	14	29	18	29	27	33	30	Carbamidomethylation; Oxidation (M)	76751	Protein kinase C beta type OS=Rattus norvegicus OX=10116 GN=Prkcb PE=1 SV=3
723	1305	P04644	231.6	60	59	60	59	60	60	60	234000000	204000000	260000000	289000000	211000000	263000000	11	10	39	42	43	40	43	46	Carbamidomethylation; Oxidation (M)	15510	40S ribosomal protein S17 OS=Rattus norvegicus OX=10116 GN=Rps17 PE=1 SV=3
579	794	P14562	231.36	36	29	33	29	36	29	31	961000000	923000000	1070000000	1300000000	889000000	1090000000	20	18	55	51	58	51	43	54	Carbamidomethylation	43969	Lysosome-associated membrane glycoprotein 1 OS=Rattus norvegicus OX=10116 GN=Lamp1 PE=1 SV=1
864	741	P12007	230.99	53	30	33	39	35	35	37	100000000	96400000	147000000	164000000	141000000	142000000	20	17	33	33	47	28	31	41	Carbamidomethylation	46435	Isovaleryl-CoA dehydrogenase mitochondrial OS=Rattus norvegicus OX=10116 GN=Ivd PE=1 SV=2
655	718	Q99PD4	230.73	55	32	42	40	46	34	35	165000000	110000000	158000000	218000000	129000000	169000000	20	17	46	49	52	45	42	43	Carbamidomethylation	41599	Actin-related protein 2/3 complex subunit 1A OS=Rattus norvegicus OX=10116 GN=Arpc1a PE=2 SV=1
2507	1085	Q5HZE4	230.47	68	25	28	25	44	31	21	22400000	12300000	16200000	33500000	18900000	15300000	17	14	13	10	10	14	13	14	Carbamidomethylation	39587	Methylthioribose-1-phosphate isomerase OS=Rattus norvegicus OX=10116 GN=Mri1 PE=1 SV=1
561	484	Q09426	230.36	41	30	27	33	32	32	36	266000000	196000000	243000000	285000000	269000000	271000000	25	22	55	48	58	47	51	60	Carbamidomethylation; Oxidation (M)	61126	2-hydroxyacylsphingosine 1-beta-galactosyltransferase OS=Rattus norvegicus OX=10116 GN=Ugt8 PE=1 SV=1
1117	829	P07633	229.91	39	24	18	21	27	31	32	37600000	30300000	45000000	59100000	45900000	53000000	18	15	25	20	28	27	31	35	Carbamidomethylation	58626	Propionyl-CoA carboxylase beta chain mitochondrial OS=Rattus norvegicus OX=10116 GN=Pccb PE=2 SV=1
996	513	P09811	229.83	27	20	15	12	14	15	17	27000000	4360000	10700000	21000000	17600000	12500000	25	13	32	26	27	30	36	35	Carbamidomethylation	97483	Glycogen phosphorylase liver form OS=Rattus norvegicus OX=10116 GN=Pygl PE=1 SV=5
824	646	A7E3N2	229.83	43	28	28	32	36	28	33	82800000	72600000	105000000	117000000	70200000	102000000	19	18	40	36	42	39	34	37	Carbamidomethylation	59573	Neutrophil cytosol factor 2 OS=Rattus norvegicus OX=10116 GN=Ncf2 PE=2 SV=1
565	612	P21913	229.08	65	44	60	52	62	55	56	327000000	275000000	267000000	375000000	299000000	361000000	25	19	48	57	41	53	57	55	Carbamidomethylation; Oxidation (M)	31830	Succinate dehydrogenase [ubiquinone] iron-sulfur subunit mitochondrial OS=Rattus norvegicus OX=10116 GN=Sdhb PE=2 SV=2
1118	1011	P09606	229.04	39	26	22	27	29	29	27	78300000	62100000	91300000	103000000	53800000	79100000	15	13	27	29	29	32	21	26	Carbamidomethylation; Oxidation (M)	42268	Glutamine synthetase OS=Rattus norvegicus OX=10116 GN=Glul PE=1 SV=3
1030	481	P48450	228.99	33	22	17	22	24	23	28	81500000	44100000	69400000	75800000	79400000	87000000	23	19	33	19	28	31	33	36	Carbamidomethylation	83301	Lanosterol synthase OS=Rattus norvegicus OX=10116 GN=Lss PE=1 SV=2
1572	945	O35889	228.94	18	8	5	7	11	10	11	12900000	10600000	33500000	20700000	13800000	20300000	26	23	20	13	14	21	21	21	Carbamidomethylation; Oxidation (M)	207676	Afadin OS=Rattus norvegicus OX=10116 GN=Afdn PE=1 SV=1
1896	1214	Q68FR2	228.78	32	20	22	23	23	26	24	16300000	11500000	13000000	28700000	19800000	20700000	13	9	13	13	13	17	16	17	Carbamidomethylation	55118	Bridging integrator 2 OS=Rattus norvegicus OX=10116 GN=Bin2 PE=1 SV=1
1088	1296	Q8VHK7	228.58	71	46	51	46	62	52	65	57500000	71400000	55100000	125000000	71400000	120000000	15	12	24	27	26	32	29	36	Carbamidomethylation; Oxidation (M)	26488	Hepatoma-derived growth factor OS=Rattus norvegicus OX=10116 GN=Hdgf PE=1 SV=2
404	615	B2RYG6	228.28	53	51	47	47	51	51	51	207000000	196000000	196000000	303000000	215000000	281000000	19	14	69	66	65	66	68	76	Carbamidomethylation	31270	Ubiquitin thioesterase OTUB1 OS=Rattus norvegicus OX=10116 GN=Otub1 PE=1 SV=1
946	859	P54001	228.01	40	20	21	24	37	23	26	59000000	38900000	49100000	112000000	61300000	73400000	24	21	32	24	26	45	34	34	Carbamidomethylation; Oxidation (M)	60898	Prolyl 4-hydroxylase subunit alpha-1 OS=Rattus norvegicus OX=10116 GN=P4ha1 PE=2 SV=2
498	1017	Q9EQV6	227.91	31	23	28	25	23	23	23	390000000	396000000	363000000	502000000	324000000	336000000	15	13	62	73	64	56	53	51	Oxidation (M)	61332	Tripeptidyl-peptidase 1 OS=Rattus norvegicus OX=10116 GN=Tpp1 PE=1 SV=1
726	678	P35559	227.67	26	15	15	14	18	19	18	42200000	28500000	46000000	56500000	53300000	59900000	29	21	41	34	37	43	44	49	Carbamidomethylation	117710	Insulin-degrading enzyme OS=Rattus norvegicus OX=10116 GN=Ide PE=1 SV=1
948	703	Q792H5	227.62	38	27	24	19	24	28	29	67300000	64000000	54300000	104000000	59600000	76800000	16	13	35	30	29	31	33	36	Carbamidomethylation; Oxidation (M)	54271	CUGBP Elav-like family member 2 OS=Rattus norvegicus OX=10116 GN=Celf2 PE=2 SV=1
339	565	Q6NYB7	227.55	75	70	68	70	74	70	71	278000000	228000000	288000000	350000000	323000000	399000000	22	8	73	73	77	79	82	84	Carbamidomethylation; Oxidation (M)	22678	Ras-related protein Rab-1A OS=Rattus norvegicus OX=10116 GN=Rab1A PE=1 SV=3
1141	664	Q00566	227.46	35	27	24	25	26	27	30	59400000	39400000	54800000	52500000	43400000	63000000	18	14	30	25	28	26	26	29	Carbamidomethylation	53048	Methyl-CpG-binding protein 2 OS=Rattus norvegicus OX=10116 GN=Mecp2 PE=1 SV=1
1204	4593	P18437	227.38	42	37	42	37	42	42	42	303000000	382000000	203000000	563000000	417000000	407000000	12	12	16	48	13	26	24	25		9366	Non-histone chromosomal protein HMG-17 OS=Rattus norvegicus OX=10116 GN=Hmgn2 PE=1 SV=2
978	591	Q5RKH0	227.37	38	29	31	24	28	30	29	86800000	64300000	71500000	97500000	58800000	86900000	20	19	31	34	25	34	31	35	Carbamidomethylation; Oxidation (M)	60421	Putative oxidoreductase GLYR1 OS=Rattus norvegicus OX=10116 GN=Glyr1 PE=1 SV=1
1116	806	P70483	226.88	31	19	23	17	19	22	24	52800000	63500000	47200000	49300000	41900000	57300000	21	15	25	32	26	22	27	30	Carbamidomethylation; Oxidation (M)	86226	Striatin OS=Rattus norvegicus OX=10116 GN=Strn PE=1 SV=1
354	738	P62243	226.72	59	59	59	59	58	59	58	856000000	755000000	816000000	1010000000	813000000	927000000	18	17	80	76	79	69	72	81	Carbamidomethylation	24205	40S ribosomal protein S8 OS=Rattus norvegicus OX=10116 GN=Rps8 PE=1 SV=2
1109	821	Q9Z0W7	226.7	62	47	36	47	52	57	55	63300000	61700000	63700000	94200000	66000000	81800000	17	12	23	22	22	34	28	33	Carbamidomethylation; Oxidation (M)	28633	Chloride intracellular channel protein 4 OS=Rattus norvegicus OX=10116 GN=Clic4 PE=1 SV=3
390	544	Q62813	226.59	51	44	49	46	47	45	49	192000000	189000000	252000000	310000000	238000000	246000000	18	14	66	76	73	72	73	69	Carbamidomethylation	37324	Limbic system-associated membrane protein OS=Rattus norvegicus OX=10116 GN=Lsamp PE=1 SV=1
779	438	Q5U2Q7	226.57	45	38	42	42	38	32	39	95500000	76600000	101000000	122000000	87500000	121000000	19	18	42	39	42	41	33	44	Carbamidomethylation	49031	Eukaryotic peptide chain release factor subunit 1 OS=Rattus norvegicus OX=10116 GN=Etf1 PE=2 SV=3
932	561	Q62599	226.46	41	25	24	18	31	28	31	45000000	35800000	36100000	59300000	53900000	57600000	29	25	34	31	33	30	33	35	Carbamidomethylation	79412	Metastasis-associated protein MTA1 OS=Rattus norvegicus OX=10116 GN=Mta1 PE=1 SV=1
1038	690	P09456	226.43	55	38	35	33	39	29	42	40900000	34000000	111000000	53600000	40200000	52300000	23	14	29	26	36	34	23	30	Carbamidomethylation	43095	cAMP-dependent protein kinase type I-alpha regulatory subunit OS=Rattus norvegicus OX=10116 GN=Prkar1a PE=1 SV=2
675	782	P62836	226.14	67	63	60	55	58	64	48	9620000	7370000	8390000	10400000	9300000	7550000	22	3	42	42	41	45	45	56	Carbamidomethylation	20987	Ras-related protein Rap-1A OS=Rattus norvegicus OX=10116 GN=Rap1a PE=1 SV=1
907	656	Q9ESI7	226.1	49	34	37	30	47	44	46	174000000	148000000	176000000	241000000	164000000	192000000	18	14	33	35	31	37	34	32	Carbamidomethylation	40560	Neuronal migration protein doublecortin OS=Rattus norvegicus OX=10116 GN=Dcx PE=1 SV=2
1114	1269	P47860	226.1	27	10	12	9	20	13	22	10500000	11000000	10900000	21000000	11800000	19600000	19	13	23	27	26	28	26	35	Carbamidomethylation	85720	ATP-dependent 6-phosphofructokinase platelet type OS=Rattus norvegicus OX=10116 GN=Pfkp PE=1 SV=2
2062	1024	Q5U317	226.02	38	27	27	23	14	32	24	26600000	23800000	29900000	25100000	27800000	29200000	12	10	16	15	15	11	16	15		60188	Pre-mRNA 3'-end-processing factor FIP1 OS=Rattus norvegicus OX=10116 GN=Fip1l1 PE=1 SV=1
230	869	Q6RUV5	225.25	76	55	66	66	69	56	61	953000000	848000000	987000000	1290000000	1010000000	1150000000	19	17	96	94	113	98	105	111	Carbamidomethylation; Oxidation (M)	21450	Ras-related C3 botulinum toxin substrate 1 OS=Rattus norvegicus OX=10116 GN=Rac1 PE=1 SV=1
672	881	D3ZTX0	225.09	55	46	50	46	53	54	47	249000000	256000000	252000000	325000000	231000000	238000000	14	11	49	49	47	41	45	36	Carbamidomethylation	25479	Transmembrane emp24 domain-containing protein 7 OS=Rattus norvegicus OX=10116 GN=Tmed7 PE=1 SV=1
943	1273	Q63524	225	52	36	47	40	44	40	40	138000000	121000000	131000000	192000000	141000000	169000000	13	12	23	40	28	38	32	30	Carbamidomethylation; Oxidation (M)	22733	Transmembrane emp24 domain-containing protein 2 OS=Rattus norvegicus OX=10116 GN=Tmed2 PE=1 SV=1
776	663	Q6AXS5	224.75	55	32	45	36	43	38	49	161000000	172000000	146000000	172000000	178000000	276000000	22	20	39	42	33	32	40	53	Carbamidomethylation	44754	Plasminogen activator inhibitor 1 RNA-binding protein OS=Rattus norvegicus OX=10116 GN=Serbp1 PE=1 SV=2
673	496	P82471	224.69	65	47	43	38	45	61	48	65000000	48600000	72700000	74500000	81700000	80800000	24	11	45	38	41	46	48	46	Carbamidomethylation; Oxidation (M)	42144	Guanine nucleotide-binding protein G(q) subunit alpha OS=Rattus norvegicus OX=10116 GN=Gnaq PE=2 SV=2
1090	1074	Q64620	224.62	51	30	19	25	40	32	48	45200000	35600000	36400000	81400000	79000000	72700000	20	16	21	20	23	32	33	41	Carbamidomethylation	35159	Serine/threonine-protein phosphatase 6 catalytic subunit OS=Rattus norvegicus OX=10116 GN=Ppp6c PE=2 SV=2
1517	905	P05696	224.62	29	18	13	20	18	19	29	10500000	4570000	9980000	5830000	9100000	16800000	17	9	17	11	21	19	25	26	Carbamidomethylation; Oxidation (M)	76792	Protein kinase C alpha type OS=Rattus norvegicus OX=10116 GN=Prkca PE=1 SV=3
1469	904	Q5XI83	224.52	23	14	13	15	16	15	15	20500000	21900000	28300000	20400000	13400000	23300000	21	15	19	17	18	22	21	24	Carbamidomethylation	106151	UPF0505 protein C16orf62 homolog OS=Rattus norvegicus OX=10116 PE=2 SV=1
1405	1087	O55043	224.22	34	17	23	21	26	26	22	16400000	25000000	22400000	42000000	29600000	27800000	17	14	15	21	25	23	26	20	Carbamidomethylation	73140	Rho guanine nucleotide exchange factor 7 OS=Rattus norvegicus OX=10116 GN=Arhgef7 PE=1 SV=1
335	961	Q9R063	224.17	56	55	56	55	55	55	56	620000000	476000000	664000000	703000000	567000000	691000000	15	14	77	72	82	79	70	82	Carbamidomethylation	22179	Peroxiredoxin-5 mitochondrial OS=Rattus norvegicus OX=10116 GN=Prdx5 PE=1 SV=1
1268	1211	Q9QXY2	224.12	26	9	11	12	12	14	12	59800000	52600000	67800000	54500000	22200000	25800000	31	22	17	19	31	25	20	24		129744	SRC kinase signaling inhibitor 1 OS=Rattus norvegicus OX=10116 GN=Srcin1 PE=1 SV=1
1189	1095	Q62764	224.07	49	32	27	29	47	34	49	11200000	8760000	13900000	19000000	14500000	27400000	13	6	25	26	22	27	25	32		38852	Y-box-binding protein 3 OS=Rattus norvegicus OX=10116 GN=Ybx3 PE=1 SV=1
796	1221	Q9Z269	223.92	58	40	33	40	47	51	50	172000000	122000000	182000000	227000000	154000000	201000000	16	12	36	32	40	42	44	39	Carbamidomethylation	26916	Vesicle-associated membrane protein-associated protein B OS=Rattus norvegicus OX=10116 GN=Vapb PE=1 SV=3
908	459	Q80W92	223.89	30	25	16	19	21	20	25	30500000	19400000	25800000	42200000	36800000	53100000	23	18	32	26	30	35	35	44	Carbamidomethylation; Oxidation (M)	88068	Protein VAC14 homolog OS=Rattus norvegicus OX=10116 GN=Vac14 PE=1 SV=1
277	815	P62907	223.81	60	49	59	43	57	57	54	617000000	547000000	595000000	758000000	593000000	692000000	20	16	83	85	79	89	85	94	Carbamidomethylation; Oxidation (M)	24831	60S ribosomal protein L10a OS=Rattus norvegicus OX=10116 GN=Rpl10a PE=1 SV=2
820	2129	Q499T2	223.72	18	18	18	18	18	18	18	164000000	147000000	144000000	230000000	135000000	197000000	9	8	36	35	36	43	37	40	Carbamidomethylation	27644	Gamma-interferon-inducible lysosomal thiol reductase OS=Rattus norvegicus OX=10116 GN=Ifi30 PE=2 SV=1
1423	842	B0BN85	223.67	57	38	39	45	42	40	46	41100000	29500000	45200000	67800000	45000000	61200000	17	16	21	15	26	22	18	24	Carbamidomethylation	38091	Protein SGT1 homolog OS=Rattus norvegicus OX=10116 GN=Sugt1 PE=2 SV=1
1388	1125	Q62656	223.6	10	5	5	5	8	7	8	10100000	16400000	18200000	40600000	27200000	27100000	24	16	15	15	19	24	23	25		255340	Receptor-type tyrosine-protein phosphatase zeta OS=Rattus norvegicus OX=10116 GN=Ptprz1 PE=1 SV=1
1255	695	O35162	223.57	32	30	32	21	32	23	21	54400000	53900000	64500000	50600000	48700000	48800000	13	12	28	27	27	23	19	22		51795	Heat shock 70 kDa protein 13 OS=Rattus norvegicus OX=10116 GN=Hspa13 PE=1 SV=2
434	975	P55051	223.47	83	73	76	68	76	68	76	765000000	717000000	730000000	1170000000	761000000	802000000	15	15	62	66	65	65	59	76	Carbamidomethylation; Oxidation (M)	14864	Fatty acid-binding protein brain OS=Rattus norvegicus OX=10116 GN=Fabp7 PE=1 SV=2
1321	895	P0C2X9	223.36	35	17	23	19	26	15	23	62200000	45400000	65200000	100000000	57900000	54100000	20	15	22	25	22	24	18	21	Carbamidomethylation	61869	Delta-1-pyrroline-5-carboxylate dehydrogenase mitochondrial OS=Rattus norvegicus OX=10116 GN=Aldh4a1 PE=1 SV=1
927	543	B2GV24	223.26	25	20	20	19	17	20	22	59900000	39500000	44500000	55500000	48900000	65800000	20	16	32	30	34	30	38	36	Carbamidomethylation	89585	E3 UFM1-protein ligase 1 OS=Rattus norvegicus OX=10116 GN=Ufl1 PE=1 SV=1
1337	924	Q5BK32	223.17	43	33	36	27	35	29	25	52500000	41000000	41500000	74400000	65100000	41600000	14	11	24	23	20	25	21	22	Carbamidomethylation	41080	FAS-associated factor 2 OS=Rattus norvegicus OX=10116 GN=Faf2 PE=2 SV=1
1136	1023	P62997	223.06	41	33	38	30	38	38	40	129000000	159000000	120000000	157000000	158000000	97600000	13	11	25	33	26	28	30	22	Carbamidomethylation	33666	Transformer-2 protein homolog beta OS=Rattus norvegicus OX=10116 GN=Tra2b PE=1 SV=1
556	745	P13086	223.04	36	33	36	28	33	33	33	346000000	310000000	312000000	387000000	293000000	345000000	16	15	56	61	54	58	47	56	Carbamidomethylation; Oxidation (M)	36148	Succinate--CoA ligase [ADP/GDP-forming] subunit alpha mitochondrial OS=Rattus norvegicus OX=10116 GN=Suclg1 PE=2 SV=2
711	573	Q99M63	222.98	39	33	35	29	28	29	31	92400000	90700000	82100000	111000000	83500000	75300000	21	15	48	49	44	40	37	35	Carbamidomethylation	57551	WD40 repeat-containing protein SMU1 OS=Rattus norvegicus OX=10116 GN=Smu1 PE=2 SV=1
1555	888	P08430	222.95	29	21	20	24	21	20	22	6690000	2880000	10100000	10800000	10700000	17600000	15	7	17	15	19	20	20	25	Oxidation (M)	60132	UDP-glucuronosyltransferase 1-6 OS=Rattus norvegicus OX=10116 GN=Ugt1a6 PE=1 SV=1
1457	824	P97519	222.92	56	38	37	35	38	38	42	34600000	24300000	30200000	51100000	28600000	43100000	16	16	20	19	19	20	21	24	Carbamidomethylation; Oxidation (M)	34192	Hydroxymethylglutaryl-CoA lyase mitochondrial OS=Rattus norvegicus OX=10116 GN=Hmgcl PE=2 SV=1
1074	753	P16446	222.89	56	39	39	34	46	38	44	43200000	27500000	40300000	69400000	35500000	58700000	18	12	29	25	25	31	30	31	Carbamidomethylation; Oxidation (M)	31907	Phosphatidylinositol transfer protein alpha isoform OS=Rattus norvegicus OX=10116 GN=Pitpna PE=1 SV=2
1099	814	P04937	222.79	13	6	8	3	8	7	5	26000000	33500000	27800000	43600000	29100000	29900000	32	23	28	29	25	30	22	22	Carbamidomethylation	272509	Fibronectin OS=Rattus norvegicus OX=10116 GN=Fn1 PE=1 SV=2
1228	736	P20717	222.61	29	18	21	18	20	19	21	35000000	33800000	32900000	51200000	52600000	41900000	17	15	26	25	21	24	27	26	Carbamidomethylation	75357	Protein-arginine deiminase type-2 OS=Rattus norvegicus OX=10116 GN=Padi2 PE=1 SV=1
101	907	P15865	222.61	42	37	37	34	37	37	37	6190000000	4390000000	6120000000	6470000000	4640000000	4430000000	23	7	188	168	207	162	157	154		21987	Histone H1.4 OS=Rattus norvegicus OX=10116 GN=Hist1h1e PE=1 SV=3
1672	801	P56558	222.56	22	12	14	13	11	14	14	26000000	18900000	24900000	22000000	25500000	33300000	22	17	14	18	14	15	25	19	Carbamidomethylation	115606	UDP-N-acetylglucosamine--peptide N-acetylglucosaminyltransferase 110 kDa subunit OS=Rattus norvegicus OX=10116 GN=Ogt PE=1 SV=1
739	532	Q5RJR2	222.52	49	45	46	41	47	42	40	125000000	125000000	120000000	159000000	135000000	153000000	18	15	43	50	37	41	40	39	Carbamidomethylation	40090	Twinfilin-1 OS=Rattus norvegicus OX=10116 GN=Twf1 PE=1 SV=1
1165	702	P36876	222.36	50	26	31	28	37	27	35	58700000	41300000	60200000	65900000	48000000	54600000	19	9	24	25	28	28	27	27	Carbamidomethylation	51678	Serine/threonine-protein phosphatase 2A 55 kDa regulatory subunit B alpha isoform OS=Rattus norvegicus OX=10116 GN=Ppp2r2a PE=2 SV=1
902	590	O08984	222	25	23	23	23	19	22	24	128000000	93400000	135000000	118000000	89400000	124000000	19	16	39	33	41	29	28	34		70724	Delta(14)-sterol reductase OS=Rattus norvegicus OX=10116 GN=Lbr PE=1 SV=1
22	1368	Q00715	221.92	62	50	56	50	53	46	46	11700000000	9590000000	10700000000	13100000000	9760000000	7430000000	27	14	511	467	484	511	431	373	Oxidation (M)	13990	Histone H2B type 1 OS=Rattus norvegicus OX=10116 PE=1 SV=2
1885	1016	F1LRS8	221.91	33	15	13	17	20	22	24	10500000	10000000	18100000	17800000	21100000	25200000	18	14	14	13	18	15	14	18		70491	CD2-associated protein OS=Rattus norvegicus OX=10116 GN=Cd2ap PE=1 SV=2
1261	937	Q4KMA2	221.78	52	20	18	19	34	34	40	220000000	58800000	164000000	249000000	196000000	221000000	19	16	20	17	21	27	28	31	Carbamidomethylation; Oxidation (M)	43497	UV excision repair protein RAD23 homolog B OS=Rattus norvegicus OX=10116 GN=Rad23b PE=1 SV=1
1102	1197	P29147	221.65	42	22	28	24	19	28	35	62100000	44000000	60500000	53500000	65600000	58900000	14	11	29	23	29	27	28	31	Carbamidomethylation	38202	D-beta-hydroxybutyrate dehydrogenase mitochondrial OS=Rattus norvegicus OX=10116 GN=Bdh1 PE=1 SV=2
984	1523	P08644	221.61	67	42	42	59	50	59	48	9950000	5330000	7440000	7940000	9420000		15	4	30	30	32	36	31	33	Carbamidomethylation	21656	GTPase KRas OS=Rattus norvegicus OX=10116 GN=Kras PE=1 SV=3
1183	566	P15651	221.5	51	43	35	24	32	40	31	36700000	66200000	34700000	57000000	45600000	37900000	18	16	26	31	22	21	30	25	Carbamidomethylation	44765	Short-chain specific acyl-CoA dehydrogenase mitochondrial OS=Rattus norvegicus OX=10116 GN=Acads PE=1 SV=2
1298	1039	Q9WUD2	221.41	24	14	19	20	20	17	18	27300000	18400000	37700000	37900000	29600000	32600000	17	13	19	25	25	25	21	25	Carbamidomethylation; Oxidation (M)	86706	Transient receptor potential cation channel subfamily V member 2 OS=Rattus norvegicus OX=10116 GN=Trpv2 PE=1 SV=2
337	835	P61206	221.37	71	68	60	60	71	71	60	18400000	14700000	8110000	27300000	12300000	7470000	19	1	78	80	81	78	71	72	Oxidation (M)	20601	ADP-ribosylation factor 3 OS=Rattus norvegicus OX=10116 GN=Arf3 PE=2 SV=2
1167	1356	P20171	221.1	67	48	45	67	40	54	59	1890000	3560000	5880000	4230000	3180000	5310000	13	2	26	26	26	28	24	31	Carbamidomethylation	21298	GTPase HRas OS=Rattus norvegicus OX=10116 GN=Hras PE=1 SV=2
851	914	Q711G3	221.05	59	43	38	41	57	41	41	95700000	54900000	99100000	72800000	57900000	94900000	15	12	43	28	44	36	31	36	Carbamidomethylation	28004	Isoamyl acetate-hydrolyzing esterase 1 homolog OS=Rattus norvegicus OX=10116 GN=Iah1 PE=2 SV=2
786	583	Q9Z118	221.02	36	27	20	27	25	28	26	36300000	20100000	35700000	39700000	26700000	36900000	21	9	38	32	38	41	42	45	Carbamidomethylation; Oxidation (M)	56716	Polypyrimidine tract-binding protein 3 OS=Rattus norvegicus OX=10116 GN=Ptbp3 PE=2 SV=1
340	1499	P02770	220.99	18	9	14	11	13	10	14		0				123000000	24	2	56	98	62	125	56	64	Carbamidomethylation	68731	Serum albumin OS=Rattus norvegicus OX=10116 GN=Alb PE=1 SV=2
1037	1178	P34064	220.88	56	46	50	41	56	46	50	50000000	99700000	67400000	196000000	157000000	150000000	12	10	23	26	23	36	33	35	Carbamidomethylation; Oxidation (M)	26391	Proteasome subunit alpha type-5 OS=Rattus norvegicus OX=10116 GN=Psma5 PE=1 SV=1
225	675	Q05982	220.82	77	77	77	77	77	74	74	151000000	107000000	107000000	312000000	140000000	165000000	16	7	110	108	108	109	84	107	Carbamidomethylation; Oxidation (M)	17193	Nucleoside diphosphate kinase A OS=Rattus norvegicus OX=10116 GN=Nme1 PE=1 SV=1
1184	1051	Q63228	220.82	74	68	70	68	68	70	72	122000000	106000000	132000000	154000000	130000000	140000000	13	10	20	25	30	25	28	29	Carbamidomethylation	16736	Glia maturation factor beta OS=Rattus norvegicus OX=10116 GN=Gmfb PE=1 SV=2
487	547	Q4V898	220.7	45	36	36	32	35	37	37	24000000	28900000	21100000	11300000	17900000	15500000	25	5	61	65	58	58	64	54	Oxidation (M)	42258	RNA-binding motif protein X chromosome OS=Rattus norvegicus OX=10116 GN=Rbmx PE=1 SV=1
910	1062	Q04970	220.65	70	56	37	59	48	54	59	17800000	11800000	14800000	13000000	16800000	20000000	15	3	37	31	34	34	31	39	Carbamidomethylation	21243	GTPase NRas OS=Rattus norvegicus OX=10116 GN=Nras PE=1 SV=1
803	693	Q62829	220.58	32	24	20	25	26	21	29	3850000	911000	2760000	21900000	13400000	19900000	18	4	33	32	41	42	39	43	Carbamidomethylation; Oxidation (M)	60711	Serine/threonine-protein kinase PAK 3 OS=Rattus norvegicus OX=10116 GN=Pak3 PE=1 SV=1
1191	661	Q5FVJ0	220.52	43	26	21	24	36	30	30	56600000	43200000	69600000	88400000	65700000	92900000	23	20	26	17	23	28	28	30	Carbamidomethylation	52907	Protein RUFY3 OS=Rattus norvegicus OX=10116 GN=Rufy3 PE=1 SV=1
855	790	P55260	220.47	54	33	35	33	47	41	39	92700000	68200000	98400000	101000000	97800000	97700000	20	17	34	32	35	37	45	36	Carbamidomethylation	35849	Annexin A4 OS=Rattus norvegicus OX=10116 GN=Anxa4 PE=1 SV=3
1016	1208	Q9JHW0	220.43	41	27	41	21	41	41	26	142000000	101000000	127000000	162000000	126000000	159000000	16	14	29	29	24	33	30	33	Carbamidomethylation	29927	Proteasome subunit beta type-7 OS=Rattus norvegicus OX=10116 GN=Psmb7 PE=1 SV=1
750	576	Q9WTT7	220.38	41	34	30	30	31	30	35	47300000	36400000	42200000	45800000	40100000	57000000	21	14	35	38	34	40	38	47	Carbamidomethylation	48049	Basic leucine zipper and W2 domain-containing protein 2 OS=Rattus norvegicus OX=10116 GN=Bzw2 PE=1 SV=1
527	485	B0BNF1	220.23	51	36	42	39	42	44	38	88800000	88600000	89500000	129000000	87600000	92200000	20	13	54	59	52	56	63	57	Carbamidomethylation	51252	Septin-8 OS=Rattus norvegicus OX=10116 GN=Sept8 PE=1 SV=1
193	929	D3ZBN0	220.17	49	37	37	34	41	43	37	2760000000	2310000000	2700000000	3040000000	2200000000	2050000000	25	14	129	107	129	105	96	103		22649	Histone H1.5 OS=Rattus norvegicus OX=10116 GN=Hist1h1b PE=1 SV=1
1267	667	Q9QYJ2	220.12	31	17	17	18	21	18	15	57000000	29700000	68600000	71700000	56200000	63000000	25	18	19	25	27	24	22	17	Carbamidomethylation	96020	Ras GTPase-activating protein 3 OS=Rattus norvegicus OX=10116 GN=Rasa3 PE=1 SV=2
1164	611	Q4V8B7	220.11	57	49	47	41	54	55	55	40000000	38100000	35800000	70300000	52100000	49900000	18	16	26	22	20	30	28	28	Carbamidomethylation	36908	Inactive hydroxysteroid dehydrogenase-like protein 1 OS=Rattus norvegicus OX=10116 GN=Hsdl1 PE=2 SV=1
1013	901	O35760	220.01	70	41	42	56	50	56	66	98700000	99100000	101000000	116000000	99300000	140000000	17	13	28	32	30	32	30	32	Carbamidomethylation	26396	Isopentenyl-diphosphate Delta-isomerase 1 OS=Rattus norvegicus OX=10116 GN=Idi1 PE=2 SV=2
137	1495	|TRYP_PIG	219.99	48	24	45	26	42	39	37	5910000000	11500000000	6140000000	9080000000	6450000000	6070000000	20	15	68	313	83	122	115	103	Carbamidomethylation; Oxidation (M)	24409	SWISS-PROT:#CONTAM#P00761|TRYP_PIG Trypsin - Sus scrofa (Pig).
909	997	Q5XI72	219.98	58	42	40	52	42	41	47	134000000	110000000	148000000	167000000	114000000	174000000	15	14	33	32	39	32	28	38	Carbamidomethylation	27324	Eukaryotic translation initiation factor 4H OS=Rattus norvegicus OX=10116 GN=Eif4h PE=1 SV=1
845	798	Q6PEC4	219.94	96	67	64	67	71	78	96	106000000	99200000	120000000	174000000	133000000	165000000	18	15	34	31	34	38	45	37	Carbamidomethylation	18672	S-phase kinase-associated protein 1 OS=Rattus norvegicus OX=10116 GN=Skp1 PE=1 SV=3
593	495	P30839	219.83	37	33	31	34	32	32	35	97500000	82300000	96200000	110000000	101000000	115000000	23	15	52	52	49	47	55	53	Carbamidomethylation	54082	Fatty aldehyde dehydrogenase OS=Rattus norvegicus OX=10116 GN=Aldh3a2 PE=1 SV=1
732	893	B2GV54	219.71	44	28	36	42	35	35	35	67500000	58600000	74000000	78600000	69200000	74800000	15	13	35	41	39	43	46	44		45822	Neutral cholesterol ester hydrolase 1 OS=Rattus norvegicus OX=10116 GN=Nceh1 PE=1 SV=1
947	1255	Q02765	219.6	28	25	24	25	24	24	27	142000000	144000000	127000000	197000000	131000000	158000000	13	11	33	29	25	39	34	39	Carbamidomethylation	36833	Cathepsin S OS=Rattus norvegicus OX=10116 GN=Ctss PE=2 SV=1
1571	1440	Q6MG48	219.6	14	5	4	5	8	7	11	18400000	8500000	15400000	21600000	15600000	27700000	23	17	20	10	26	17	15	25		229045	Protein PRRC2A OS=Rattus norvegicus OX=10116 GN=Prrc2a PE=1 SV=1
854	754	P52020	219.58	34	25	28	21	31	17	27	36100000	37200000	28100000	43400000	29500000	27000000	19	11	44	39	27	34	31	37	Carbamidomethylation	64024	Squalene monooxygenase OS=Rattus norvegicus OX=10116 GN=Sqle PE=2 SV=1
1828	1038	Q80X08	219.57	18	10	12	10	8	9	12	12900000	14900000	19800000	17100000	14600000	19900000	17	14	13	14	13	11	14	19	Carbamidomethylation	145149	WASH complex subunit 2 OS=Rattus norvegicus OX=10116 GN=Washc2 PE=1 SV=1
1159	856	P61621	219.39	30	24	25	19	24	17	30	181000000	184000000	211000000	227000000	179000000	196000000	16	13	27	32	28	25	21	27	Carbamidomethylation; Oxidation (M)	52265	Protein transport protein Sec61 subunit alpha isoform 1 OS=Rattus norvegicus OX=10116 GN=Sec61a1 PE=2 SV=2
944	673	Q5EB77	219.36	68	63	55	63	57	56	57	95800000	61600000	96300000	98100000	71100000	74100000	16	12	33	31	34	33	31	34	Carbamidomethylation	22976	Ras-related protein Rab-18 OS=Rattus norvegicus OX=10116 GN=Rab18 PE=2 SV=1
1379	1141	Q5U318	219.34	73	66	62	62	56	64	69	98300000	69900000	91000000	94600000	78400000	103000000	13	10	24	20	24	16	24	24	Carbamidomethylation; Oxidation (M)	15040	Astrocytic phosphoprotein PEA-15 OS=Rattus norvegicus OX=10116 GN=Pea15 PE=1 SV=1
945	861	B1WBW4	219.26	53	36	32	34	32	38	47	42200000	29600000	139000000	41100000	21000000	72500000	16	11	27	29	20	35	32	30	Carbamidomethylation	33422	Armadillo repeat-containing protein 10 OS=Rattus norvegicus OX=10116 GN=Armc10 PE=1 SV=1
1559	1294	Q9Z244	219.26	35	27	17	26	32	28	30	29200000	21500000	34000000	56000000	30200000	46700000	15	11	17	14	19	24	18	24	Carbamidomethylation	37488	GMP reductase 1 OS=Rattus norvegicus OX=10116 GN=Gmpr PE=2 SV=1
1053	972	Q8VII6	219.23	21	15	15	16	20	20	20	123000000	92400000	133000000	150000000	137000000	158000000	16	16	27	21	33	24	33	36	Carbamidomethylation; Oxidation (M)	73092	Choline transporter-like protein 1 OS=Rattus norvegicus OX=10116 GN=Slc44a1 PE=1 SV=1
324	1025	P61354	219.19	68	58	62	46	64	54	58	896000000	696000000	748000000	1140000000	776000000	957000000	17	16	85	82	65	87	71	85	Oxidation (M)	15798	60S ribosomal protein L27 OS=Rattus norvegicus OX=10116 GN=Rpl27 PE=2 SV=2
562	882	B0BNA5	219.13	72	70	71	70	71	70	71	460000000	346000000	531000000	501000000	369000000	502000000	16	12	56	58	56	51	49	55	Carbamidomethylation; Oxidation (M)	15932	Coactosin-like protein OS=Rattus norvegicus OX=10116 GN=Cotl1 PE=1 SV=1
1081	883	Q9EPF2	219	25	18	16	21	16	16	18	35800000	25800000	33400000	49700000	22000000	28700000	17	10	31	29	35	26	22	26	Carbamidomethylation	71327	Cell surface glycoprotein MUC18 OS=Rattus norvegicus OX=10116 GN=Mcam PE=1 SV=2
1352	1121	P67874	218.9	57	46	32	33	43	43	52	54000000	36100000	56900000	87900000	47100000	78300000	13	10	24	19	21	25	20	27	Carbamidomethylation	24942	Casein kinase II subunit beta OS=Rattus norvegicus OX=10116 GN=Csnk2b PE=1 SV=1
734	463	P14668	218.8	60	47	45	45	46	45	52	131000000	91700000	140000000	147000000	119000000	139000000	21	20	43	42	47	38	39	42	Carbamidomethylation	35745	Annexin A5 OS=Rattus norvegicus OX=10116 GN=Anxa5 PE=1 SV=3
1073	966	Q920J4	218.74	53	43	40	47	43	50	53	87700000	73800000	80800000	156000000	114000000	128000000	12	11	30	23	27	33	29	32	Carbamidomethylation	32249	Thioredoxin-like protein 1 OS=Rattus norvegicus OX=10116 GN=Txnl1 PE=1 SV=3
671	1170	Q3SWU3	218.69	39	26	38	27	30	26	30	275000000	266000000	267000000	375000000	227000000	296000000	14	11	40	47	34	55	45	53	Carbamidomethylation; Oxidation (M)	35294	Heterogeneous nuclear ribonucleoprotein D-like OS=Rattus norvegicus OX=10116 GN=Hnrnpdl PE=1 SV=1
1292	1084	D3ZW55	218.61	60	55	48	53	49	42	44	51800000	58100000	49400000	67400000	53200000	76400000	13	11	22	27	24	21	20	26	Carbamidomethylation	21927	Inosine triphosphate pyrophosphatase OS=Rattus norvegicus OX=10116 GN=Itpa PE=3 SV=1
1335	1045	P12369	218.55	44	24	23	19	35	26	26	11400000	7130000	15200000	22100000	24300000	21200000	16	10	22	25	23	22	22	20	Carbamidomethylation	46123	cAMP-dependent protein kinase type II-beta regulatory subunit OS=Rattus norvegicus OX=10116 GN=Prkar2b PE=1 SV=3
3843	1803	Q5KTC7	218.48	39	14	17	23	20	20	26	9390000	3910000	11200000	7180000	10300000	13700000	12	11	8	5	9	5	7	12	Carbamidomethylation	40313	N-acylethanolamine-hydrolyzing acid amidase OS=Rattus norvegicus OX=10116 GN=Naaa PE=1 SV=1
602	805	Q01205	218.48	39	34	33	34	35	33	36	329000000	255000000	321000000	362000000	285000000	335000000	15	12	51	45	45	58	49	52	Oxidation (M)	48925	Dihydrolipoyllysine-residue succinyltransferase component of 2-oxoglutarate dehydrogenase complex mitochondrial OS=Rattus norvegicus OX=10116 GN=Dlst PE=1 SV=2
2002	1091	P83953	218.45	33	24	19	20	24	29	27	5040000	4370000	5330000	2880000	8140000	10400000	12	6	17	17	16	12	16	14	Carbamidomethylation	60137	Importin subunit alpha-5 OS=Rattus norvegicus OX=10116 GN=Kpna1 PE=1 SV=1
741	874	P18163	218.22	34	16	15	20	25	27	26	45000000	34800000	72800000	73300000	74200000	35100000	31	18	32	34	42	40	46	46	Carbamidomethylation	78179	Long-chain-fatty-acid--CoA ligase 1 OS=Rattus norvegicus OX=10116 GN=Acsl1 PE=1 SV=1
705	624	Q5M9G9	218.08	35	27	28	24	28	25	30	47900000	44200000	49400000	86800000	49300000	68300000	24	17	44	45	33	41	38	47		71181	FAST kinase domain-containing protein 4 OS=Rattus norvegicus OX=10116 GN=Tbrg4 PE=2 SV=1
761	521	Q63525	218.03	52	45	48	45	45	41	43	157000000	128000000	165000000	217000000	162000000	191000000	18	18	40	41	45	40	40	41	Oxidation (M)	38412	Nuclear migration protein nudC OS=Rattus norvegicus OX=10116 GN=Nudc PE=1 SV=1
733	867	Q562B5	217.92	74	39	48	33	63	49	51	103000000	109000000	112000000	159000000	129000000	145000000	25	20	40	34	38	48	45	45	Carbamidomethylation; Oxidation (M)	32060	Serine/threonine-protein phosphatase PGAM5 mitochondrial OS=Rattus norvegicus OX=10116 GN=Pgam5 PE=2 SV=1
1010	628	Q99MZ8	217.91	71	63	57	58	69	55	51	195000000	191000000	184000000	227000000	159000000	215000000	20	20	33	31	36	32	24	27	Carbamidomethylation; Oxidation (M)	29970	LIM and SH3 domain protein 1 OS=Rattus norvegicus OX=10116 GN=Lasp1 PE=1 SV=1
930	767	G3V7P1	217.81	46	45	39	46	43	39	42	156000000	115000000	164000000	186000000	120000000	146000000	12	11	37	27	38	36	30	34	Carbamidomethylation; Oxidation (M)	31187	Syntaxin-12 OS=Rattus norvegicus OX=10116 GN=Stx12 PE=1 SV=1
1161	637	Q99J86	217.79	13	10	9	10	12	10	11	28600000	24400000	30300000	43100000	35900000	41000000	16	14	25	19	20	29	30	31	Carbamidomethylation	158672	Attractin OS=Rattus norvegicus OX=10116 GN=Atrn PE=2 SV=1
352	713	P02688	217.62	66	58	53	55	66	63	55	1580000000	1260000000	1460000000	1820000000	1550000000	1730000000	19	16	83	72	84	71	74	68	Carbamidomethylation; Oxidation (M)	21502	Myelin basic protein OS=Rattus norvegicus OX=10116 GN=Mbp PE=1 SV=3
1562	1421	P28073	217.61	49	39	38	34	39	36	38	136000000	109000000	130000000	183000000	121000000	124000000	15	12	24	19	18	22	18	16	Carbamidomethylation	25290	Proteasome subunit beta type-6 OS=Rattus norvegicus OX=10116 GN=Psmb6 PE=1 SV=3
326	480	Q9EQS0	217.31	56	44	49	47	47	44	54	413000000	407000000	467000000	650000000	415000000	644000000	29	22	75	82	79	75	70	88	Carbamidomethylation; Oxidation (M)	37460	Transaldolase OS=Rattus norvegicus OX=10116 GN=Taldo1 PE=1 SV=2
618	1133	Q9EQX9	217.25	82	53	73	53	72	72	82	259000000	236000000	232000000	335000000	251000000	399000000	14	13	47	48	44	56	46	60	Carbamidomethylation; Oxidation (M)	17124	Ubiquitin-conjugating enzyme E2 N OS=Rattus norvegicus OX=10116 GN=Ube2n PE=1 SV=1
1688	1252	Q4G017	217.23	19	8	9	9	10	7	13	9640000	8700000	8590000	14700000	10900000	23100000	24	17	16	19	11	16	16	22	Carbamidomethylation	166502	Nischarin OS=Rattus norvegicus OX=10116 GN=Nisch PE=2 SV=2
752	580	Q9QZR6	217.14	34	29	21	27	24	28	31	47800000	39600000	38600000	68900000	47700000	63300000	18	13	44	32	51	32	35	51	Carbamidomethylation	63792	Septin-9 OS=Rattus norvegicus OX=10116 GN=Sept9 PE=1 SV=1
1024	1021	P53812	217.11	62	42	53	56	49	52	50	25700000	21100000	33200000	32600000	28400000	31000000	17	11	27	23	33	38	31	31	Carbamidomethylation; Oxidation (M)	31450	Phosphatidylinositol transfer protein beta isoform OS=Rattus norvegicus OX=10116 GN=Pitpnb PE=1 SV=2
1002	430	Q07803	217.04	31	26	16	24	16	26	26	51100000	43100000	53100000	45400000	57000000	75700000	23	17	37	23	31	27	30	34	Carbamidomethylation; Oxidation (M)	83457	Elongation factor G mitochondrial OS=Rattus norvegicus OX=10116 GN=Gfm1 PE=1 SV=2
843	732	P28075	216.99	53	45	35	41	52	49	38	147000000	113000000	176000000	245000000	147000000	129000000	17	14	34	34	32	41	36	37	Carbamidomethylation	28585	Proteasome subunit beta type-5 OS=Rattus norvegicus OX=10116 GN=Psmb5 PE=1 SV=3
1784	1238	Q499N6	216.93	45	37	30	37	34	40	42	70000000	45000000	68600000	85900000	56600000	75100000	12	9	13	15	16	17	18	24		33582	UBX domain-containing protein 1 OS=Rattus norvegicus OX=10116 GN=Ubxn1 PE=3 SV=2
1096	976	P34067	216.91	48	42	48	44	44	40	44	130000000	116000000	128000000	178000000	115000000	158000000	13	10	26	34	23	31	25	31	Carbamidomethylation; Oxidation (M)	29197	Proteasome subunit beta type-4 OS=Rattus norvegicus OX=10116 GN=Psmb4 PE=1 SV=2
1394	723	P27657	216.68	37	28	31	30	28	28	23	41900000	35400000	43800000	44700000	40300000	47100000	14	14	23	24	22	22	21	21	Carbamidomethylation	51440	Pancreatic triacylglycerol lipase OS=Rattus norvegicus OX=10116 GN=Pnlip PE=1 SV=1
3393	1567	P17955	216.63	25	12	14	9	24	14	13	15400000	18700000	7160000	22300000	16400000	21700000	11	9	7	11	5	11	9	9	Carbamidomethylation	53397	Nuclear pore glycoprotein p62 OS=Rattus norvegicus OX=10116 GN=Nup62 PE=1 SV=1
1954	1597	Q68FW9	216.54	40	16	18	19	33	23	28	18900000	17400000	27700000	62400000	29000000	46700000	15	13	10	11	15	21	17	16	Carbamidomethylation	47859	COP9 signalosome complex subunit 3 OS=Rattus norvegicus OX=10116 GN=Cops3 PE=1 SV=1
2466	1156	Q3T1L0	216.48	19	14	5	14	17	14	15	13400000	12000000	24700000	34700000	20600000	30200000	13	10	12	6	15	15	13	14	Carbamidomethylation	85414	Aldehyde dehydrogenase family 16 member A1 OS=Rattus norvegicus OX=10116 GN=Aldh16a1 PE=2 SV=1
630	493	O35509	216.41	69	66	64	66	62	60	66	605000000	513000000	630000000	678000000	553000000	636000000	17	13	49	49	49	44	47	53		24488	Ras-related protein Rab-11B OS=Rattus norvegicus OX=10116 GN=Rab11b PE=1 SV=4
490	744	P04041	216.26	70	70	65	70	65	70	70	262000000	180000000	266000000	253000000	202000000	260000000	16	12	63	51	68	55	59	61	Carbamidomethylation; Oxidation (M)	22305	Glutathione peroxidase 1 OS=Rattus norvegicus OX=10116 GN=Gpx1 PE=1 SV=4
1742	1462	O35180	216.13	48	18	28	33	32	31	36	15800000	19900000	25000000	18700000	25900000	21300000	16	12	13	19	20	18	16	19	Carbamidomethylation	39166	Endophilin-A3 OS=Rattus norvegicus OX=10116 GN=Sh3gl3 PE=1 SV=2
1570	1908	O08662	216.06	11	5	5	2	7	5	7	3900000	2540000	804000	5350000	2930000	8960000	24	13	16	18	9	21	15	24	Carbamidomethylation	236918	Phosphatidylinositol 4-kinase alpha OS=Rattus norvegicus OX=10116 GN=Pi4ka PE=1 SV=2
1097	1077	Q3KRD8	215.99	64	47	61	61	64	55	61	85900000	80800000	85200000	129000000	68800000	84200000	10	8	29	24	41	26	19	32	Carbamidomethylation	26571	Eukaryotic translation initiation factor 6 OS=Rattus norvegicus OX=10116 GN=Eif6 PE=1 SV=1
1443	1002	O08658	215.78	26	15	15	18	19	15	15	18900000	13000000	28000000	31500000	23100000	27000000	17	12	18	20	23	20	21	19	Carbamidomethylation	83585	Nuclear pore complex protein Nup88 OS=Rattus norvegicus OX=10116 GN=Nup88 PE=1 SV=1
1130	900	O88797	215.51	26	15	23	19	19	16	15	47500000	38900000	63100000	83200000	41800000	62400000	19	14	21	25	24	32	23	27	Carbamidomethylation	82377	Disabled homolog 2 OS=Rattus norvegicus OX=10116 GN=Dab2 PE=1 SV=1
721	727	P18395	215.48	33	20	24	18	24	21	26	67400000	76000000	87800000	137000000	91900000	106000000	29	26	37	38	46	43	37	51	Carbamidomethylation	88895	Cold shock domain-containing protein E1 OS=Rattus norvegicus OX=10116 GN=Csde1 PE=2 SV=1
1353	890	Q5U2U7	215.4	42	25	29	27	29	19	33	20900000	15600000	19600000	32500000	20700000	31800000	18	13	21	20	21	23	21	24	Carbamidomethylation; Oxidation (M)	52817	mRNA cap guanine-N7 methyltransferase OS=Rattus norvegicus OX=10116 GN=Rnmt PE=1 SV=1
2416	1259	Q9R1D1	215.3	21	14	14	10	15	13	13	48700000	21700000	21500000	47500000	33300000	27100000	13	11	13	12	10	14	17	11	Carbamidomethylation	83880	Transcriptional repressor CTCF OS=Rattus norvegicus OX=10116 GN=Ctcf PE=2 SV=1
1464	795	Q64633	215.29	31	25	25	26	24	21	23	25300000	19500000	28300000	42100000	24700000	27800000	14	7	20	21	20	24	17	23	Carbamidomethylation; Oxidation (M)	59628	UDP-glucuronosyltransferase 1-7 OS=Rattus norvegicus OX=10116 GN=Ugt1a7c PE=2 SV=1
486	514	P97700	215.18	44	41	41	43	39	40	42	310000000	243000000	318000000	381000000	316000000	310000000	23	15	60	55	66	61	60	63	Carbamidomethylation; Oxidation (M)	34252	Mitochondrial 2-oxoglutarate/malate carrier protein OS=Rattus norvegicus OX=10116 GN=Slc25a11 PE=1 SV=3
567	1058	P24049	215.06	62	46	62	51	58	53	58	448000000	357000000	494000000	577000000	418000000	597000000	17	16	47	57	50	57	54	56	Carbamidomethylation; Oxidation (M)	21397	60S ribosomal protein L17 OS=Rattus norvegicus OX=10116 GN=Rpl17 PE=2 SV=3
998	605	Q1LZ53	214.99	24	16	15	14	21	15	13	33900000	24700000	18400000	36700000	28000000	20700000	20	18	31	29	41	25	27	33	Carbamidomethylation	101669	DNA (cytosine-5)-methyltransferase 3A OS=Rattus norvegicus OX=10116 GN=Dnmt3a PE=1 SV=1
617	592	Q6Q7Y5	214.99	60	36	31	32	45	43	47	37700000	23700000	32700000	64400000	47700000	63800000	24	16	49	38	46	49	52	55	Carbamidomethylation; Oxidation (M)	44012	Guanine nucleotide-binding protein subunit alpha-13 OS=Rattus norvegicus OX=10116 GN=Gna13 PE=1 SV=1
980	995	P18666	214.96	66	55	62	55	66	51	55	14100000	9240000	10800000	23100000	18100000	26200000	11	2	30	31	33	33	32	32	Carbamidomethylation; Oxidation (M)	19838	Myosin regulatory light chain 12B OS=Rattus norvegicus OX=10116 GN=Myl12b PE=1 SV=3
1657	830	Q8K4V4	214.89	29	21	22	22	20	20	28	44500000	28900000	42700000	41800000	35600000	67700000	13	12	17	22	17	14	18	23	Carbamidomethylation	61015	Sorting nexin-27 OS=Rattus norvegicus OX=10116 GN=Snx27 PE=1 SV=2
1062	1041	Q5PQM2	214.84	32	16	12	15	26	23	24	2390000	2190000	2590000	8750000	10200000	10500000	20	8	22	27	24	32	38	30	Carbamidomethylation	68964	Kinesin light chain 4 OS=Rattus norvegicus OX=10116 GN=Klc4 PE=1 SV=1
1221	1111	P39069	214.82	54	42	37	42	48	51	54	79400000	77000000	78500000	92900000	85200000	94500000	13	11	25	23	24	25	25	28	Carbamidomethylation; Oxidation (M)	21584	Adenylate kinase isoenzyme 1 OS=Rattus norvegicus OX=10116 GN=Ak1 PE=1 SV=3
667	913	P61314	214.74	63	45	51	48	57	42	56	477000000	413000000	444000000	560000000	376000000	615000000	17	17	59	48	47	35	35	50	Carbamidomethylation	24146	60S ribosomal protein L15 OS=Rattus norvegicus OX=10116 GN=Rpl15 PE=1 SV=2
1305	697	Q9JJ22	214.64	26	14	12	12	15	13	16	32800000	23400000	33500000	42700000	42000000	37700000	27	20	21	17	23	22	23	28	Carbamidomethylation	106419	Endoplasmic reticulum aminopeptidase 1 OS=Rattus norvegicus OX=10116 GN=Erap1 PE=2 SV=2
559	1001	P62890	214.6	77	77	77	77	77	77	77	602000000	450000000	516000000	833000000	587000000	745000000	13	13	61	47	54	61	52	55	Carbamidomethylation; Oxidation (M)	12784	60S ribosomal protein L30 OS=Rattus norvegicus OX=10116 GN=Rpl30 PE=3 SV=2
735	1122	Q7TP54	214.53	11	8	8	9	8	9	8	134000000	138000000	112000000	157000000	94100000	123000000	18	10	39	40	39	40	37	36	Carbamidomethylation	144708	Rho family-interacting cell polarization regulator 2 OS=Rattus norvegicus OX=10116 GN=Ripor2 PE=1 SV=1
1129	553	O08700	214.15	40	24	25	21	37	22	25	52600000	31100000	28900000	49900000	42700000	55500000	24	19	29	23	22	37	24	23	Carbamidomethylation	64894	Vacuolar protein sorting-associated protein 45 OS=Rattus norvegicus OX=10116 GN=Vps45 PE=1 SV=1
1578	967	O35217	214.11	34	21	29	22	24	22	25	13300000	18300000	17600000	21000000	22600000	24100000	18	13	14	21	19	18	21	23	Carbamidomethylation	54590	Multiple inositol polyphosphate phosphatase 1 OS=Rattus norvegicus OX=10116 GN=Minpp1 PE=1 SV=3
941	979	P19234	214.09	54	44	39	44	49	48	48	164000000	121000000	178000000	205000000	172000000	204000000	13	11	36	27	34	35	34	35	Carbamidomethylation	27378	NADH dehydrogenase [ubiquinone] flavoprotein 2 mitochondrial OS=Rattus norvegicus OX=10116 GN=Ndufv2 PE=1 SV=2
2257	1288	O70199	214.05	35	19	16	17	25	23	24	10200000	8980000	10800000	22100000	16700000	15400000	16	13	11	9	11	15	19	14	Carbamidomethylation	54892	UDP-glucose 6-dehydrogenase OS=Rattus norvegicus OX=10116 GN=Ugdh PE=1 SV=1
568	1549	Q6PDU7	213.99	74	66	74	66	66	66	74	633000000	281000000	351000000	430000000	493000000	342000000	12	12	52	59	56	56	54	47	Oxidation (M)	11433	ATP synthase subunit g mitochondrial OS=Rattus norvegicus OX=10116 GN=Atp5mg PE=1 SV=2
942	1149	P62268	213.97	62	56	62	56	57	57	57	229000000	247000000	236000000	319000000	267000000	293000000	14	12	28	34	34	31	32	29	Carbamidomethylation	15808	40S ribosomal protein S23 OS=Rattus norvegicus OX=10116 GN=Rps23 PE=1 SV=3
196	926	P62982	213.8	67	63	63	63	67	67	67	87800000	79500000	73900000	123000000	89500000	93400000	15	2	111	118	102	128	117	98	Carbamidomethylation; Oxidation (M)	17951	Ubiquitin-40S ribosomal protein S27a OS=Rattus norvegicus OX=10116 GN=Rps27a PE=1 SV=2
1241	772	Q5XI81	213.76	38	26	22	15	26	21	30	49300000	32200000	32300000	30200000	26900000	48300000	19	17	27	24	16	19	25	33	Carbamidomethylation	63948	Fragile X mental retardation syndrome-related protein 1 OS=Rattus norvegicus OX=10116 GN=Fxr1 PE=1 SV=1
970	688	O35824	213.73	34	31	32	24	34	18	22	111000000	112000000	88500000	189000000	87200000	129000000	16	15	35	35	28	40	28	30	Carbamidomethylation	45766	DnaJ homolog subfamily A member 2 OS=Rattus norvegicus OX=10116 GN=Dnaja2 PE=1 SV=1
842	839	P18421	213.71	56	49	49	49	56	47	49	169000000	146000000	175000000	214000000	149000000	214000000	12	10	37	38	38	38	31	40	Carbamidomethylation; Oxidation (M)	26479	Proteasome subunit beta type-1 OS=Rattus norvegicus OX=10116 GN=Psmb1 PE=1 SV=3
1748	1109	Q9Z1N4	213.71	44	30	26	33	37	35	34	30900000	17900000	22100000	47700000	32100000	47700000	13	11	19	14	16	17	18	22	Carbamidomethylation	33174	3'(2') 5'-bisphosphate nucleotidase 1 OS=Rattus norvegicus OX=10116 GN=Bpnt1 PE=1 SV=1
652	953	P63326	213.65	79	53	58	50	75	60	70	389000000	322000000	380000000	492000000	388000000	450000000	20	18	39	47	36	47	52	52	Oxidation (M)	18916	40S ribosomal protein S10 OS=Rattus norvegicus OX=10116 GN=Rps10 PE=2 SV=1
963	700	P23965	213.57	54	40	43	30	54	40	37	118000000	105000000	142000000	163000000	126000000	156000000	15	13	30	31	32	34	28	33		32254	Enoyl-CoA delta isomerase 1 mitochondrial OS=Rattus norvegicus OX=10116 GN=Eci1 PE=1 SV=1
1198	1713	Q6AXU6	213.1	68	50	60	63	64	60	64	40500000	50100000	40200000	93100000	53400000	85000000	12	10	24	15	23	30	27	35	Oxidation (M)	15575	Jupiter microtubule associated homolog 1 OS=Rattus norvegicus OX=10116 GN=JPT1 PE=1 SV=3
686	812	Q6AY86	213.06	51	36	36	41	50	47	47	77800000	57900000	72100000	117000000	86100000	98100000	20	15	39	34	37	45	51	46		38115	Vacuolar protein sorting-associated protein 26A OS=Rattus norvegicus OX=10116 GN=Vps26a PE=1 SV=1
903	707	Q5FVQ4	212.92	54	46	49	44	38	45	43	83300000	75500000	74300000	103000000	91500000	94800000	15	12	31	32	30	34	39	38	Carbamidomethylation	32418	Malectin OS=Rattus norvegicus OX=10116 GN=Mlec PE=2 SV=1
1382	868	Q497B0	212.9	49	42	46	30	38	39	36	45200000	49900000	43700000	47900000	35600000	36400000	18	14	24	25	21	22	22	20	Carbamidomethylation	30701	Omega-amidase NIT2 OS=Rattus norvegicus OX=10116 GN=Nit2 PE=1 SV=1
874	840	P41565	212.89	43	27	29	33	36	31	36	151000000	110000000	132000000	170000000	151000000	151000000	17	15	37	31	32	34	40	37	Carbamidomethylation; Oxidation (M)	42851	Isocitrate dehydrogenase [NAD] subunit gamma 1 mitochondrial OS=Rattus norvegicus OX=10116 GN=Idh3g PE=1 SV=2
3165	1474	Q9QYU2	212.88	37	34	30	27	31	34	25	18000000	17400000	11700000	15200000	15400000	14700000	8	8	11	10	9	8	12	10	Carbamidomethylation	35178	Elongation factor Ts mitochondrial OS=Rattus norvegicus OX=10116 GN=Tsfm PE=2 SV=1
438	616	Q07014	212.88	43	24	21	27	31	28	40	41500000	26300000	55400000	58600000	51400000	55600000	23	14	63	50	64	71	74	70	Carbamidomethylation	58660	Tyrosine-protein kinase Lyn OS=Rattus norvegicus OX=10116 GN=Lyn PE=1 SV=3
1494	1059	P10688	212.75	22	15	14	15	11	14	19	9990000	6830000	8190000	7690000	12100000	18700000	14	9	21	19	24	15	16	25	Carbamidomethylation	85962	1-phosphatidylinositol 4 5-bisphosphate phosphodiesterase delta-1 OS=Rattus norvegicus OX=10116 GN=Plcd1 PE=1 SV=1
1209	899	Q6AYS8	212.74	56	36	32	34	40	43	40	23400000	15200000	17700000	23100000	16200000	21100000	16	10	33	22	24	26	21	26	Carbamidomethylation	32938	Estradiol 17-beta-dehydrogenase 11 OS=Rattus norvegicus OX=10116 GN=Hsd17b11 PE=2 SV=1
345	571	P35435	212.68	70	57	64	52	66	52	56	733000000	563000000	689000000	850000000	622000000	720000000	21	19	76	70	75	81	70	76	Carbamidomethylation; Oxidation (M)	30191	ATP synthase subunit gamma mitochondrial OS=Rattus norvegicus OX=10116 GN=Atp5f1c PE=1 SV=2
857	943	Q66HR0	212.55	20	13	15	14	18	18	19	35900000	30700000	43300000	49900000	48600000	57200000	17	10	34	31	32	31	37	40	Carbamidomethylation	96005	Solute carrier family 12 member 9 OS=Rattus norvegicus OX=10116 GN=Slc12a9 PE=1 SV=1
435	729	P05712	212.46	63	55	56	55	63	59	62	363000000	345000000	363000000	466000000	387000000	380000000	18	13	65	65	67	74	61	64	Carbamidomethylation; Oxidation (M)	23536	Ras-related protein Rab-2A OS=Rattus norvegicus OX=10116 GN=Rab2a PE=2 SV=1
1627	1177	B0BNE5	212.41	56	42	28	38	56	36	41	40600000	60300000	47700000	69000000	54000000	50000000	12	9	17	15	23	23	16	17	Carbamidomethylation; Oxidation (M)	31364	S-formylglutathione hydrolase OS=Rattus norvegicus OX=10116 GN=Esd PE=2 SV=1
412	567	P84586	212.37	47	35	40	35	36	40	42	45000000	41600000	43400000	67500000	67300000	56900000	26	7	64	69	64	71	67	68	Oxidation (M)	42204	RNA-binding motif protein X chromosome retrogene-like OS=Rattus norvegicus OX=10116 GN=Rbmxrtl PE=1 SV=1
1217	845	P32736	212.21	44	36	33	34	30	33	33	85100000	66900000	85000000	104000000	74400000	71200000	15	11	24	28	22	22	24	20	Carbamidomethylation	38068	Opioid-binding protein/cell adhesion molecule OS=Rattus norvegicus OX=10116 GN=Opcml PE=1 SV=2
1239	1225	Q3B8Q0	212.14	46	22	35	28	38	37	39	50300000	45700000	43400000	67100000	37300000	58200000	16	9	23	31	21	29	18	23	Carbamidomethylation	36988	Microtubule-associated protein RP/EB family member 2 OS=Rattus norvegicus OX=10116 GN=Mapre2 PE=1 SV=1
729	701	P14604	212.12	51	42	42	38	51	41	39	298000000	215000000	215000000	413000000	398000000	377000000	15	15	41	40	35	50	48	39	Carbamidomethylation	31516	Enoyl-CoA hydratase mitochondrial OS=Rattus norvegicus OX=10116 GN=Echs1 PE=1 SV=1
1076	971	P97697	212.08	44	35	43	34	42	38	36	102000000	92800000	99700000	137000000	107000000	124000000	17	13	26	33	23	31	30	29	Carbamidomethylation	30511	Inositol monophosphatase 1 OS=Rattus norvegicus OX=10116 GN=Impa1 PE=1 SV=2
1282	626	Q6Q0N3	212.06	35	29	24	31	24	25	20	38300000	27500000	37100000	69500000	29600000	28300000	19	16	23	21	28	28	17	21	Oxidation (M)	63653	5'-nucleotidase domain-containing protein 2 OS=Rattus norvegicus OX=10116 GN=Nt5dc2 PE=2 SV=2
1788	1283	O08623	211.94	34	25	34	26	31	34	31	13100000	15200000	13400000	21000000	22200000	27600000	11	10	17	15	11	18	20	23	Carbamidomethylation	47681	Sequestosome-1 OS=Rattus norvegicus OX=10116 GN=Sqstm1 PE=1 SV=1
1031	1717	P62870	211.84	60	53	60	52	53	60	59	109000000	122000000	127000000	186000000	130000000	161000000	12	11	29	30	25	34	35	30	Carbamidomethylation	13170	Elongin-B OS=Rattus norvegicus OX=10116 GN=Elob PE=1 SV=1
1411	1271	Q62920	211.78	37	12	19	25	30	26	25	22600000	25100000	26800000	39300000	28300000	32700000	17	13	15	18	20	22	23	22	Carbamidomethylation	63201	PDZ and LIM domain protein 5 OS=Rattus norvegicus OX=10116 GN=Pdlim5 PE=1 SV=2
1048	799	Q63621	211.65	31	22	24	24	23	26	27	62300000	50100000	72000000	89300000	82400000	96100000	22	19	22	25	29	25	33	37	Carbamidomethylation	65599	Interleukin-1 receptor accessory protein OS=Rattus norvegicus OX=10116 GN=Il1rap PE=2 SV=1
1077	884	Q4KM65	211.65	56	53	53	46	52	46	56	93700000	80500000	94300000	99700000	85400000	129000000	17	15	27	28	27	25	28	38		26240	Cleavage and polyadenylation specificity factor subunit 5 OS=Rattus norvegicus OX=10116 GN=Nudt21 PE=2 SV=1
1351	1127	P19468	211.6	30	16	11	17	17	19	23	21000000	12000000	24000000	38400000	26400000	34100000	20	15	20	17	19	27	21	30	Carbamidomethylation	72619	Glutamate--cysteine ligase catalytic subunit OS=Rattus norvegicus OX=10116 GN=Gclc PE=1 SV=2
987	919	Q4KM74	211.54	67	44	53	52	62	47	48	117000000	104000000	114000000	143000000	132000000	132000000	17	14	32	36	27	34	31	27	Oxidation (M)	24741	Vesicle-trafficking protein SEC22b OS=Rattus norvegicus OX=10116 GN=Sec22b PE=1 SV=3
543	665	P60901	211.54	53	52	48	53	53	53	53	261000000	215000000	238000000	360000000	269000000	318000000	14	13	56	57	57	56	51	59	Carbamidomethylation; Oxidation (M)	27399	Proteasome subunit alpha type-6 OS=Rattus norvegicus OX=10116 GN=Psma6 PE=1 SV=1
1178	1199	P52631	211.53	32	11	13	16	26	22	14	18800000	12800000	25300000	41300000	9190000	23200000	19	15	23	21	29	31	26	20	Carbamidomethylation	88040	Signal transducer and activator of transcription 3 OS=Rattus norvegicus OX=10116 GN=Stat3 PE=1 SV=1
2226	1100	Q64380	211.4	23	12	6	14	12	13	15	12100000	7890000	13900000	7530000	16100000	18200000	19	17	12	10	17	9	15	18	Carbamidomethylation	101440	Sarcosine dehydrogenase mitochondrial OS=Rattus norvegicus OX=10116 GN=Sardh PE=1 SV=2
1021	762	Q8VI04	211.12	51	37	47	42	48	41	45	56400000	88200000	66100000	102000000	63100000	71300000	17	15	31	33	26	35	25	31	Carbamidomethylation	34410	Isoaspartyl peptidase/L-asparaginase OS=Rattus norvegicus OX=10116 GN=Asrgl1 PE=1 SV=1
728	588	P62994	210.92	78	65	59	68	66	73	52	146000000	94600000	147000000	201000000	146000000	148000000	19	15	41	37	44	44	49	37	Carbamidomethylation	25206	Growth factor receptor-bound protein 2 OS=Rattus norvegicus OX=10116 GN=Grb2 PE=1 SV=1
2254	1089	O35095	210.88	23	11	7	11	13	15	16	12100000	8500000	28100000	21500000	21100000	19400000	14	12	11	7	11	15	17	17	Carbamidomethylation	78923	Neurochondrin OS=Rattus norvegicus OX=10116 GN=Ncdn PE=1 SV=2
3060	1647	Q1HAQ0	210.52	25	13	15	8	14	16	19	9250000	13100000	7420000	16300000	17400000	17800000	12	8	9	11	6	9	11	15	Carbamidomethylation	59762	Lysophosphatidylcholine acyltransferase 1 OS=Rattus norvegicus OX=10116 GN=Lpcat1 PE=2 SV=2
1581	1297	Q5HZV9	210.45	54	17	23	30	41	39	42	31100000	28100000	38600000	117000000	41600000	34700000	17	13	15	17	18	19	20	23	Carbamidomethylation	41297	Protein phosphatase 1 regulatory subunit 7 OS=Rattus norvegicus OX=10116 GN=Ppp1r7 PE=1 SV=1
300	1355	Q78P75	210.43	71	71	71	70	71	71	71	250000000	193000000	281000000	370000000	262000000	290000000	14	5	73	90	67	83	91	95	Carbamidomethylation; Oxidation (M)	10350	Dynein light chain 2 cytoplasmic OS=Rattus norvegicus OX=10116 GN=Dynll2 PE=1 SV=1
1220	837	P29411	210.43	65	48	43	42	65	48	52	240000000	219000000	98900000	210000000	175000000	183000000	16	12	24	23	26	27	21	24	Carbamidomethylation	25438	GTP:AMP phosphotransferase AK3 mitochondrial OS=Rattus norvegicus OX=10116 GN=Ak3 PE=2 SV=2
896	940	Q6AYK6	210.38	69	43	48	45	59	47	54	68700000	69200000	82100000	91200000	65800000	94200000	19	12	28	39	29	32	36	41	Carbamidomethylation; Oxidation (M)	26541	Calcyclin-binding protein OS=Rattus norvegicus OX=10116 GN=Cacybp PE=1 SV=1
1374	1378	Q5EGY4	209.95	66	32	44	28	54	44	47	58800000	68400000	58600000	89400000	81500000	88200000	14	13	18	23	15	31	24	21	Carbamidomethylation	22369	Synaptobrevin homolog YKT6 OS=Rattus norvegicus OX=10116 GN=Ykt6 PE=1 SV=1
1219	1167	Q9QZM5	209.88	29	16	24	24	24	20	27	75000000	73600000	83600000	120000000	75700000	83600000	15	14	23	28	22	30	23	25	Carbamidomethylation; Oxidation (M)	51705	Abl interactor 1 OS=Rattus norvegicus OX=10116 GN=Abi1 PE=1 SV=3
1484	948	Q925G1	209.71	22	13	15	13	20	10	15	21400000	17300000	18000000	31700000	22100000	32800000	16	11	22	19	18	26	15	22		74018	Hepatoma-derived growth factor-related protein 2 OS=Rattus norvegicus OX=10116 GN=Hdgfl2 PE=1 SV=2
1135	954	Q9QUR2	209.62	39	21	21	21	28	29	32	42800000	30400000	43300000	56500000	41100000	50300000	18	13	25	19	25	34	30	28	Carbamidomethylation	53089	Dynactin subunit 4 OS=Rattus norvegicus OX=10116 GN=Dctn4 PE=1 SV=1
1186	554	Q66H12	209.5	47	38	34	38	32	25	37	76600000	65300000	84800000	119000000	66700000	97700000	19	16	31	23	25	26	20	29	Carbamidomethylation	46871	Alpha-N-acetylgalactosaminidase OS=Rattus norvegicus OX=10116 GN=Naga PE=2 SV=1
608	1029	Q7TP98	209.46	28	17	18	21	26	16	17	281000000	240000000	231000000	322000000	240000000	275000000	18	13	53	52	45	52	53	48		51381	Interleukin enhancer-binding factor 2 OS=Rattus norvegicus OX=10116 GN=Ilf2 PE=2 SV=1
1291	1318	Q5HZY2	209.44	53	45	53	45	41	35	35	91200000	71100000	79100000	89700000	58900000	87500000	10	9	26	25	26	24	20	23	Carbamidomethylation	22410	GTP-binding protein SAR1b OS=Rattus norvegicus OX=10116 GN=Sar1b PE=2 SV=1
1501	931	P61227	209.22	64	63	46	61	61	47	41	62200000	46700000	82800000	62900000	51900000	48000000	14	9	22	19	25	20	18	19	Carbamidomethylation	20504	Ras-related protein Rap-2b OS=Rattus norvegicus OX=10116 GN=Rap2b PE=2 SV=1
1539	969	Q5Y4N8	209.2	15	13	10	12	11	12	14	52900000	39600000	54200000	106000000	67200000	81000000	14	11	21	19	16	22	19	23	Carbamidomethylation	102308	Adhesion G protein-coupled receptor E2 OS=Rattus norvegicus OX=10116 GN=Adgre1 PE=2 SV=1
664	507	O35094	209.15	45	35	30	29	36	28	38	68100000	46500000	48400000	76900000	50500000	69100000	26	19	44	43	40	50	39	43		51060	Mitochondrial import inner membrane translocase subunit TIM44 OS=Rattus norvegicus OX=10116 GN=Timm44 PE=1 SV=1
875	1192	Q9Z2G8	209.11	28	18	28	18	18	26	26	98300000	83900000	89400000	97500000	97500000	110000000	11	10	34	37	33	35	33	31	Carbamidomethylation	45322	Nucleosome assembly protein 1-like 1 OS=Rattus norvegicus OX=10116 GN=Nap1l1 PE=1 SV=1
1146	831	Q5XIP9	209.09	39	34	29	27	36	19	29	58600000	48500000	69400000	77100000	57800000	68000000	11	11	27	25	27	32	25	27		44774	Transmembrane protein 43 OS=Rattus norvegicus OX=10116 GN=Tmem43 PE=2 SV=1
633	902	P84083	208.97	71	57	54	42	67	63	56	9800000	7500000	490000	30300000	27500000	25900000	16	5	51	47	43	56	50	47	Carbamidomethylation; Oxidation (M)	20530	ADP-ribosylation factor 5 OS=Rattus norvegicus OX=10116 GN=Arf5 PE=1 SV=2
2149	1155	Q99J82	208.85	37	21	19	28	21	21	20	24400000	13800000	26400000	32000000	25900000	27500000	15	14	12	11	14	16	15	14	Carbamidomethylation; Oxidation (M)	51373	Integrin-linked protein kinase OS=Rattus norvegicus OX=10116 GN=Ilk PE=2 SV=1
436	780	P84082	208.83	65	65	54	54	65	65	54	584000	1110000	904000	1530000	553000	1200000	15	1	65	61	70	70	62	63	Oxidation (M)	20746	ADP-ribosylation factor 2 OS=Rattus norvegicus OX=10116 GN=Arf2 PE=2 SV=1
331	849	P35281	208.83	49	46	49	48	46	49	49	172000000	295000000	248000000	214000000	245000000	222000000	17	9	72	76	85	73	80	86	Carbamidomethylation	22858	Ras-related protein Rab-10 OS=Rattus norvegicus OX=10116 GN=Rab10 PE=1 SV=1
361	872	P62278	208.8	68	48	60	52	63	52	56	636000000	407000000	544000000	690000000	487000000	630000000	20	17	98	59	101	68	57	63		17222	40S ribosomal protein S13 OS=Rattus norvegicus OX=10116 GN=Rps13 PE=1 SV=2
1329	672	Q9R0T3	208.58	42	27	27	22	27	30	35	55700000	32900000	51900000	36500000	48700000	55000000	22	18	25	18	21	20	25	23	Carbamidomethylation	57561	DnaJ homolog subfamily C member 3 OS=Rattus norvegicus OX=10116 GN=Dnajc3 PE=1 SV=3
1326	998	P10362	208.48	24	17	19	13	20	18	19	18400000	19500000	15700000	22000000	26400000	23200000	18	11	20	24	20	24	24	22	Oxidation (M)	71031	Secretogranin-2 OS=Rattus norvegicus OX=10116 GN=Scg2 PE=1 SV=1
519	691	P21575	208.38	22	14	14	16	19	19	19			1840000	215000	1210000	1790000	23	2	56	54	57	62	57	59	Carbamidomethylation; Oxidation (M)	97295	Dynamin-1 OS=Rattus norvegicus OX=10116 GN=Dnm1 PE=1 SV=2
1110	1035	Q6P686	208.38	54	47	38	47	54	54	54	114000000	92700000	134000000	166000000	108000000	156000000	12	10	28	29	30	31	27	24	Carbamidomethylation	23669	Osteoclast-stimulating factor 1 OS=Rattus norvegicus OX=10116 GN=Ostf1 PE=1 SV=1
1293	679	Q924N5	208.28	27	21	19	20	22	20	21	34600000	18700000	43200000	34900000	31600000	34100000	18	15	23	17	24	24	25	26	Carbamidomethylation	80519	Long-chain-fatty-acid--CoA ligase ACSBG1 OS=Rattus norvegicus OX=10116 GN=Acsbg1 PE=1 SV=1
1308	1280	Q9JHZ4	208.25	29	12	11	16	11	15	20	10800000	5920000	13900000	14600000	8540000	12700000	25	16	19	21	19	23	24	24	Carbamidomethylation	96074	GRIP1-associated protein 1 OS=Rattus norvegicus OX=10116 GN=Gripap1 PE=1 SV=1
424	599	P50545	207.8	34	25	21	23	19	23	26	44900000	26900000	41800000	29800000	34700000	47900000	21	12	72	57	70	63	73	70	Carbamidomethylation	59154	Tyrosine-protein kinase HCK OS=Rattus norvegicus OX=10116 GN=Hck PE=1 SV=4
718	958	Q5XIA1	207.5	29	16	17	18	24	20	21	62600000	46400000	64600000	73900000	62900000	64100000	19	17	48	35	46	47	41	40	Oxidation (M)	62992	Nicalin OS=Rattus norvegicus OX=10116 GN=Ncln PE=2 SV=1
818	1088	P97573	207.39	24	8	9	6	14	17	15	8780000	4870000	7990000	21800000	15300000	33300000	32	19	31	23	26	36	49	51	Carbamidomethylation	133593	Phosphatidylinositol 3 4 5-trisphosphate 5-phosphatase 1 OS=Rattus norvegicus OX=10116 GN=Inpp5d PE=1 SV=1
1705	1064	Q8VHF0	207.38	23	13	14	12	12	12	15	3440000	1610000		322000	2010000	298000	18	4	19	15	20	13	17	18	Carbamidomethylation	88751	MAP/microtubule affinity-regulating kinase 3 OS=Rattus norvegicus OX=10116 GN=Mark3 PE=1 SV=1
524	737	Q64232	207.36	36	33	31	33	36	33	33	399000000	302000000	424000000	398000000	319000000	411000000	19	16	60	56	64	53	50	58	Carbamidomethylation; Oxidation (M)	36123	Very-long-chain enoyl-CoA reductase OS=Rattus norvegicus OX=10116 GN=Tecr PE=1 SV=1
382	645	F1LM93	207.25	43	22	35	28	26	28	33	1440000	17800000	8380000	14900000	9660000	11200000	24	7	73	68	72	67	74	80	Carbamidomethylation	60614	Tyrosine-protein kinase Yes OS=Rattus norvegicus OX=10116 GN=Yes1 PE=1 SV=1
1747	923	Q9Z1Z3	207.05	27	19	19	18	17	16	21	21500000	16900000	20900000	20300000	20500000	20500000	14	9	19	16	18	16	17	17	Carbamidomethylation	62349	Epsin-2 OS=Rattus norvegicus OX=10116 GN=Epn2 PE=1 SV=1
458	685	Q63356	207.01	21	13	10	14	14	10	15	26700000	18000000	29400000	24300000	24600000	47800000	30	16	59	51	61	63	58	65	Carbamidomethylation	126827	Unconventional myosin-Ie OS=Rattus norvegicus OX=10116 GN=Myo1e PE=1 SV=1
1404	930	O88813	206.58	27	19	12	12	15	20	24	10200000	7690000	5310000	5560000	13300000	16200000	19	10	19	22	20	13	22	30	Carbamidomethylation	76405	Long-chain-fatty-acid--CoA ligase 5 OS=Rattus norvegicus OX=10116 GN=Acsl5 PE=1 SV=1
1340	1435	P40112	206.57	52	33	28	31	44	38	45	67000000	60400000	76000000	101000000	71300000	91000000	14	12	22	23	21	23	23	26	Carbamidomethylation	22965	Proteasome subunit beta type-3 OS=Rattus norvegicus OX=10116 GN=Psmb3 PE=1 SV=1
1231	1251	Q9JI85	206.31	43	14	23	20	27	32	37	35000000	31100000	36700000	44300000	37600000	47700000	19	12	20	19	24	26	32	28		50090	Nucleobindin-2 OS=Rattus norvegicus OX=10116 GN=Nucb2 PE=1 SV=1
1188	800	Q62910	206.3	16	9	10	12	10	11	10	17600000	20700000	27000000	20400000	17000000	19900000	23	17	21	24	32	26	24	23	Carbamidomethylation	172880	Synaptojanin-1 OS=Rattus norvegicus OX=10116 GN=Synj1 PE=1 SV=3
1603	920	Q9Z1E1	206.27	35	25	23	19	22	24	23	31900000	20700000	24300000	20400000	25800000	30600000	12	11	20	18	19	13	24	21	Carbamidomethylation	47499	Flotillin-1 OS=Rattus norvegicus OX=10116 GN=Flot1 PE=2 SV=2
2264	865	Q8CGS5	206.23	21	19	12	9	9	11	19	19400000	7720000	7700000	8630000	12300000	21400000	13	11	16	13	12	8	13	18	Carbamidomethylation	92340	Zinc phosphodiesterase ELAC protein 2 OS=Rattus norvegicus OX=10116 GN=Elac2 PE=1 SV=1
1599	857	P29457	206.22	34	29	23	21	24	23	27	41000000	20800000	25400000	34300000	25300000	35100000	16	14	27	11	18	23	17	18		46518	Serpin H1 OS=Rattus norvegicus OX=10116 GN=Serpinh1 PE=1 SV=1
2533	1132	P22062	206.12	55	46	44	26	41	37	45	21300000	14400000	18800000	38900000	21200000	36400000	11	10	12	10	8	14	11	15	Oxidation (M)	24641	Protein-L-isoaspartate(D-aspartate) O-methyltransferase OS=Rattus norvegicus OX=10116 GN=Pcmt1 PE=1 SV=2
3303	1604	Q9JHB5	206.06	44	22	28	24	34	18	18	9780000	22000000	9170000	12300000	9510000	16500000	13	10	8	11	9	10	8	9	Carbamidomethylation	33005	Translin-associated protein X OS=Rattus norvegicus OX=10116 GN=Tsnax PE=1 SV=1
1148	1006	P11348	206	54	39	46	39	46	39	39	85700000	82100000	87100000	126000000	81900000	107000000	11	11	25	29	26	30	26	29	Carbamidomethylation; Oxidation (M)	25552	Dihydropteridine reductase OS=Rattus norvegicus OX=10116 GN=Qdpr PE=1 SV=1
665	1163	P63029	205.72	53	42	48	42	48	43	42	225000000	211000000	225000000	281000000	218000000	303000000	16	13	47	42	45	45	48	49	Carbamidomethylation; Oxidation (M)	19462	Translationally-controlled tumor protein OS=Rattus norvegicus OX=10116 GN=Tpt1 PE=1 SV=1
813	793	P11730	205.61	30	20	22	20	20	25	21	8140000	2380000	7800000	3490000	11000000	9580000	19	4	42	32	41	32	41	41	Carbamidomethylation	59038	Calcium/calmodulin-dependent protein kinase type II subunit gamma OS=Rattus norvegicus OX=10116 GN=Camk2g PE=1 SV=1
1157	1158	Q6P7Q4	205.58	66	45	42	51	54	55	66	114000000	99200000	130000000	160000000	111000000	165000000	16	14	25	22	30	29	25	31	Carbamidomethylation; Oxidation (M)	20820	Lactoylglutathione lyase OS=Rattus norvegicus OX=10116 GN=Glo1 PE=1 SV=3
2520	1274	P97603	205.57	15	6	6	6	7	10	10	5970000	3960000	5190000	5450000	8020000	14000000	15	13	10	12	10	9	14	15	Carbamidomethylation	150637	Neogenin (Fragment) OS=Rattus norvegicus OX=10116 GN=Neo1 PE=1 SV=1
1297	932	P36506	205.35	42	32	32	29	34	27	23	5260000	10900000	6830000	9530000	13000000	6400000	19	8	19	22	20	30	24	22	Carbamidomethylation	44282	Dual specificity mitogen-activated protein kinase kinase 2 OS=Rattus norvegicus OX=10116 GN=Map2k2 PE=1 SV=1
915	608	Q9Z122	205.28	38	31	23	25	30	27	31	87800000	72800000	76700000	106000000	95300000	108000000	17	13	37	30	29	33	32	35		52380	Acyl-CoA 6-desaturase OS=Rattus norvegicus OX=10116 GN=Fads2 PE=1 SV=1
574	746	P61751	205.21	71	71	60	60	71	71	60	56700000	46800000	57600000	71200000	56400000	66900000	13	3	54	50	47	64	55	53	Carbamidomethylation; Oxidation (M)	20397	ADP-ribosylation factor 4 OS=Rattus norvegicus OX=10116 GN=Arf4 PE=2 SV=2
1160	686	A0JPJ7	205.19	41	30	26	29	34	39	41	61100000	49100000	49700000	77800000	68800000	88200000	19	17	24	23	20	23	31	37	Carbamidomethylation	44535	Obg-like ATPase 1 OS=Rattus norvegicus OX=10116 GN=Ola1 PE=2 SV=1
775	708	P97576	205.12	64	56	59	47	60	46	51	180000000	136000000	179000000	204000000	159000000	172000000	17	13	40	40	43	45	35	35	Carbamidomethylation	24297	GrpE protein homolog 1 mitochondrial OS=Rattus norvegicus OX=10116 GN=Grpel1 PE=1 SV=2
1978	1172	Q91Y78	205.03	50	39	35	30	40	30	42	21800000	25500000	18100000	29400000	19000000	31900000	13	11	14	15	13	19	13	18	Carbamidomethylation	26124	Ubiquitin carboxyl-terminal hydrolase isozyme L3 OS=Rattus norvegicus OX=10116 GN=Uchl3 PE=1 SV=1
1250	779	Q5RK09	205.02	56	42	37	38	46	40	52	73400000	56800000	51400000	98400000	55000000	97700000	15	14	28	22	22	24	19	24	Carbamidomethylation	35651	Eukaryotic translation initiation factor 3 subunit G OS=Rattus norvegicus OX=10116 GN=Eif3g PE=1 SV=1
798	970	P08649	204.96	10	7	7	7	6	6	6	9720000	2080000	2540000	1520000		2970000	23	2	40	42	43	34	36	31	Carbamidomethylation	192162	Complement C4 OS=Rattus norvegicus OX=10116 GN=C4 PE=1 SV=3
1418	880	O08719	204.91	39	28	30	27	25	28	26	53000000	27600000	57500000	64100000	53600000	52100000	14	12	24	19	23	20	21	20		45152	Ena/VASP-like protein OS=Rattus norvegicus OX=10116 GN=Evl PE=1 SV=2
1860	760	Q9JKL8	204.89	19	14	14	9	14	12	14	20900000	20700000	19000000	23000000	15500000	24200000	18	17	18	22	15	14	11	17	Carbamidomethylation	123626	Activity-dependent neuroprotector homeobox protein OS=Rattus norvegicus OX=10116 GN=Adnp PE=1 SV=2
1408	734	P70566	204.88	48	38	28	39	29	35	30	22200000	5990000	31500000	20700000	20500000	20300000	14	9	26	19	26	21	16	21		39492	Tropomodulin-2 OS=Rattus norvegicus OX=10116 GN=Tmod2 PE=1 SV=1
1543	1586	Q62658	204.87	87	76	82	81	82	78	81	155000000	110000000	116000000	188000000	153000000	161000000	12	9	21	19	19	19	22	19	Carbamidomethylation	11923	Peptidyl-prolyl cis-trans isomerase FKBP1A OS=Rattus norvegicus OX=10116 GN=Fkbp1a PE=1 SV=3
1018	1213	P10687	204.77	14	9	5	9	7	12	9	8390000	4040000	5590000	6070000	11900000	12800000	19	9	20	25	27	27	37	36	Carbamidomethylation	138344	1-phosphatidylinositol 4 5-bisphosphate phosphodiesterase beta-1 OS=Rattus norvegicus OX=10116 GN=Plcb1 PE=1 SV=1
1697	1406	Q63692	204.72	26	18	16	15	17	20	26	46800000	31300000	49300000	46600000	39100000	50200000	12	10	18	14	16	18	19	18	Carbamidomethylation	44510	Hsp90 co-chaperone Cdc37 OS=Rattus norvegicus OX=10116 GN=Cdc37 PE=1 SV=2
905	1674	Q9ERB4	204.6	7	3	3	3	3	3	4	12000000	11800000	14700000	21300000	24400000	36400000	21	11	32	28	38	31	31	39	Carbamidomethylation	300006	Versican core protein (Fragments) OS=Rattus norvegicus OX=10116 GN=Vcan PE=2 SV=2
4564	1201	Q66H76	204.59	31	17	4	9	15	17	19	4270000	201000	328000000	2440000	3910000	5590000	14	11	6	5	5	5	8	8	Carbamidomethylation	64019	Paxillin OS=Rattus norvegicus OX=10116 GN=Pxn PE=1 SV=1
1365	770	Q8R4A1	204.54	39	28	26	29	34	28	32	44100000	38700000	54400000	58900000	46400000	51900000	15	14	21	19	25	23	21	25	Carbamidomethylation	54018	ERO1-like protein alpha OS=Rattus norvegicus OX=10116 GN=Ero1a PE=1 SV=1
886	1205	Q9QWN8	204.36	13	6	6	5	8	7	8	101000000	73100000	88800000	54400000	39500000	138000000	33	16	37	34	28	35	35	34	Carbamidomethylation	271062	Spectrin beta chain non-erythrocytic 2 OS=Rattus norvegicus OX=10116 GN=Sptbn2 PE=1 SV=2
2084	850	O88902	204.32	15	9	4	5	10	8	10	24000000	8540000	18800000	20700000	10500000	21100000	20	18	14	9	10	16	13	18		163453	Tyrosine-protein phosphatase non-receptor type 23 (Fragment) OS=Rattus norvegicus OX=10116 GN=Ptpn23 PE=1 SV=2
2231	1662	O08679	204.25	30	8	8	11	15	11	20	5710000		5540000	6060000	1500000	5840000	19	9	12	10	16	13	11	19	Carbamidomethylation	80872	Serine/threonine-protein kinase MARK2 OS=Rattus norvegicus OX=10116 GN=Mark2 PE=1 SV=1
939	1477	O54921	204.17	25	8	7	12	14	13	16	10800000	6940000	16300000	24500000	18100000	30400000	25	19	27	32	29	33	31	40	Carbamidomethylation	104031	Exocyst complex component 2 OS=Rattus norvegicus OX=10116 GN=Exoc2 PE=1 SV=1
1612	1136	Q4V8K5	204.16	35	28	23	22	28	27	28	24900000	12900000	24800000	54400000	24300000	42000000	12	10	18	11	16	23	18	21	Carbamidomethylation	46192	BRO1 domain-containing protein BROX OS=Rattus norvegicus OX=10116 GN=Brox PE=2 SV=1
1691	1099	Q5BJT7	203.79	31	11	12	11	15	18	16	7080000	9240000	16300000	20000000	15400000	18900000	22	14	15	13	15	19	19	25		72636	Coiled-coil domain-containing protein 93 OS=Rattus norvegicus OX=10116 GN=Ccdc93 PE=1 SV=1
1123	1719	P62959	203.45	60	58	59	39	60	59	59	282000000	245000000	296000000	434000000	247000000	350000000	9	9	26	29	26	28	27	29	Carbamidomethylation; Oxidation (M)	13777	Histidine triad nucleotide-binding protein 1 OS=Rattus norvegicus OX=10116 GN=Hint1 PE=1 SV=5
1327	903	Q8K1Q0	203.45	38	24	15	19	34	27	24	39900000	25800000	42800000	54400000	39700000	64700000	21	15	19	15	22	25	28	27	Carbamidomethylation	56860	Glycylpeptide N-tetradecanoyltransferase 1 OS=Rattus norvegicus OX=10116 GN=Nmt1 PE=1 SV=1
1104	1072	Q5FVH2	203.43	29	20	17	20	24	16	25	85900000	72600000	89500000	129000000	82300000	126000000	16	13	29	22	24	26	28	33	Carbamidomethylation	54399	Phospholipase D3 OS=Rattus norvegicus OX=10116 GN=Pld3 PE=1 SV=1
1525	669	Q5RKH1	203.33	18	13	11	9	14	13	15	37200000	24200000	15800000	40600000	30800000	39900000	19	14	20	15	18	22	21	23	Carbamidomethylation	117006	Serine/threonine-protein kinase PRP4 homolog OS=Rattus norvegicus OX=10116 GN=Prpf4b PE=1 SV=1
1007	944	P18596	203.32	12	9	8	9	11	8	9				62000000			18	2	30	31	34	30	28	29	Carbamidomethylation; Oxidation (M)	116284	Sarcoplasmic/endoplasmic reticulum calcium ATPase 3 OS=Rattus norvegicus OX=10116 GN=Atp2a3 PE=1 SV=2
2251	1888	Q704E8	203.1	23	7	10	7	14	17	13	8350000	14800000	17500000	12500000	15600000	11300000	14	12	10	13	14	14	16	16		82558	ATP-binding cassette sub-family B member 7 mitochondrial OS=Rattus norvegicus OX=10116 GN=Abcb7 PE=1 SV=1
2034	1316	P06762	202.85	43	37	37	34	30	35	39	46900000	20400000	50900000	39200000	41200000	53800000	10	8	21	12	20	12	11	17	Oxidation (M)	33006	Heme oxygenase 1 OS=Rattus norvegicus OX=10116 GN=Hmox1 PE=1 SV=1
1776	936	P18588	202.67	33	17	16	14	15	18	20	12700000	9870000	8630000	8770000	13500000	19700000	20	11	17	16	15	18	18	20	Carbamidomethylation	74469	Interferon-induced GTP-binding protein Mx1 OS=Rattus norvegicus OX=10116 GN=Mx1 PE=1 SV=1
3410	2077	Q6AY17	202.61	39	20	26	27	32	30	28	10800000	8960000	15100000	17500000	32900000	9030000	9	8	5	8	7	10	15	8	Carbamidomethylation	32201	Alpha/beta hydrolase domain-containing protein 17B OS=Rattus norvegicus OX=10116 GN=Abhd17b PE=1 SV=1
2604	1340	Q7TNY6	202.4	29	16	9	16	12	10	22	10700000	8260000	8890000	14900000	13100000	16300000	14	10	11	11	9	10	11	14		60479	Golgi resident protein GCP60 OS=Rattus norvegicus OX=10116 GN=Acbd3 PE=1 SV=3
1486	1152	O88984	202.18	34	15	7	15	21	25	20	12400000	4040000	11300000	18300000	18900000	19300000	18	15	13	11	17	23	28	24	Carbamidomethylation	70362	Nuclear RNA export factor 1 OS=Rattus norvegicus OX=10116 GN=Nxf1 PE=2 SV=1
1309	1278	P53676	201.98	37	18	16	26	27	27	33	24200000	19500000	25200000	34900000	20500000	30600000	16	6	19	14	23	27	23	28	Carbamidomethylation	46981	AP-3 complex subunit mu-1 OS=Rattus norvegicus OX=10116 GN=Ap3m1 PE=1 SV=1
3615	1760	Q9R0J8	201.81	26	12	11	18	6	20	22	20300000	27700000	17100000	20500000	41000000	59900000	11	9	8	6	8	4	12	13	Carbamidomethylation	49466	Legumain OS=Rattus norvegicus OX=10116 GN=Lgmn PE=1 SV=1
222	1196	P62986	201.6	66	53	53	53	66	58	58	106000000	93300000	110000000	149000000	94800000	58100000	14	2	103	102	95	118	105	88	Carbamidomethylation; Oxidation (M)	14728	Ubiquitin-60S ribosomal protein L40 OS=Rattus norvegicus OX=10116 GN=Uba52 PE=1 SV=2
2256	1117	B2RYW9	201.55	44	29	20	23	33	22	25	26800000	13600000	26900000	28300000	17500000	24100000	12	12	15	9	13	16	13	13	Carbamidomethylation	34581	Fumarylacetoacetate hydrolase domain-containing protein 2 OS=Rattus norvegicus OX=10116 GN=Fahd2 PE=1 SV=1
362	1587	P63170	201.47	70	70	70	69	70	70	70	201000000	166000000	205000000	270000000	254000000	330000000	13	4	70	80	66	63	77	89	Carbamidomethylation; Oxidation (M)	10366	Dynein light chain 1 cytoplasmic OS=Rattus norvegicus OX=10116 GN=Dynll1 PE=1 SV=1
1294	896	Q9JJ31	201.43	29	15	3	13	14	17	22	13500000	993000	20100000	25100000	16000000	25800000	25	18	21	17	20	23	21	30		90890	Cullin-5 OS=Rattus norvegicus OX=10116 GN=Cul5 PE=1 SV=3
2010	1487	Q5XFW8	201.26	41	30	35	31	38	34	34	18300000	22300000	24900000	56800000	34900000	32200000	12	9	11	17	14	20	15	16	Carbamidomethylation	35548	Protein SEC13 homolog OS=Rattus norvegicus OX=10116 GN=Sec13 PE=1 SV=1
2193	1389	Q5BJQ6	201.16	40	15	26	17	31	20	24	14000000	18800000	5720000	43300000	16000000	16700000	15	13	12	18	9	19	13	15	Carbamidomethylation	48382	Cleavage stimulation factor subunit 1 OS=Rattus norvegicus OX=10116 GN=Cstf1 PE=2 SV=1
1632	1050	Q5U367	201.06	21	14	12	17	17	17	19	32500000	19100000	26900000	33300000	26300000	33300000	13	11	17	15	19	17	21	23	Carbamidomethylation	85061	Multifunctional procollagen lysine hydroxylase and glycosyltransferase LH3 OS=Rattus norvegicus OX=10116 GN=Plod3 PE=1 SV=1
2543	1741	Q925G0	200.67	51	43	44	35	44	51	47	50700000	29400000	51800000	100000000	78900000	86500000	8	8	11	11	11	14	15	12	Oxidation (M)	16855	RNA-binding protein 3 OS=Rattus norvegicus OX=10116 GN=Rbm3 PE=1 SV=2
1040	716	Q4FZY0	200.59	56	49	41	45	51	43	49	91100000	63700000	109000000	125000000	98400000	108000000	17	16	27	21	30	31	29	26		26759	EF-hand domain-containing protein D2 OS=Rattus norvegicus OX=10116 GN=Efhd2 PE=1 SV=1
2757	1171	P23711	200.54	37	31	23	16	29	27	27	11200000	12200000	8180000	23300000	11800000	15400000	12	8	12	9	11	14	10	12	Carbamidomethylation	35762	Heme oxygenase 2 OS=Rattus norvegicus OX=10116 GN=Hmox2 PE=1 SV=1
2258	1360	B2GUZ1	200.49	16	7	11	10	15	10	13	3110000	6490000	1870000	5660000	2100000	5180000	15	9	8	16	10	16	15	17	Carbamidomethylation	108373	Ubiquitin carboxyl-terminal hydrolase 4 OS=Rattus norvegicus OX=10116 GN=Usp4 PE=1 SV=1
610	658	P18420	200.43	54	46	48	48	47	54	48	285000000	223000000	307000000	427000000	281000000	336000000	16	15	53	52	49	48	50	50	Carbamidomethylation; Oxidation (M)	29517	Proteasome subunit alpha type-1 OS=Rattus norvegicus OX=10116 GN=Psma1 PE=1 SV=2
1717	922	Q32Q06	200.38	45	23	21	26	27	24	39	54200000	34600000	53600000	70400000	54700000	62900000	17	13	17	16	18	16	16	22	Carbamidomethylation	48557	AP-1 complex subunit mu-1 OS=Rattus norvegicus OX=10116 GN=Ap1m1 PE=1 SV=3
869	789	P25977	200.38	27	16	19	21	19	19	18	61700000	54800000	59800000	85600000	67600000	73000000	23	18	29	38	36	28	32	39	Carbamidomethylation; Oxidation (M)	89437	Nucleolar transcription factor 1 OS=Rattus norvegicus OX=10116 GN=Ubtf PE=1 SV=1
1743	1008	Q1HCL7	200.26	44	29	27	18	30	34	37	53300000	40800000	23900000	32200000	24500000	35400000	18	13	18	16	12	14	19	21	Carbamidomethylation	48116	NAD kinase 2 mitochondrial OS=Rattus norvegicus OX=10116 GN=Nadk2 PE=1 SV=1
1310	1308	P62845	200.22	76	67	46	51	71	62	62	115000000	73900000	101000000	183000000	62100000	132000000	10	7	27	15	23	27	21	25		17040	40S ribosomal protein S15 OS=Rattus norvegicus OX=10116 GN=Rps15 PE=1 SV=2
365	1323	P12075	200.21	70	50	69	50	50	50	50	563000000	488000000	555000000	731000000	578000000	659000000	12	12	68	77	62	76	71	85	Carbamidomethylation; Oxidation (M)	13915	Cytochrome c oxidase subunit 5B mitochondrial OS=Rattus norvegicus OX=10116 GN=Cox5b PE=1 SV=2
1276	946	P29117	200.15	62	56	53	51	46	36	39	46900000	39000000	41100000	48400000	32100000	40800000	13	8	27	19	28	23	21	24	Carbamidomethylation	21810	Peptidyl-prolyl cis-trans isomerase F mitochondrial OS=Rattus norvegicus OX=10116 GN=Ppif PE=1 SV=2
969	681	O35547	200.05	28	19	12	22	15	15	18	25700000	10400000	20300000	14100000	14900000	21000000	23	14	35	31	37	21	29	30	Carbamidomethylation	74327	Long-chain-fatty-acid--CoA ligase 4 OS=Rattus norvegicus OX=10116 GN=Acsl4 PE=1 SV=1
1065	996	P13832	200	59	55	40	44	55	51	55	1860000			3300000	3000000	4160000	10	1	28	26	29	31	30	31	Oxidation (M)	19895	Myosin regulatory light chain RLC-A OS=Rattus norvegicus OX=10116 GN=Rlc-a PE=2 SV=2
1461	1385	P38062	199.96	37	17	20	18	22	20	26	16200000	19700000	16000000	28300000	30800000	34600000	17	11	18	19	15	22	23	28	Carbamidomethylation	53052	Methionine aminopeptidase 2 OS=Rattus norvegicus OX=10116 GN=Metap2 PE=1 SV=2
1000	680	P61203	199.89	33	30	30	30	31	30	30	44500000	23000000	38900000	53100000	43500000	52300000	17	11	33	26	30	29	32	37		51597	COP9 signalosome complex subunit 2 OS=Rattus norvegicus OX=10116 GN=Cops2 PE=1 SV=1
1078	1691	D4A631	199.7	12	4	5	6	3	7	8		895000	3480000		819000	3940000	28	8	25	23	31	23	28	34	Carbamidomethylation	207889	Brefeldin A-inhibited guanine nucleotide-exchange protein 1 OS=Rattus norvegicus OX=10116 GN=Arfgef1 PE=1 SV=1
1725	889	Q6P9U8	199.69	41	31	28	28	24	28	37	72800000	56600000	70900000	83900000	54900000	61100000	13	13	19	20	19	13	15	19	Carbamidomethylation	39905	Eukaryotic translation initiation factor 3 subunit H OS=Rattus norvegicus OX=10116 GN=Eif3h PE=1 SV=1
311	1154	P17074	199.18	59	47	47	46	59	54	54	624000000	522000000	577000000	875000000	599000000	763000000	16	14	83	80	75	77	79	91		16085	40S ribosomal protein S19 OS=Rattus norvegicus OX=10116 GN=Rps19 PE=2 SV=3
865	748	P97834	199.14	35	25	23	26	29	28	30	39100000	36700000	40300000	57200000	56400000	80400000	18	13	32	32	35	29	42	43	Carbamidomethylation; Oxidation (M)	53428	COP9 signalosome complex subunit 1 OS=Rattus norvegicus OX=10116 GN=Gps1 PE=1 SV=1
2055	1118	Q6AYB4	199.1	36	18	20	19	26	21	27	13200000	34700000	12600000	58100000	16200000	20200000	17	13	14	14	11	18	15	18	Carbamidomethylation	54463	Heat shock 70 kDa protein 14 OS=Rattus norvegicus OX=10116 GN=Hspa14 PE=2 SV=1
1412	1272	Q5BJU7	199.09	31	16	16	14	23	23	13	36200000	42600000	54900000	36200000	46200000	57700000	16	12	17	21	22	18	24	22	Carbamidomethylation	61515	Wiskott-Aldrich syndrome protein family member 1 OS=Rattus norvegicus OX=10116 GN=Wasf1 PE=1 SV=1
805	1322	Q9EQG6	199.09	15	7	8	8	10	10	7	7310000	9620000	14500000	20900000	20100000	14400000	31	19	33	35	31	38	39	36	Carbamidomethylation	195715	Kinase D-interacting substrate of 220 kDa OS=Rattus norvegicus OX=10116 GN=Kidins220 PE=1 SV=2
588	807	P62755	199.04	50	39	47	39	47	43	44	389000000	345000000	368000000	463000000	395000000	461000000	17	13	52	51	52	45	48	50	Carbamidomethylation; Oxidation (M)	28681	40S ribosomal protein S6 OS=Rattus norvegicus OX=10116 GN=Rps6 PE=1 SV=1
971	1061	Q6AXT5	198.96	56	38	52	33	41	48	40	55000000	49900000	48800000	75700000	55000000	60000000	16	10	29	35	27	31	37	28	Carbamidomethylation	24163	Ras-related protein Rab-21 OS=Rattus norvegicus OX=10116 GN=Rab21 PE=2 SV=1
1563	1094	Q80ZG1	198.93	31	17	11	16	20	26	25	11400000	4370000	7870000	18600000	18300000	22500000	17	12	19	12	18	20	26	24	Carbamidomethylation; Oxidation (M)	59833	Synembryn-A OS=Rattus norvegicus OX=10116 GN=Ric8a PE=1 SV=2
1177	935	Q9Z330	198.85	15	8	7	7	12	10	13	14000000	10500000	14600000	22200000	16900000	38700000	24	14	18	16	18	29	27	35	Carbamidomethylation	182773	DNA (cytosine-5)-methyltransferase 1 OS=Rattus norvegicus OX=10116 GN=Dnmt1 PE=1 SV=2
700	912	P04692	198.81	38	27	35	32	33	29	29	7510000	7320000	10800000	8330000	1830000	4160000	16	3	42	53	45	40	44	36	Oxidation (M)	32681	Tropomyosin alpha-1 chain OS=Rattus norvegicus OX=10116 GN=Tpm1 PE=1 SV=3
2743	1573	P0C1Q3	198.77	25	11	10	17	21	20	17	16700000	13000000	18500000	17600000	17400000	15600000	11	8	10	10	12	9	14	12	Carbamidomethylation	59829	Lysophosphatidylcholine acyltransferase 2 OS=Rattus norvegicus OX=10116 GN=Lpcat2 PE=3 SV=1
1616	1065	Q6IMX7	198.7	38	28	31	20	20	32	37	17800000	11700000	19300000	23300000	21500000	24100000	12	9	20	17	16	19	20	22	Carbamidomethylation	39191	Hsp70-binding protein 1 OS=Rattus norvegicus OX=10116 GN=Hspbp1 PE=1 SV=1
2162	1215	Q6AXT0	198.67	40	21	16	25	24	18	26	11400000	10200000	18200000	24400000	16600000	26700000	15	14	13	10	13	13	14	20	Carbamidomethylation	48366	39S ribosomal protein L37 mitochondrial OS=Rattus norvegicus OX=10116 GN=Mrpl37 PE=2 SV=1
2007	982	Q64537	198.66	40	37	28	26	37	37	37	61600000	50800000	62700000	77300000	76500000	77100000	9	9	14	15	16	14	16	17	Carbamidomethylation	28570	Calpain small subunit 1 OS=Rattus norvegicus OX=10116 GN=Capns1 PE=1 SV=3
990	775	P18298	198.46	31	31	23	28	19	19	18	56900000	52400000	93700000	59100000	43700000	55500000	14	10	33	27	36	33	30	27	Carbamidomethylation	43716	S-adenosylmethionine synthase isoform type-2 OS=Rattus norvegicus OX=10116 GN=Mat2a PE=1 SV=1
545	1536	Q9ESV6	198.44	16	12	12	13	13	13	12				9000000			15	1	57	46	63	55	54	58	Carbamidomethylation; Oxidation (M)	46708	Glyceraldehyde-3-phosphate dehydrogenase testis-specific OS=Rattus norvegicus OX=10116 GN=Gapdhs PE=1 SV=1
1004	1004	Q4QQW4	198.33	30	17	17	17	23	28	27	87700000	72100000	94000000	115000000	98500000	113000000	15	11	28	22	29	31	37	40	Carbamidomethylation; Oxidation (M)	55093	Histone deacetylase 1 OS=Rattus norvegicus OX=10116 GN=Hdac1 PE=1 SV=1
1127	666	P19491	198.3	27	19	20	14	14	20	17	22400000	37300000	57500000	155000000	81600000	50400000	26	18	26	27	21	28	34	25	Carbamidomethylation	98688	Glutamate receptor 2 OS=Rattus norvegicus OX=10116 GN=Gria2 PE=1 SV=2
3186	1298	P15087	198.14	33	18	18	12	23	16	21	17500000	21000000	7520000	22300000	14300000	17000000	13	11	11	10	7	10	9	11	Carbamidomethylation	53309	Carboxypeptidase E OS=Rattus norvegicus OX=10116 GN=Cpe PE=1 SV=1
1661	916	P09215	198.04	32	18	13	17	22	18	15	22400000	21200000	36600000	29900000	29300000	31000000	20	15	16	14	19	17	22	19	Carbamidomethylation; Oxidation (M)	77520	Protein kinase C delta type OS=Rattus norvegicus OX=10116 GN=Prkcd PE=1 SV=1
1514	1146	Q63787	197.83	23	17	9	10	18	17	15	10700000	5320000	11000000	13000000	7510000	8650000	16	10	21	13	16	24	25	19	Carbamidomethylation	83531	Phosphatidylinositol 3-kinase regulatory subunit alpha OS=Rattus norvegicus OX=10116 GN=Pik3r1 PE=1 SV=1
542	1263	P63329	197.75	39	17	19	23	27	30	31	8880000	9610000	14900000	36300000	20100000	16800000	21	7	52	49	58	54	60	60	Carbamidomethylation	58644	Serine/threonine-protein phosphatase 2B catalytic subunit alpha isoform OS=Rattus norvegicus OX=10116 GN=Ppp3ca PE=1 SV=1
1162	755	Q5I0C3	197.67	29	18	21	18	22	21	23	40700000	36700000	39100000	51300000	39200000	50300000	22	16	25	23	25	27	26	29	Carbamidomethylation; Oxidation (M)	79330	Methylcrotonoyl-CoA carboxylase subunit alpha mitochondrial OS=Rattus norvegicus OX=10116 GN=Mccc1 PE=1 SV=1
1438	1244	P50408	197.67	78	78	74	64	74	67	74	58900000	35200000	56100000	58300000	39600000	52100000	10	8	26	19	20	23	19	20		13370	V-type proton ATPase subunit F OS=Rattus norvegicus OX=10116 GN=Atp6v1f PE=1 SV=1
594	1116	Q7TMA5	197.62	6	3	3	3	5	4	4	54700000	42700000	46200000	75000000	64100000	43600000	41	8	42	40	41	56	48	54	Carbamidomethylation; Oxidation (M)	536031	Apolipoprotein B-100 OS=Rattus norvegicus OX=10116 GN=Apob PE=1 SV=1
1485	668	Q9Z272	197.55	27	20	17	13	21	19	18	24800000	35400000	19500000	32500000	21700000	27400000	18	14	18	22	18	19	22	22	Carbamidomethylation	85231	ARF GTPase-activating protein GIT1 OS=Rattus norvegicus OX=10116 GN=Git1 PE=1 SV=1
1170	860	Q6QLM7	197.24	20	11	9	13	12	10	15	9730000	2460000	4560000	4310000	8790000	19600000	25	7	26	23	28	28	22	27	Carbamidomethylation	116915	Kinesin heavy chain isoform 5A OS=Rattus norvegicus OX=10116 GN=Kif5a PE=1 SV=1
1142	1032	Q80Z70	197.15	21	13	13	6	14	16	13	22600000	20000000	10400000	46800000	39500000	30700000	14	11	24	25	15	28	31	28	Carbamidomethylation	88683	Protein sel-1 homolog 1 OS=Rattus norvegicus OX=10116 GN=Sel1l PE=1 SV=2
1403	1083	P0C5W1	197.11	22	8	11	10	17	12	12	26200000	27400000	28200000	40300000	31500000	40400000	18	14	17	17	17	24	24	19	Carbamidomethylation	102806	Microtubule-associated protein 1S OS=Rattus norvegicus OX=10116 GN=Map1s PE=1 SV=1
1911	1231	Q4QQS8	197.1	21	12	6	9	12	13	10	8150000	2980000	6920000	17300000	11800000	6600000	15	11	16	10	14	13	20	14	Carbamidomethylation; Oxidation (M)	74881	Nuclear pore complex protein Nup85 OS=Rattus norvegicus OX=10116 GN=Nup85 PE=2 SV=1
1367	1329	Q4KLF8	197.06	78	61	66	74	70	70	70	129000000	98800000	140000000	121000000	99900000	121000000	11	9	20	24	22	22	23	24	Carbamidomethylation	16320	Actin-related protein 2/3 complex subunit 5 OS=Rattus norvegicus OX=10116 GN=Arpc5 PE=1 SV=3
1306	1552	Q66H15	196.97	30	12	13	20	19	28	20	7850000	5910000	21600000	16300000	17100000	15300000	13	8	15	17	25	24	25	25	Carbamidomethylation	52312	Regulator of microtubule dynamics protein 3 OS=Rattus norvegicus OX=10116 GN=Rmdn3 PE=1 SV=1
650	2047	P62329	196.81	57	57	57	57	57	57	57	1650000000	1280000000	1580000000	2320000000	1480000000	1820000000	8	7	48	47	59	45	38	46		5053	Thymosin beta-4 OS=Rattus norvegicus OX=10116 GN=Tmsb4x PE=1 SV=2
1859	1164	P35465	196.78	24	13	13	17	15	15	20				1850000	645000	2210000	12	2	16	16	17	15	14	17	Carbamidomethylation; Oxidation (M)	60578	Serine/threonine-protein kinase PAK 1 OS=Rattus norvegicus OX=10116 GN=Pak1 PE=1 SV=3
1246	1570	Q9EPC6	196.7	57	49	49	53	52	48	48	130000000	112000000	138000000	180000000	143000000	151000000	11	8	26	25	28	21	25	24	Carbamidomethylation; Oxidation (M)	15002	Profilin-2 OS=Rattus norvegicus OX=10116 GN=Pfn2 PE=1 SV=3
821	1107	Q4KM73	196.37	66	47	47	47	49	61	55	61000000	51100000	60700000	81100000	76700000	76300000	15	11	34	34	36	41	39	41	Oxidation (M)	22169	UMP-CMP kinase OS=Rattus norvegicus OX=10116 GN=Cmpk1 PE=1 SV=2
676	1027	Q64119	196.29	66	62	66	66	58	58	62	390000000	317000000	421000000	515000000	391000000	440000000	12	8	44	43	54	44	41	49	Carbamidomethylation; Oxidation (M)	16975	Myosin light polypeptide 6 OS=Rattus norvegicus OX=10116 GN=Myl6 PE=1 SV=3
1233	1276	Q27W02	196.28	62	52	52	48	52	62	62	84200000	84500000	82200000	115000000	85400000	95000000	9	8	22	28	21	28	26	25		17164	Protein mago nashi homolog OS=Rattus norvegicus OX=10116 GN=Magoh PE=2 SV=1
4956	3236	Q4V7A0	196.23	46	7	7	2	28	36	33	64800	50600		6710000	12500000	11900000	10	9	1	1	1	7	11	11	Carbamidomethylation	33747	WD repeat-containing protein 61 OS=Rattus norvegicus OX=10116 GN=Wdr61 PE=1 SV=1
1193	1066	Q03346	196.07	41	15	16	19	31	39	16	77800000	54800000	55600000	82600000	71500000	63300000	17	13	23	27	22	28	33	24	Carbamidomethylation	54265	Mitochondrial-processing peptidase subunit beta OS=Rattus norvegicus OX=10116 GN=Pmpcb PE=1 SV=3
1410	586	Q5U2U0	196.05	30	22	18	20	17	17	21	71700000	45600000	82700000	54600000	60200000	61200000	17	16	23	19	24	18	21	25		69208	ATP-dependent Clp protease ATP-binding subunit clpX-like mitochondrial OS=Rattus norvegicus OX=10116 GN=Clpx PE=2 SV=1
966	1834	P51146	195.69	59	27	36	39	48	36	37	5530000	14100000	9090000	21400000	18900000	15000000	11	7	28	31	34	35	33	36	Carbamidomethylation	23629	Ras-related protein Rab-4B OS=Rattus norvegicus OX=10116 GN=Rab4b PE=2 SV=1
1185	836	P60892	195.67	53	32	43	35	42	39	43	23200000	18500000	20200000	22300000	26200000	22800000	16	7	26	29	25	24	25	25	Carbamidomethylation; Oxidation (M)	34834	Ribose-phosphate pyrophosphokinase 1 OS=Rattus norvegicus OX=10116 GN=Prps1 PE=1 SV=2
1144	1114	Q4V8C7	195.42	37	32	29	31	35	30	35	63200000	51600000	56400000	85500000	56200000	96300000	12	10	30	23	24	26	20	29	Carbamidomethylation	34355	Interferon-inducible double-stranded RNA-dependent protein kinase activator A OS=Rattus norvegicus OX=10116 GN=Prkra PE=1 SV=1
656	699	P50503	195.41	32	29	30	32	29	32	32	271000000	233000000	292000000	389000000	294000000	322000000	17	13	47	55	48	42	46	46	Carbamidomethylation	41279	Hsc70-interacting protein OS=Rattus norvegicus OX=10116 GN=St13 PE=1 SV=1
1106	1015	B2RZ78	195.34	56	51	51	51	51	52	51	130000000	98000000	115000000	165000000	105000000	129000000	12	10	29	28	27	31	27	28	Carbamidomethylation; Oxidation (M)	20469	Vacuolar protein sorting-associated protein 29 OS=Rattus norvegicus OX=10116 GN=Vps29 PE=1 SV=2
604	988	Q63584	195.21	45	43	41	37	40	43	37	348000000	287000000	321000000	456000000	351000000	328000000	14	12	50	50	47	53	50	48	Carbamidomethylation; Oxidation (M)	24858	Transmembrane emp24 domain-containing protein 10 OS=Rattus norvegicus OX=10116 GN=Tmed10 PE=1 SV=2
1240	777	Q5I0D1	195.03	59	34	31	35	41	40	47	103000000	59900000	105000000	113000000	93200000	140000000	17	17	25	18	20	23	31	32	Carbamidomethylation	33268	Glyoxalase domain-containing protein 4 OS=Rattus norvegicus OX=10116 GN=Glod4 PE=1 SV=1
423	783	P23358	194.89	76	70	66	70	76	75	70	616000000	526000000	663000000	908000000	598000000	694000000	15	13	72	57	92	60	61	63	Carbamidomethylation	17846	60S ribosomal protein L12 OS=Rattus norvegicus OX=10116 GN=Rpl12 PE=2 SV=1
895	677	Q8R4C0	194.88	27	20	19	13	18	17	19	38000000	27100000	39500000	37900000	41000000	44000000	19	13	33	31	23	35	36	35	Carbamidomethylation	73065	Calpain-5 OS=Rattus norvegicus OX=10116 GN=Capn5 PE=1 SV=1
3206	1267	D4AAT7	194.84	33	29	16	22	30	20	30	20000000	14800000	19400000	24200000	13100000	19100000	7	7	12	7	9	14	7	10	Carbamidomethylation	36518	ATP-dependent (S)-NAD(P)H-hydrate dehydratase OS=Rattus norvegicus OX=10116 GN=Naxd PE=3 SV=1
1203	1135	P47196	194.83	32	21	18	21	19	25	23	6340000	4940000	10700000	19100000	17100000	7710000	16	8	24	21	32	21	28	22	Carbamidomethylation	55735	RAC-alpha serine/threonine-protein kinase OS=Rattus norvegicus OX=10116 GN=Akt1 PE=1 SV=1
2695	1877	Q5U2Y6	194.8	21	6	6	9	15	6	13	4430000	2390000	6840000	8370000	2870000	13800000	16	11	8	7	12	13	8	14		96152	Tuftelin-interacting protein 11 OS=Rattus norvegicus OX=10116 GN=Tfip11 PE=1 SV=1
1227	1130	P70496	194.71	21	9	7	8	14	12	15	17000000	13300000	14800000	20000000	20500000	23200000	27	15	28	20	19	23	21	25	Carbamidomethylation	123813	Phospholipase D1 OS=Rattus norvegicus OX=10116 GN=Pld1 PE=1 SV=3
715	1336	Q9R1T1	194.31	81	81	81	81	81	78	79	252000000	183000000	268000000	271000000	171000000	271000000	9	9	50	47	43	34	41	43	Carbamidomethylation; Oxidation (M)	10045	Barrier-to-autointegration factor OS=Rattus norvegicus OX=10116 GN=Banf1 PE=1 SV=1
1890	1635	Q3ZU82	194.26	29	8	9	16	18	24	18	8690000	7330000	15900000	24300000	17600000	20700000	19	13	8	12	16	19	21	17		82334	Golgin subfamily A member 5 OS=Rattus norvegicus OX=10116 GN=Golga5 PE=1 SV=1
817	1034	Q9WTP0	194.19	17	12	12	10	11	14	12	96300000	98800000	127000000	92100000	104000000	109000000	17	13	30	39	34	41	43	31	Carbamidomethylation	98243	Band 4.1-like protein 1 OS=Rattus norvegicus OX=10116 GN=Epb41l1 PE=1 SV=1
1636	974	Q3KRD5	194.17	47	34	29	33	35	34	41	19200000	14300000	20300000	19600000	19100000	36200000	15	15	19	14	19	13	18	24	Carbamidomethylation	34461	Mitochondrial import receptor subunit TOM34 OS=Rattus norvegicus OX=10116 GN=Tomm34 PE=1 SV=1
1564	1108	Q9QZK8	194.1	40	27	27	27	31	27	40	54900000	45200000	51900000	77600000	51400000	72500000	10	10	18	18	18	21	16	25	Carbamidomethylation	38175	Deoxyribonuclease-2-alpha OS=Rattus norvegicus OX=10116 GN=Dnase2 PE=2 SV=1
3288	853	P15684	194.06	16	14	5	12	6	9	7	30900000	5680000	34400000	9110000	48800000	9800000	13	10	14	6	12	5	10	8	Oxidation (M)	109448	Aminopeptidase N OS=Rattus norvegicus OX=10116 GN=Anpep PE=1 SV=2
1354	984	O70593	194.05	34	30	27	27	27	30	33	69600000	63800000	71600000	99700000	65100000	106000000	11	11	21	23	22	22	21	28	Carbamidomethylation	34157	Small glutamine-rich tetratricopeptide repeat-containing protein alpha OS=Rattus norvegicus OX=10116 GN=Sgta PE=1 SV=1
2353	1303	Q99M64	194.02	38	23	22	23	22	25	23	25200000	13600000	21600000	23500000	22400000	22500000	16	14	13	10	12	13	16	14		54305	Phosphatidylinositol 4-kinase type 2-alpha OS=Rattus norvegicus OX=10116 GN=Pi4k2a PE=1 SV=1
2173	1752	P27321	193.97	24	8	8	11	11	13	16	9880000	10400000	15600000	17000000	19100000	16200000	16	11	15	9	14	15	17	13	Carbamidomethylation	77313	Calpastatin OS=Rattus norvegicus OX=10116 GN=Cast PE=1 SV=3
1158	1290	Q5XIU9	193.88	53	29	33	29	43	32	36	51700000	152000000	112000000	64400000	50600000	50700000	12	9	27	26	27	29	27	27	Carbamidomethylation	23403	Membrane-associated progesterone receptor component 2 OS=Rattus norvegicus OX=10116 GN=Pgrmc2 PE=1 SV=1
1750	1139	Q5HZY0	193.78	33	21	23	25	15	25	29	39400000	46900000	42300000	27600000	20800000	32200000	11	9	16	19	17	17	17	19	Carbamidomethylation	56394	UBX domain-containing protein 4 OS=Rattus norvegicus OX=10116 GN=Ubxn4 PE=1 SV=1
3355	2338	Q6AXQ5	193.66	23	5	12	13	16	11	15	5490000	6090000	3910000	6760000	8000000	8010000	10	8	5	7	9	12	10	11	Carbamidomethylation	67176	2' 5'-phosphodiesterase 12 OS=Rattus norvegicus OX=10116 GN=Pde12 PE=2 SV=1
2025	1120	Q58FK9	193.6	38	20	17	12	33	16	30	15400000	12100000	15700000	31700000	13600000	17400000	16	10	13	21	10	17	11	17	Carbamidomethylation; Oxidation (M)	51044	Kynurenine--oxoglutarate transaminase 3 OS=Rattus norvegicus OX=10116 GN=Kyat3 PE=2 SV=1
3063	1465	D4A4T9	193.58	33	24	17	17	27	15	26	24700000	11300000	60500000	71600000	18500000	34000000	10	10	13	6	10	12	8	13	Carbamidomethylation	37362	Cysteine and histidine-rich domain-containing protein 1 OS=Rattus norvegicus OX=10116 GN=Chordc1 PE=3 SV=1
1648	934	O35964	193.55	39	30	27	28	27	28	33	26100000	20200000	29000000	29000000	20400000	31000000	15	9	17	17	18	16	17	24	Carbamidomethylation	41492	Endophilin-A2 OS=Rattus norvegicus OX=10116 GN=Sh3gl1 PE=1 SV=1
1523	1157	P51577	193.32	30	21	19	21	26	19	22	34600000	20400000	33000000	39800000	23400000	32800000	10	8	21	17	23	19	18	22	Carbamidomethylation	43501	P2X purinoceptor 4 OS=Rattus norvegicus OX=10116 GN=P2rx4 PE=1 SV=1
613	968	P12001	193.31	54	39	44	44	51	51	44	550000000	472000000	581000000	749000000	487000000	640000000	16	13	48	50	53	49	49	49	Carbamidomethylation; Oxidation (M)	21659	60S ribosomal protein L18 OS=Rattus norvegicus OX=10116 GN=Rpl18 PE=1 SV=2
3527	1929	Q75Q41	193.14	55	47	44	47	34	51	34	29900000	23500000	32600000	34600000	32200000	28900000	7	6	10	7	8	7	9	11	Oxidation (M)	15491	Mitochondrial import receptor subunit TOM22 homolog OS=Rattus norvegicus OX=10116 GN=Tomm22 PE=1 SV=1
1928	846	Q99P77	193.13	25	16	16	10	13	11	14	30400000	31900000	20600000	25700000	15600000	27500000	17	15	18	14	10	16	12	17	Carbamidomethylation	74288	Nucleolar GTP-binding protein 1 OS=Rattus norvegicus OX=10116 GN=Gtpbp4 PE=2 SV=3
1817	1401	Q64725	193.11	23	12	9	11	13	17	19	19300000	12000000	20700000	24500000	15900000	20500000	13	9	16	9	17	18	19	22	Carbamidomethylation	71529	Tyrosine-protein kinase SYK OS=Rattus norvegicus OX=10116 GN=Syk PE=1 SV=1
1513	885	Q63190	193.06	48	44	37	37	37	41	41	43400000	32300000	40900000	50200000	47400000	47700000	10	9	17	21	21	20	21	23	Oxidation (M)	29676	Emerin OS=Rattus norvegicus OX=10116 GN=Emd PE=1 SV=1
746	1311	Q9ESR9	193.04	9	5	6	4	6	4	6	6260000	6160000	3970000	13900000	10100000	10200000	24	10	39	38	34	38	37	38	Carbamidomethylation; Oxidation (M)	270926	ATP-binding cassette sub-family A member 2 OS=Rattus norvegicus OX=10116 GN=Abca2 PE=1 SV=1
1690	1407	P11661	193.03	14	12	12	12	11	12	13	67700000	56600000	74600000	84000000	68600000	86200000	9	9	17	17	18	17	17	21	Oxidation (M)	68618	NADH-ubiquinone oxidoreductase chain 5 OS=Rattus norvegicus OX=10116 GN=Mtnd5 PE=3 SV=3
1472	1036	Q6AY84	193.01	39	23	25	16	32	29	36	31600000	27100000	24100000	59000000	40600000	52700000	16	14	17	18	12	24	23	29	Carbamidomethylation	46396	Secernin-1 OS=Rattus norvegicus OX=10116 GN=Scrn1 PE=1 SV=1
1012	811	P27605	192.91	59	48	53	53	53	53	53	118000000	96500000	121000000	126000000	107000000	164000000	12	11	28	27	32	36	31	31	Carbamidomethylation	24477	Hypoxanthine-guanine phosphoribosyltransferase OS=Rattus norvegicus OX=10116 GN=Hprt1 PE=1 SV=1
1009	1455	P56522	192.84	40	19	20	26	34	15	23	10500000	10500000	12700000	28100000	9160000	14000000	22	14	24	30	23	31	19	25	Carbamidomethylation	54363	NADPH:adrenodoxin oxidoreductase mitochondrial OS=Rattus norvegicus OX=10116 GN=Fdxr PE=1 SV=1
1880	1069	Q99MI7	192.74	39	25	29	18	29	28	29	30400000	19200000	16000000	34200000	27300000	30300000	13	13	16	15	13	16	17	20	Carbamidomethylation	51723	NEDD8-activating enzyme E1 catalytic subunit OS=Rattus norvegicus OX=10116 GN=Uba3 PE=1 SV=1
743	910	Q6PCU2	192.72	51	44	44	51	44	44	44	186000000	143000000	200000000	254000000	200000000	290000000	14	14	47	34	43	41	35	48	Oxidation (M)	26128	V-type proton ATPase subunit E 1 OS=Rattus norvegicus OX=10116 GN=Atp6v1e1 PE=1 SV=1
956	1151	Q5I0E7	192.68	51	32	27	32	40	48	49	144000000	104000000	134000000	153000000	127000000	148000000	16	13	33	29	29	32	31	35	Carbamidomethylation; Oxidation (M)	27028	Transmembrane emp24 domain-containing protein 9 OS=Rattus norvegicus OX=10116 GN=Tmed9 PE=1 SV=1
2185	1028	Q8VHE9	192.61	25	14	11	10	19	15	18	23900000	16000000	20600000	39700000	36900000	45800000	16	13	12	9	11	18	15	20		67531	All-trans-retinol 13 14-reductase OS=Rattus norvegicus OX=10116 GN=Retsat PE=2 SV=1
1922	925	Q63767	192.59	17	14	11	11	8	13	15	10100000	9240000	8860000	5030000	10700000	18700000	14	10	16	13	12	17	15	18	Carbamidomethylation	104262	Breast cancer anti-estrogen resistance protein 1 OS=Rattus norvegicus OX=10116 GN=Bcar1 PE=1 SV=1
3101	4837	Q63560	192.52	20	3	13	10	11	13	12	1540000	23900000	6270000	16000000	27000000	22700000	15	14	1	12	7	12	14	13		100485	Microtubule-associated protein 6 OS=Rattus norvegicus OX=10116 GN=Map6 PE=1 SV=1
1121	1186	Q9EPH2	192.52	78	57	75	71	71	71	71	399000000	338000000	430000000	471000000	424000000	503000000	12	9	26	24	30	29	30	26	Carbamidomethylation	19847	MARCKS-related protein OS=Rattus norvegicus OX=10116 GN=Marcksl1 PE=2 SV=3
758	809	Q5U211	192.44	70	67	67	67	70	67	67	160000000	156000000	198000000	209000000	142000000	177000000	14	10	39	48	40	40	41	40		18762	Sorting nexin-3 OS=Rattus norvegicus OX=10116 GN=Snx3 PE=1 SV=1
2334	1763	Q80W89	192.41	60	60	60	60	48	35	35	44700000	41400000	52000000	50100000	42400000	46500000	6	6	12	15	14	14	12	13	Carbamidomethylation	14854	NADH dehydrogenase [ubiquinone] 1 alpha subcomplex subunit 11 OS=Rattus norvegicus OX=10116 GN=Ndufa11 PE=2 SV=1
702	841	P40307	192.18	48	44	44	44	48	44	44	177000000	126000000	171000000	259000000	167000000	207000000	18	12	45	40	43	40	46	45	Carbamidomethylation; Oxidation (M)	22912	Proteasome subunit beta type-2 OS=Rattus norvegicus OX=10116 GN=Psmb2 PE=1 SV=1
1834	1194	O08587	192.01	40	17	21	20	22	28	35	17800000	13800000	21300000	22400000	18300000	20500000	14	11	14	16	18	14	19	17	Carbamidomethylation	49818	Nuclear pore complex protein Nup50 OS=Rattus norvegicus OX=10116 GN=Nup50 PE=2 SV=2
1623	828	Q920A6	191.98	28	22	17	20	24	19	23	46700000	19800000	43700000	59400000	40400000	38400000	13	11	23	14	20	21	17	17	Carbamidomethylation; Oxidation (M)	51175	Retinoid-inducible serine carboxypeptidase OS=Rattus norvegicus OX=10116 GN=Scpep1 PE=2 SV=1
1800	1070	Q56A18	191.96	29	22	27	25	25	23	18	31200000	46000000	29800000	34500000	34500000	27000000	11	9	16	19	17	19	17	15		42831	SWI/SNF-related matrix-associated actin-dependent regulator of chromatin subfamily E member 1 OS=Rattus norvegicus OX=10116 GN=Smarce1 PE=1 SV=1
1069	1040	P27791	191.91	37	25	30	22	22	23	35	6190000	3240000	4370000	10500000	7140000	8960000	20	4	27	30	29	30	22	28	Carbamidomethylation	40620	cAMP-dependent protein kinase catalytic subunit alpha OS=Rattus norvegicus OX=10116 GN=Prkaca PE=1 SV=2
1971	1000	P20417	191.88	41	20	24	15	22	24	34	38200000	31800000	24000000	41100000	33300000	63200000	16	15	17	15	12	14	14	20	Carbamidomethylation	49675	Tyrosine-protein phosphatase non-receptor type 1 OS=Rattus norvegicus OX=10116 GN=Ptpn1 PE=1 SV=1
1590	1312	Q4QQT3	191.84	31	18	21	21	18	27	23	18900000	23700000	13300000	40100000	20700000	31100000	12	9	18	19	15	20	20	23	Carbamidomethylation	52205	CUGBP Elav-like family member 1 OS=Rattus norvegicus OX=10116 GN=Celf1 PE=2 SV=1
1264	709	Q62651	191.78	46	33	30	27	35	28	32	77500000	66400000	77200000	96100000	71500000	81100000	17	14	25	26	21	21	25	24	Carbamidomethylation; Oxidation (M)	36172	Delta(3 5)-Delta(2 4)-dienoyl-CoA isomerase mitochondrial OS=Rattus norvegicus OX=10116 GN=Ech1 PE=1 SV=2
1377	939	Q8CF97	191.67	18	11	7	9	10	11	11	9660000	5060000	7330000	18500000	10500000	13000000	24	16	17	17	19	24	22	27	Carbamidomethylation; Oxidation (M)	134566	Deubiquitinating protein VCIP135 OS=Rattus norvegicus OX=10116 GN=Vcpip1 PE=1 SV=2
2030	823	Q3SWS8	191.62	36	29	30	21	20	24	23	30200000	29700000	22800000	33000000	26100000	21300000	13	10	16	21	13	13	14	13	Carbamidomethylation; Oxidation (M)	40919	mRNA export factor OS=Rattus norvegicus OX=10116 GN=Rae1 PE=1 SV=1
1681	1026	P61023	191.54	66	52	45	49	56	57	56	40900000	26700000	36800000	65300000	49400000	53700000	14	11	19	14	19	18	19	20		22432	Calcineurin B homologous protein 1 OS=Rattus norvegicus OX=10116 GN=Chp1 PE=1 SV=2
885	1207	Q63362	191.43	87	78	65	47	86	65	82	63200000	57400000	40600000	74700000	50700000	55200000	15	8	38	31	34	42	33	32	Carbamidomethylation; Oxidation (M)	13412	NADH dehydrogenase [ubiquinone] 1 alpha subcomplex subunit 5 OS=Rattus norvegicus OX=10116 GN=Ndufa5 PE=1 SV=3
1951	1365	Q63615	191.33	36	12	8	17	16	20	20	4120000	2270000	5280000	4770000	4620000	4520000	20	12	14	14	11	15	17	20	Carbamidomethylation	67514	Vacuolar protein sorting-associated protein 33A OS=Rattus norvegicus OX=10116 GN=Vps33a PE=1 SV=1
2323	1492	G3V645	191.26	26	14	16	19	19	15	15	11200000	14000000	13700000	14200000	9430000	14800000	11	9	13	9	15	12	14	16	Carbamidomethylation	58969	2'-5'-oligoadenylate synthase-like protein 1 OS=Rattus norvegicus OX=10116 GN=Oasl PE=2 SV=1
1392	854	Q4V8F9	191.25	27	21	16	18	13	19	12	25600000	27200000	32000000	24700000	29500000	27000000	14	11	19	18	22	23	24	16	Carbamidomethylation	58344	Hydroxysteroid dehydrogenase-like protein 2 OS=Rattus norvegicus OX=10116 GN=Hsdl2 PE=2 SV=1
1389	1938	O88658	191.23	11	3	3	3	8	7	6	268000000	7350000	4000000	202000000	78000000	39100000	23	11	15	16	15	23	27	24	Carbamidomethylation	204169	Kinesin-like protein KIF1B OS=Rattus norvegicus OX=10116 GN=Kif1b PE=1 SV=2
1437	1260	B0BNG0	191.18	38	23	29	27	36	30	34	60200000	64800000	59200000	112000000	89300000	98200000	14	12	19	19	19	22	25	23	Carbamidomethylation	34870	ER membrane protein complex subunit 2 OS=Rattus norvegicus OX=10116 GN=Emc2 PE=2 SV=1
1155	855	Q9JJM9	191.14	37	30	30	32	30	34	30	69700000	49100000	80300000	102000000	70300000	63800000	14	12	24	26	27	31	31	23	Carbamidomethylation	42852	Septin-5 OS=Rattus norvegicus OX=10116 GN=Sept5 PE=1 SV=2
1273	981	P32577	190.85	42	23	28	26	30	31	30	41000000	38200000	54800000	53200000	48200000	63400000	21	18	17	19	24	23	26	28	Carbamidomethylation	50746	Tyrosine-protein kinase CSK OS=Rattus norvegicus OX=10116 GN=Csk PE=1 SV=1
1694	886	A0JPQ9	190.78	34	28	20	23	31	24	26	43800000	27700000	25600000	45700000	30100000	40300000	13	11	20	14	12	21	18	17	Carbamidomethylation	44875	Chitinase domain-containing protein 1 OS=Rattus norvegicus OX=10116 GN=Chid1 PE=2 SV=2
914	735	O88941	190.68	25	15	15	13	16	18	17	53300000	111000000	50700000	72400000	53100000	57500000	24	17	32	31	29	31	39	38	Carbamidomethylation; Oxidation (M)	91872	Mannosyl-oligosaccharide glucosidase OS=Rattus norvegicus OX=10116 GN=Mogs PE=1 SV=1
1100	989	Q496Z0	190.63	20	14	14	14	16	18	18	23200000	19900000	23200000	33300000	35200000	29000000	20	14	23	25	21	29	31	30	Carbamidomethylation	91746	Elongator complex protein 2 OS=Rattus norvegicus OX=10116 GN=Elp2 PE=2 SV=1
3524	1633	P04166	190.58	60	51	55	32	51	60	47	27300000	28800000	8630000	41300000	31200000	31500000	6	5	9	11	4	10	10	9		16265	Cytochrome b5 type B OS=Rattus norvegicus OX=10116 GN=Cyb5b PE=1 SV=2
1516	822	A0MZ67	190.53	32	22	17	24	23	18	23	27600000	22100000	36800000	34400000	16200000	24700000	20	16	16	19	21	22	16	24	Carbamidomethylation	71446	Shootin-1 OS=Rattus norvegicus OX=10116 GN=Shtn1 PE=1 SV=1
2693	1545	Q4G009	190.53	62	36	31	42	42	31	47	25500000	10400000	15700000	30900000	13100000	46400000	8	8	14	8	8	14	6	16	Carbamidomethylation; Oxidation (M)	20550	Malignant T-cell-amplified sequence 1 OS=Rattus norvegicus OX=10116 GN=Mcts1 PE=2 SV=1
616	999	P62752	190.52	55	55	55	55	55	55	55	513000000	413000000	496000000	584000000	372000000	570000000	14	13	55	47	53	48	46	49	Oxidation (M)	17695	60S ribosomal protein L23a OS=Rattus norvegicus OX=10116 GN=Rpl23a PE=2 SV=1
1909	1367	Q9WTV0	190.41	32	17	13	17	27	22	28	29900000	18200000	28800000	30200000	34500000	30400000	11	9	16	13	14	17	19	16	Carbamidomethylation	45357	Prolactin regulatory element-binding protein OS=Rattus norvegicus OX=10116 GN=Preb PE=1 SV=2
1873	1101	Q5XIM5	190.32	54	54	49	42	38	49	47	77000000	68600000	71900000	65700000	71300000	94000000	9	9	17	17	20	11	16	17		24310	Protein CDV3 homolog OS=Rattus norvegicus OX=10116 GN=Cdv3 PE=1 SV=1
3263	4594	Q8K3F3	190.2	41	31	31	31	41	32	41	21200000	14900000	17000000	24600000	27300000	38700000	7	6	8	6	5	10	11	15	Carbamidomethylation	15957	Protein phosphatase 1 regulatory subunit 14B OS=Rattus norvegicus OX=10116 GN=Ppp1r14b PE=2 SV=1
2799	2082	P0C1X8	190.06	22	5	5	7	10	14	14	1940000	5190000	5800000	7650000	12100000	21300000	16	11	6	5	13	11	13	17	Carbamidomethylation	103760	AP2-associated protein kinase 1 OS=Rattus norvegicus OX=10116 GN=Aak1 PE=1 SV=1
3159	2039	Q5XII9	190.05	43	15	16	21	22	26	40	6470000	10100000	9970000	19600000	15300000	18700000	10	9	5	9	10	10	10	15	Carbamidomethylation	31730	Mitochondrial fission regulator 1-like OS=Rattus norvegicus OX=10116 GN=Mtfr1l PE=1 SV=1
1171	1073	P68182	190	49	23	27	24	31	21	33	3420000	1350000	3680000	1400000	4400000	6650000	20	5	26	27	27	26	21	26	Carbamidomethylation	40708	cAMP-dependent protein kinase catalytic subunit beta OS=Rattus norvegicus OX=10116 GN=Prkacb PE=1 SV=2
2523	1341	P52590	189.97	17	9	8	7	9	12	7	11600000	13700000	2840000	13800000	18800000	8440000	17	13	13	12	10	11	14	8		107209	Nuclear pore complex protein Nup107 OS=Rattus norvegicus OX=10116 GN=Nup107 PE=1 SV=1
768	1188	P62832	189.71	50	50	50	50	50	50	50	584000000	448000000	525000000	682000000	482000000	565000000	9	8	47	39	40	44	32	40	Carbamidomethylation; Oxidation (M)	14865	60S ribosomal protein L23 OS=Rattus norvegicus OX=10116 GN=Rpl23 PE=2 SV=1
1017	1230	Q9JLZ1	189.7	39	21	29	31	31	28	37	52700000	64800000	77400000	64600000	65700000	108000000	15	13	23	25	36	29	34	36	Carbamidomethylation	37849	Glutaredoxin-3 OS=Rattus norvegicus OX=10116 GN=Glrx3 PE=1 SV=2
1864	991	P18265	189.68	33	24	22	23	21	27	26	13200000	8940000	9850000	18500000	12400000	19400000	16	6	16	14	14	14	20	20	Carbamidomethylation	51027	Glycogen synthase kinase-3 alpha OS=Rattus norvegicus OX=10116 GN=Gsk3a PE=1 SV=1
1431	771	Q9Z254	189.65	47	41	33	41	47	47	37	43500000	40000000	47400000	63200000	44800000	52300000	12	9	20	20	18	24	21	20	Carbamidomethylation	36133	PDZ domain-containing protein GIPC1 OS=Rattus norvegicus OX=10116 GN=Gipc1 PE=1 SV=2
1414	1486	P83941	189.45	65	57	65	57	65	65	65	75700000	68800000	72800000	104000000	86300000	106000000	8	7	17	22	17	22	26	27	Carbamidomethylation; Oxidation (M)	12473	Elongin-C OS=Rattus norvegicus OX=10116 GN=Eloc PE=1 SV=1
538	1204	P20651	189.42	34	17	19	21	23	23	26	3890000	15100000	7460000	15800000	20300000	22900000	24	7	53	49	58	53	61	59	Carbamidomethylation	59113	Serine/threonine-protein phosphatase 2B catalytic subunit beta isoform OS=Rattus norvegicus OX=10116 GN=Ppp3cb PE=1 SV=1
936	1489	Q6P7C7	189.35	15	10	13	10	13	12	15	718000000	873000000	692000000	966000000	697000000	787000000	14	12	28	39	27	32	34	36	Oxidation (M)	63732	Transmembrane glycoprotein NMB OS=Rattus norvegicus OX=10116 GN=Gpnmb PE=2 SV=1
2631	1184	Q00657	189.28	8	4	3	4	5	4	6	6740000	2980000	3980000	5290000	3620000	11000000	17	10	12	7	8	12	10	17	Carbamidomethylation	251906	Chondroitin sulfate proteoglycan 4 OS=Rattus norvegicus OX=10116 GN=Cspg4 PE=1 SV=2
1683	1169	Q6PCT3	189.22	54	38	35	35	34	43	42	40000000	26800000	36900000	41600000	39500000	41400000	13	10	22	14	20	17	19	17		23992	Tumor protein D54 OS=Rattus norvegicus OX=10116 GN=Tpd52l2 PE=1 SV=1
2401	1079	Q6J1Y9	189.18	13	7	6	6	9	5	6	7710000	5300000	3500000	10200000	8260000	11000000	16	10	12	14	9	13	12	13	Carbamidomethylation	150302	Ubiquitin carboxyl-terminal hydrolase 19 OS=Rattus norvegicus OX=10116 GN=Usp19 PE=1 SV=1
2288	1638	Q5XID1	189.17	35	18	31	26	22	31	31	12600000	20600000	15400000	15000000	21100000	25700000	8	7	11	18	12	10	16	14	Carbamidomethylation	33042	Anamorsin OS=Rattus norvegicus OX=10116 GN=Ciapin1 PE=1 SV=1
2357	1281	Q6AYB5	189.13	35	14	18	10	13	13	26	25000000	25100000	21700000	25900000	18600000	31700000	16	15	13	14	12	12	11	18	Carbamidomethylation	55705	Signal recognition particle 54 kDa protein OS=Rattus norvegicus OX=10116 GN=Srp54 PE=2 SV=1
1252	826	Q07205	189.08	31	26	25	23	21	23	31	53500000	38200000	51700000	64900000	52400000	73900000	14	10	25	20	24	21	23	27	Carbamidomethylation	48954	Eukaryotic translation initiation factor 5 OS=Rattus norvegicus OX=10116 GN=Eif5 PE=1 SV=1
1173	1663	B0K020	189.01	69	44	56	56	56	52	52	127000000	148000000	192000000	182000000	171000000	182000000	9	9	23	25	26	24	28	27	Carbamidomethylation; Oxidation (M)	12097	CDGSH iron-sulfur domain-containing protein 1 OS=Rattus norvegicus OX=10116 GN=Cisd1 PE=3 SV=1
1611	1057	B0BNM1	188.95	53	36	36	37	36	38	33	70400000	53500000	73100000	82000000	49300000	74200000	12	12	19	20	19	19	16	20	Carbamidomethylation	30891	NAD(P)H-hydrate epimerase OS=Rattus norvegicus OX=10116 GN=Naxe PE=2 SV=1
1654	1562	Q6AY20	188.92	36	18	14	19	25	32	27	79900000	41800000	60600000	114000000	91700000	83700000	12	10	18	13	17	20	22	22	Carbamidomethylation	31095	Cation-dependent mannose-6-phosphate receptor OS=Rattus norvegicus OX=10116 GN=M6pr PE=1 SV=1
882	1138	P20611	188.92	24	17	22	17	23	19	22	134000000	102000000	121000000	189000000	129000000	150000000	14	13	35	37	38	37	32	32	Carbamidomethylation	48320	Lysosomal acid phosphatase OS=Rattus norvegicus OX=10116 GN=Acp2 PE=1 SV=1
425	726	P35280	188.87	69	47	56	50	69	46	50	27200000	21900000	19100000	31400000	33300000	23200000	19	6	63	63	69	69	69	72	Carbamidomethylation; Oxidation (M)	23668	Ras-related protein Rab-8A OS=Rattus norvegicus OX=10116 GN=Rab8a PE=1 SV=2
993	781	Q6AY30	188.74	41	29	32	26	26	23	23	143000000	114000000	154000000	184000000	138000000	150000000	18	16	37	30	31	27	30	28	Carbamidomethylation; Oxidation (M)	47088	Saccharopine dehydrogenase-like oxidoreductase OS=Rattus norvegicus OX=10116 GN=Sccpdh PE=1 SV=1
1967	1685	F1LSG8	188.5	16	6	7	8	9	11	8	2860000	2650000	6870000	4860000	5890000	6070000	16	10	12	13	13	10	18	17	Carbamidomethylation	111188	Syndetin OS=Rattus norvegicus OX=10116 GN=Vps50 PE=1 SV=1
2968	1310	Q5RJY4	188.42	38	22	27	23	26	16	20	8360000	9570000	7360000	11100000	2620000	6050000	13	11	12	13	9	12	6	8	Carbamidomethylation	35342	Dehydrogenase/reductase SDR family member 7B OS=Rattus norvegicus OX=10116 GN=Dhrs7b PE=1 SV=1
2716	1837	Q6AYC2	188.32	30	13	19	16	21	16	19	11500000	10200000	17600000	14000000	11400000	11800000	14	9	8	11	11	14	10	11	Carbamidomethylation; Oxidation (M)	46338	Immunity-related GTPase family M protein OS=Rattus norvegicus OX=10116 GN=Irgm PE=2 SV=1
1425	1106	Q641Z7	188.28	27	27	19	19	25	15	19	22100000	17700000	11600000	28200000	16400000	24300000	9	6	20	19	18	26	23	17		49896	Acid sphingomyelinase-like phosphodiesterase 3a OS=Rattus norvegicus OX=10116 GN=Smpdl3a PE=2 SV=1
3190	1910	B0BN56	187.95	29	12	12	15	21	15	12	9190000	13400000	14100000	21400000	5670000	13800000	11	10	8	9	11	12	6	7		43962	28S ribosomal protein S31 mitochondrial OS=Rattus norvegicus OX=10116 GN=Mrps31 PE=2 SV=1
736	917	Q9EST6	187.9	33	33	33	30	33	30	32	203000000	175000000	207000000	268000000	188000000	268000000	13	7	46	47	38	42	37	41	Carbamidomethylation	31061	Acidic leucine-rich nuclear phosphoprotein 32 family member B OS=Rattus norvegicus OX=10116 GN=Anp32b PE=1 SV=1
2331	1456	P56603	187.85	29	25	25	19	29	25	26	54200000	52600000	47600000	75400000	42800000	45400000	6	6	12	12	11	17	15	14		37999	Secretory carrier-associated membrane protein 1 OS=Rattus norvegicus OX=10116 GN=Scamp1 PE=1 SV=1
1232	1254	Q5XIE0	187.79	34	29	33	29	29	21	29	79700000	82100000	86000000	152000000	93700000	150000000	10	8	25	22	20	27	25	33	Carbamidomethylation	29418	Acidic leucine-rich nuclear phosphoprotein 32 family member E OS=Rattus norvegicus OX=10116 GN=Anp32e PE=2 SV=1
2361	1052	Q64640	187.6	40	25	17	17	29	20	29	21100000	10900000	24300000	40600000	24400000	29600000	12	10	11	8	11	19	13	17	Carbamidomethylation	40134	Adenosine kinase OS=Rattus norvegicus OX=10116 GN=Adk PE=1 SV=3
2314	1200	Q9EQH5	187.58	29	22	18	14	15	16	20	11500000	11000000	9910000	19000000	9280000	14800000	13	5	14	10	13	13	12	15	Carbamidomethylation	48987	C-terminal-binding protein 2 OS=Rattus norvegicus OX=10116 GN=Ctbp2 PE=1 SV=2
2122	2070	P70582	187.5	29	8	14	12	15	12	15	8300000	12700000	9340000	28400000	9430000	10900000	17	10	12	14	12	19	15	12		55745	Nuclear pore complex protein Nup54 OS=Rattus norvegicus OX=10116 GN=Nup54 PE=1 SV=1
1269	1502	O35264	187.41	42	31	29	23	34	29	39	69300000	56300000	76200000	88700000	71600000	93800000	11	9	28	18	22	24	17	23	Carbamidomethylation	25581	Platelet-activating factor acetylhydrolase IB subunit beta OS=Rattus norvegicus OX=10116 GN=Pafah1b2 PE=1 SV=1
1314	1227	Q923W4	187.29	37	35	35	35	37	28	36	64700000	44800000	73700000	83200000	60100000	70400000	10	7	29	21	25	24	18	24		22447	Hepatoma-derived growth factor-related protein 3 OS=Rattus norvegicus OX=10116 GN=Hdgfl3 PE=1 SV=1
1368	1256	Q7TSU1	187.25	11	5	5	5	3	5	8	3030000	713000	1340000	0		1080000	22	5	21	20	18	16	22	26	Carbamidomethylation	201973	Brefeldin A-inhibited guanine nucleotide-exchange protein 2 OS=Rattus norvegicus OX=10116 GN=Arfgef2 PE=1 SV=1
1429	1643	Q811U3	187.2	18	7	9	6	9	9	10	7140000	7450000	6230000	5720000	5980000	10300000	23	8	18	17	15	21	22	26	Carbamidomethylation; Oxidation (M)	108818	ELKS/Rab6-interacting/CAST family member 1 OS=Rattus norvegicus OX=10116 GN=Erc1 PE=1 SV=1
1266	1242	Q00238	187.18	18	13	16	12	14	14	14	44800000	33000000	47800000	48300000	41600000	49100000	12	8	22	21	24	22	24	24	Carbamidomethylation; Oxidation (M)	60142	Intercellular adhesion molecule 1 OS=Rattus norvegicus OX=10116 GN=Icam1 PE=2 SV=1
492	851	P10888	186.95	64	54	60	52	63	48	64	783000000	693000000	933000000	916000000	679000000	823000000	20	17	56	77	64	57	51	60	Oxidation (M)	19515	Cytochrome c oxidase subunit 4 isoform 1 mitochondrial OS=Rattus norvegicus OX=10116 GN=Cox4i1 PE=1 SV=1
1637	1219	Q64591	186.93	35	26	26	27	33	33	25	46200000	44100000	49900000	124000000	72700000	36500000	13	8	16	19	19	19	17	19	Carbamidomethylation; Oxidation (M)	36133	2 4-dienoyl-CoA reductase mitochondrial OS=Rattus norvegicus OX=10116 GN=Decr1 PE=1 SV=2
848	1664	P42346	186.92	13	4	4	4	7	6	7	6240000	3680000	81900000	12800000	12400000	51300000	39	21	24	30	26	38	40	43	Carbamidomethylation	288792	Serine/threonine-protein kinase mTOR OS=Rattus norvegicus OX=10116 GN=Mtor PE=1 SV=1
512	873	Q6P6U0	186.91	20	19	18	18	16	19	20	6070000	2030000	6110000	2130000	7560000	7030000	16	4	61	46	60	56	66	66		58821	Tyrosine-protein kinase Fgr OS=Rattus norvegicus OX=10116 GN=Fgr PE=1 SV=1
1322	1010	Q924S1	186.89	34	21	22	22	22	30	22	49100000	50000000	50700000	64300000	58100000	59800000	14	13	21	25	22	21	23	22	Carbamidomethylation	43794	1-acyl-sn-glycerol-3-phosphate acyltransferase delta OS=Rattus norvegicus OX=10116 GN=Agpat4 PE=2 SV=1
1435	1110	F1LU71	186.83	31	29	27	26	25	26	26	71000000	46800000	65100000	70400000	53700000	48600000	12	9	25	21	22	21	21	16	Carbamidomethylation	33341	Methylglutaconyl-CoA hydratase mitochondrial OS=Rattus norvegicus OX=10116 GN=Auh PE=1 SV=2
1647	1279	P58405	186.74	18	11	15	12	15	11	12	43900000	37300000	45300000	32400000	31500000	56600000	15	10	14	22	20	19	16	21	Carbamidomethylation	87111	Striatin-3 OS=Rattus norvegicus OX=10116 GN=Strn3 PE=1 SV=2
1253	1013	P82808	186.69	35	19	15	18	25	11	18	17900000	12000000	17300000	33200000	6260000	24400000	24	16	25	17	25	30	17	26	Carbamidomethylation	76827	Glutamine--fructose-6-phosphate aminotransferase [isomerizing] 1 OS=Rattus norvegicus OX=10116 GN=Gfpt1 PE=1 SV=3
3116	1396	P53042	186.68	24	11	11	16	19	14	15	16800000	13700000	15200000	22500000	13100000	24300000	13	11	8	9	9	12	9	12	Carbamidomethylation	56917	Serine/threonine-protein phosphatase 5 OS=Rattus norvegicus OX=10116 GN=Ppp5c PE=1 SV=1
1900	1266	Q8CG45	186.57	32	25	20	22	24	24	28	30200000	21000000	27800000	42800000	49600000	41500000	9	7	17	11	15	17	18	20	Carbamidomethylation	40675	Aflatoxin B1 aldehyde reductase member 2 OS=Rattus norvegicus OX=10116 GN=Akr7a2 PE=1 SV=2
2993	1695	Q810T5	186.57	26	13	13	5	13	14	16	5160000	127000000	7710000	4140000	7650000	11900000	15	8	7	15	5	9	10	10	Carbamidomethylation	70514	Histone acetyltransferase KAT7 OS=Rattus norvegicus OX=10116 GN=Kat7 PE=1 SV=1
1511	1687	F1LYQ8	186.52	18	6	7	7	13	9	11	9490000	8200000	9420000	16700000	11100000	13300000	17	13	17	19	20	23	21	20	Carbamidomethylation	118842	FERM ARHGEF and pleckstrin domain-containing protein 1 OS=Rattus norvegicus OX=10116 GN=Farp1 PE=1 SV=2
2433	1179	B2RYI0	186.35	24	12	9	13	12	11	13	3720000	3120000	9560000	6890000	7600000	12700000	17	13	10	9	14	12	13	15	Carbamidomethylation	83146	WD repeat-containing protein 91 OS=Rattus norvegicus OX=10116 GN=Wdr91 PE=2 SV=1
48	1823	P0C0S7	186.28	59	38	35	36	59	35	36	1550000000	1310000000	1390000000	1730000000	1130000000	921000000	17	7	385	275	345	276	264	220		13553	Histone H2A.Z OS=Rattus norvegicus OX=10116 GN=H2afz PE=1 SV=2
1808	1450	P97710	186.25	31	13	15	18	21	21	18	22300000	17700000	24400000	37300000	27900000	30300000	15	12	14	13	17	17	21	17		55691	Tyrosine-protein phosphatase non-receptor type substrate 1 OS=Rattus norvegicus OX=10116 GN=Sirpa PE=1 SV=1
1058	1182	Q5RKH6	186.24	29	18	17	21	17	20	22	30700000	22300000	39900000	14100000	29900000	23800000	16	12	57	11	57	13	16	17	Carbamidomethylation	75365	Protein OS-9 OS=Rattus norvegicus OX=10116 GN=Os9 PE=1 SV=1
416	1131	O35353	186.23	36	21	28	22	21	24	25	5500000	5670000	2220000	8330000	10000000	16600000	17	3	69	66	70	61	71	68	Carbamidomethylation; Oxidation (M)	37363	Guanine nucleotide-binding protein subunit beta-4 OS=Rattus norvegicus OX=10116 GN=Gnb4 PE=2 SV=4
1807	1482	P29266	185.93	39	21	15	24	22	24	34	47600000	32000000	47500000	57800000	33800000	50900000	11	9	19	16	19	14	18	18	Carbamidomethylation; Oxidation (M)	35303	3-hydroxyisobutyrate dehydrogenase mitochondrial OS=Rattus norvegicus OX=10116 GN=Hibadh PE=1 SV=3
3357	1690	Q6I7R3	185.83	29	22	25	15	22	20	20	10800000	12300000	9520000	16900000	13900000	16800000	7	7	7	8	6	8	11	10		32002	Isochorismatase domain-containing protein 1 OS=Rattus norvegicus OX=10116 GN=Isoc1 PE=1 SV=1
1712	1143	Q6AYS7	185.8	32	20	27	24	22	18	21	20100000	18000000	21800000	20500000	20900000	21900000	14	11	16	19	16	14	13	15	Carbamidomethylation	45804	Aminoacylase-1A OS=Rattus norvegicus OX=10116 GN=Acy1a PE=1 SV=1
1592	1580	O70257	185.67	59	23	28	25	33	25	43	89800000	75200000	97100000	122000000	102000000	119000000	12	12	19	19	19	18	19	23	Carbamidomethylation	29851	Syntaxin-7 OS=Rattus norvegicus OX=10116 GN=Stx7 PE=1 SV=4
1820	1161	Q9JMI1	185.62	22	12	9	12	15	14	17	17400000	12400000	19700000	23000000	20900000	22000000	15	11	15	13	15	15	18	20	Carbamidomethylation	75040	Acetoacetyl-CoA synthetase OS=Rattus norvegicus OX=10116 GN=Aacs PE=1 SV=1
1372	740	Q5PQQ2	185.61	28	22	18	22	20	22	19	34900000	45200000	41500000	46100000	40800000	44000000	14	13	21	22	23	21	22	21		69996	WW domain-binding protein 11 OS=Rattus norvegicus OX=10116 GN=Wbp11 PE=1 SV=1
3575	1680	P60825	185.46	44	33	33	33	38	20	38	24300000	40500000	23400000	41900000	4270000	36400000	8	8	7	13	8	11	5	8	Oxidation (M)	18607	Cold-inducible RNA-binding protein OS=Rattus norvegicus OX=10116 GN=Cirbp PE=2 SV=1
800	1291	P83868	185.44	42	42	38	42	42	42	42	305000000	264000000	276000000	373000000	273000000	347000000	9	9	43	38	41	38	36	37	Carbamidomethylation	18721	Prostaglandin E synthase 3 OS=Rattus norvegicus OX=10116 GN=Ptges3 PE=1 SV=2
580	796	Q9WUD9	185.43	30	20	15	17	18	13	24	6360000	883000	5760000	12600000	1080000	8060000	18	5	54	44	51	55	54	57	Carbamidomethylation	59973	Proto-oncogene tyrosine-protein kinase Src OS=Rattus norvegicus OX=10116 GN=Src PE=1 SV=4
1948	1618	P24942	185.4	15	13	15	13	13	15	13	30500000	24500000	16600000	40700000	37900000	35600000	9	7	12	15	14	17	17	15	Carbamidomethylation	59698	Excitatory amino acid transporter 1 OS=Rattus norvegicus OX=10116 GN=Slc1a3 PE=1 SV=2
1215	1134	Q9JIH7	185.28	14	4	5	6	6	8	8	25900000	13600000	20300000	23400000	24100000	31100000	29	19	18	28	26	19	27	27	Carbamidomethylation	225110	Serine/threonine-protein kinase WNK1 OS=Rattus norvegicus OX=10116 GN=Wnk1 PE=1 SV=2
1274	965	Q6IRE4	185.22	35	24	24	25	25	27	32	46900000	39900000	38900000	53500000	58600000	62100000	14	13	22	22	22	24	26	28		44078	Tumor susceptibility gene 101 protein OS=Rattus norvegicus OX=10116 GN=Tsg101 PE=1 SV=1
1867	1202	A1L1L2	185.22	18	13	10	13	13	13	18	21500000	17000000	24500000	29200000	22900000	28100000	12	10	15	12	14	16	18	20	Carbamidomethylation	76566	Transmembrane protein 214 OS=Rattus norvegicus OX=10116 GN=Tmem214 PE=2 SV=1
1618	1975	Q9JK25	185.17	14	5	5	5	7	6	5	14000000	237000	1870000	10600000	6830000	1740000	23	9	19	22	17	18	17	16	Carbamidomethylation	148278	CAP-Gly domain-containing linker protein 1 OS=Rattus norvegicus OX=10116 GN=Clip1 PE=1 SV=2
2262	2114	Q5FVQ8	185.01	23	5	4	5	6	10	13	3940000	3020000	4810000	6270000	4920000	8410000	19	13	13	10	10	10	14	18	Carbamidomethylation	107590	NLR family member X1 OS=Rattus norvegicus OX=10116 GN=Nlrx1 PE=2 SV=1
1064	942	Q5U2R7	184.87	49	49	37	30	43	29	37	143000000	123000000	122000000	136000000	116000000	129000000	12	10	31	31	25	32	27	26	Carbamidomethylation; Oxidation (M)	25216	LRP chaperone MESD OS=Rattus norvegicus OX=10116 GN=Mesd PE=2 SV=1
2528	1080	Q9WTT2	184.79	22	17	8	15	13	16	12	18600000	4720000	22200000	15800000	21200000	14100000	15	10	16	10	13	12	15	9	Carbamidomethylation	75702	Caseinolytic peptidase B protein homolog OS=Rattus norvegicus OX=10116 GN=Clpb PE=2 SV=1
957	959	P24050	184.66	47	37	35	25	29	32	32	392000000	276000000	372000000	400000000	308000000	384000000	15	12	37	31	33	34	29	30	Carbamidomethylation; Oxidation (M)	22878	40S ribosomal protein S5 OS=Rattus norvegicus OX=10116 GN=Rps5 PE=1 SV=3
1211	1857	P40241	184.52	35	24	24	24	29	29	30	129000000	101000000	114000000	162000000	116000000	108000000	8	7	25	20	22	25	33	25	Carbamidomethylation; Oxidation (M)	25215	CD9 antigen OS=Rattus norvegicus OX=10116 GN=Cd9 PE=1 SV=2
2265	1678	Q9JID1	184.51	34	12	9	11	19	21	27	10100000	8300000	8860000	22800000	24100000	27500000	14	10	10	8	11	17	16	18	Carbamidomethylation	51736	Programmed cell death protein 4 OS=Rattus norvegicus OX=10116 GN=Pdcd4 PE=1 SV=2
1912	1811	Q63921	184.41	27	10	10	18	19	17	19	17000000	26600000	26500000	23300000	30000000	28100000	14	13	11	13	16	15	19	18	Carbamidomethylation	69032	Prostaglandin G/H synthase 1 OS=Rattus norvegicus OX=10116 GN=Ptgs1 PE=2 SV=2
1761	1588	P09812	184.33	12	6	9	7	9	7	9					10800000	6130000	13	1	12	13	15	20	17	19	Carbamidomethylation	97273	Glycogen phosphorylase muscle form OS=Rattus norvegicus OX=10116 GN=Pygm PE=1 SV=5
2276	1530	Q99N37	184.3	22	10	4	8	19	9	15	9730000	3880000	3770000	24600000	9910000	20900000	16	11	10	9	10	20	12	19	Carbamidomethylation	93754	Rho GTPase-activating protein 17 OS=Rattus norvegicus OX=10116 GN=Arhgap17 PE=1 SV=1
612	1018	P62914	184.25	57	40	45	40	45	56	55	417000000	333000000	440000000	526000000	388000000	485000000	14	9	46	41	52	49	49	62	Carbamidomethylation	20252	60S ribosomal protein L11 OS=Rattus norvegicus OX=10116 GN=Rpl11 PE=1 SV=2
1678	1398	P37996	184.15	60	43	60	50	41	43	41	24100000	21200000	32400000	38400000	20100000	33300000	9	6	18	20	17	18	16	16	Carbamidomethylation	20457	ADP-ribosylation factor-like protein 3 OS=Rattus norvegicus OX=10116 GN=Arl3 PE=1 SV=2
2051	1137	P0C2C4	184.14	38	36	27	35	29	32	30	19600000	13900000	31700000	20100000	22300000	21000000	10	7	19	12	17	13	13	13	Carbamidomethylation	29940	39S ribosomal protein L10 mitochondrial OS=Rattus norvegicus OX=10116 GN=Mrpl10 PE=1 SV=1
1560	1337	P0CC10	184.07	19	12	13	10	15	15	13	15100000	14400000	12000000	18500000	16800000	26300000	14	8	18	17	16	21	21	21		76119	Leucine-rich repeat-containing protein 4B OS=Rattus norvegicus OX=10116 GN=Lrrc4b PE=1 SV=1
3193	1806	O70595	184.06	13	6	4	6	6	8	8	6910000	1420000	7140000	3210000	6300000	6090000	11	7	7	5	11	7	13	11		93305	ATP-binding cassette sub-family B member 6 mitochondrial OS=Rattus norvegicus OX=10116 GN=Abcb6 PE=2 SV=1
529	987	Q5U316	183.99	55	41	41	38	45	37	49	20100000	20600000	26800000	29400000	33400000	37300000	15	7	55	52	63	54	59	61	Carbamidomethylation	23025	Ras-related protein Rab-35 OS=Rattus norvegicus OX=10116 GN=Rab35 PE=1 SV=1
876	749	P18422	183.94	52	40	40	36	50	44	45	143000000	156000000	167000000	267000000	171000000	201000000	18	15	36	37	35	35	31	32	Carbamidomethylation; Oxidation (M)	28419	Proteasome subunit alpha type-3 OS=Rattus norvegicus OX=10116 GN=Psma3 PE=1 SV=3
2404	1381	O08838	183.86	20	9	11	13	15	11	14	8530000	13700000	16000000	17700000	18600000	63500000	12	7	11	11	12	11	14	17		74878	Amphiphysin OS=Rattus norvegicus OX=10116 GN=Amph PE=1 SV=1
961	1019	Q6AXS3	183.84	31	25	26	22	25	27	29	131000000	98700000	147000000	131000000	130000000	135000000	16	12	27	32	35	31	34	30	Carbamidomethylation; Oxidation (M)	42892	Protein DEK OS=Rattus norvegicus OX=10116 GN=Dek PE=1 SV=1
1698	1556	Q6PEC1	183.78	69	54	60	49	69	58	61	63000000	64500000	90300000	114000000	79300000	108000000	13	12	16	16	17	18	19	21	Carbamidomethylation; Oxidation (M)	12744	Tubulin-specific chaperone A OS=Rattus norvegicus OX=10116 GN=Tbca PE=1 SV=1
926	1317	P11232	183.62	70	66	70	66	66	51	65	343000000	286000000	348000000	434000000	361000000	374000000	12	11	33	36	29	35	31	34	Carbamidomethylation; Oxidation (M)	11673	Thioredoxin OS=Rattus norvegicus OX=10116 GN=Txn PE=1 SV=2
3992	1642	Q08415	183.6	29	16	7	9	15	23	12	3390000	909000	4180000	3890000	7620000	6350000	11	8	7	6	5	9	11	8	Carbamidomethylation; Oxidation (M)	51653	Kynurenine--oxoglutarate transaminase 1 mitochondrial OS=Rattus norvegicus OX=10116 GN=Kyat1 PE=1 SV=1
2563	1277	Q5PQN9	183.48	35	22	20	13	30	26	26	20700000	11700000	14500000	28700000	21100000	19000000	12	10	11	9	7	16	15	12	Carbamidomethylation	44838	39S ribosomal protein L38 mitochondrial OS=Rattus norvegicus OX=10116 GN=Mrpl38 PE=2 SV=2
2290	1433	P97878	183.44	26	9	9	14	10	13	17	15200000	16300000	27000000	28800000	21700000	32200000	18	13	12	10	15	12	13	18	Carbamidomethylation	81737	Exocyst complex component 5 OS=Rattus norvegicus OX=10116 GN=Exoc5 PE=1 SV=1
1107	1054	F1M5N7	183.43	13	6	6	8	6	8	9	72000000	6480000	12000000	19000000	13800000	14400000	25	13	26	28	29	24	27	30	Carbamidomethylation	182563	Kinesin-like protein KIF21B OS=Rattus norvegicus OX=10116 GN=Kif21b PE=1 SV=2
1087	1354	Q8VI02	183.37	18	10	8	13	11	12	16	6810000	4630000	9980000	8290000	10000000	59300000	17	10	29	24	33	23	29	31	Carbamidomethylation	105615	Serine/threonine-protein phosphatase 4 regulatory subunit 1 OS=Rattus norvegicus OX=10116 GN=Ppp4r1 PE=1 SV=1
1401	906	Q63312	183.23	30	13	14	14	11	19	15	25700000	23200000	35000000	40200000	39000000	30900000	25	19	18	18	25	18	23	23	Carbamidomethylation	93541	Pleckstrin homology-like domain family B member 1 (Fragment) OS=Rattus norvegicus OX=10116 GN=Phldb1 PE=1 SV=2
1825	1605	Q5FVL2	183.15	53	31	43	31	38	36	34	52000000	58300000	45200000	79200000	66600000	47500000	10	9	19	19	16	17	16	15	Carbamidomethylation	23405	ER membrane protein complex subunit 8 OS=Rattus norvegicus OX=10116 GN=Emc8 PE=2 SV=1
625	1168	P08699	183.07	36	32	36	32	32	32	36	322000000	281000000	305000000	396000000	253000000	296000000	10	9	53	47	45	54	44	46	Carbamidomethylation	27202	Galectin-3 OS=Rattus norvegicus OX=10116 GN=Lgals3 PE=1 SV=4
2955	1415	O08618	182.89	37	18	26	15	26	18	20	13200000	7520000	16800000	12100000	15400000	21900000	13	8	8	10	13	10	12	10		40867	Phosphoribosyl pyrophosphate synthase-associated protein 2 OS=Rattus norvegicus OX=10116 GN=Prpsap2 PE=1 SV=1
1593	1577	Q9ES40	182.76	28	28	24	28	24	24	28	117000000	77600000	118000000	106000000	86900000	102000000	7	7	21	18	21	16	20	16	Oxidation (M)	21549	PRA1 family protein 3 OS=Rattus norvegicus OX=10116 GN=Arl6ip5 PE=1 SV=1
2487	2031	Q5U204	182.69	63	50	44	44	50	63	63	46800000	39000000	39100000	90100000	44200000	60100000	9	8	13	12	14	14	12	12	Carbamidomethylation	13580	Ragulator complex protein LAMTOR3 OS=Rattus norvegicus OX=10116 GN=Lamtor3 PE=2 SV=1
934	1379	Q63355	182.66	16	8	11	8	10	9	11	9390000	4670000	5590000	10500000	8370000	11800000	21	10	27	36	28	33	31	34	Carbamidomethylation	119811	Unconventional myosin-Ic OS=Rattus norvegicus OX=10116 GN=Myo1c PE=1 SV=2
4080	1484	Q6AYL5	182.6	23	21	10	7	21	9	16	21400000	20300000	14400000	35400000	15400000	16200000	6	6	8	7	6	10	7	6		44356	Splicing factor 3B subunit 4 OS=Rattus norvegicus OX=10116 GN=Sf3b4 PE=2 SV=1
2225	1153	Q68FX7	182.51	20	15	9	8	7	14	9	13900000	11800000	12600000	7460000	11800000	8960000	12	9	16	12	12	11	20	13	Carbamidomethylation	78660	THO complex subunit 5 homolog OS=Rattus norvegicus OX=10116 GN=Thoc5 PE=2 SV=1
555	1768	P11030	182.43	62	60	60	60	61	62	62	509000000	497000000	473000000	776000000	522000000	694000000	9	7	50	51	50	61	57	64	Oxidation (M)	10027	Acyl-CoA-binding protein OS=Rattus norvegicus OX=10116 GN=Dbi PE=1 SV=3
1923	1150	Q6P7D4	182.09	36	19	18	16	20	21	14	21800000	23200000	22700000	31500000	18200000	24400000	19	11	15	15	16	21	13	12	Carbamidomethylation	51998	Cytochrome P450 20A1 OS=Rattus norvegicus OX=10116 GN=Cyp20a1 PE=2 SV=1
1597	1820	Q9JKU6	182.07	16	5	6	9	11	11	13			1420000	2940000	4460000	7940000	10	4	18	18	21	18	23	18	Carbamidomethylation	74013	Spermatid perinuclear RNA-binding protein OS=Rattus norvegicus OX=10116 GN=Strbp PE=1 SV=1
1675	1444	Q5BJ92	182.06	31	21	19	17	27	29	23	11300000	7760000	7100000	14700000	18200000	15800000	11	5	17	18	11	19	23	22	Carbamidomethylation	35068	Serine/threonine-protein phosphatase 4 catalytic subunit OS=Rattus norvegicus OX=10116 GN=Ppp4c PE=2 SV=1
1775	1284	Q64542	181.47	11	7	5	8	6	9	9						0	17	1	20	12	16	11	18	19		133094	Plasma membrane calcium-transporting ATPase 4 OS=Rattus norvegicus OX=10116 GN=Atp2b4 PE=1 SV=1
988	1257	Q9JJP9	181.41	15	14	14	12	15	11	11	23300000	21400000	21400000	19500000	7630000	10600000	10	6	35	39	30	30	25	22	Oxidation (M)	62072	Ubiquilin-1 OS=Rattus norvegicus OX=10116 GN=Ubqln1 PE=1 SV=1
1210	4610	Q03344	181.3	61	30	33	25	35	49	25	179000000	146000000	155000000	206000000	209000000	221000000	15	13	26	21	22	27	26	26	Oxidation (M)	12248	ATPase inhibitor mitochondrial OS=Rattus norvegicus OX=10116 GN=Atp5if1 PE=3 SV=2
1832	1361	Q66HG8	181.15	32	11	16	7	21	10	26	19500000	19000000	11600000	33800000	23100000	36000000	19	14	15	18	10	21	14	20		65588	Protein Red OS=Rattus norvegicus OX=10116 GN=Ik PE=1 SV=1
2681	1234	Q9Z2S9	180.99	38	18	17	19	22	19	21	25000000	7070000	5620000	24200000	11600000	8620000	14	13	11	10	9	16	12	10	Carbamidomethylation	47038	Flotillin-2 OS=Rattus norvegicus OX=10116 GN=Flot2 PE=1 SV=1
1980	1217	Q5XIC0	180.96	29	21	13	21	19	21	18	42000000	18200000	43900000	40000000	27700000	31300000	9	7	21	15	19	16	11	11	Carbamidomethylation	43021	Enoyl-CoA delta isomerase 2 mitochondrial OS=Rattus norvegicus OX=10116 GN=Eci2 PE=1 SV=1
1526	1634	O35854	180.92	33	16	17	19	19	20	21	14500000	11800000	17200000	19400000	15600000	15900000	12	9	16	20	14	19	18	22	Carbamidomethylation; Oxidation (M)	44276	Branched-chain-amino-acid aminotransferase mitochondrial OS=Rattus norvegicus OX=10116 GN=Bcat2 PE=1 SV=1
449	752	P62271	180.9	62	62	62	57	62	57	61	687000000	596000000	633000000	951000000	678000000	827000000	21	15	70	71	62	62	55	67	Oxidation (M)	17719	40S ribosomal protein S18 OS=Rattus norvegicus OX=10116 GN=Rps18 PE=1 SV=3
2253	1863	Q4FZT2	180.77	43	13	17	18	32	21	32	14800000	22700000	20500000	62400000	52900000	52500000	13	12	7	12	12	15	16	21	Carbamidomethylation	42316	Protein phosphatase methylesterase 1 OS=Rattus norvegicus OX=10116 GN=Ppme1 PE=1 SV=2
3140	1872	Q6EV70	180.66	20	13	16	13	16	17	16	13500000	11900000	17400000	15800000	16100000	17700000	6	6	7	10	10	10	11	10	Carbamidomethylation	44983	GDP-fucose protein O-fucosyltransferase 1 OS=Rattus norvegicus OX=10116 GN=Pofut1 PE=1 SV=1
1085	1582	P55009	180.65	52	36	45	31	48	44	47	49400000	74400000	55300000	102000000	76000000	87800000	13	8	22	27	19	31	29	29		16827	Allograft inflammatory factor 1 OS=Rattus norvegicus OX=10116 GN=Aif1 PE=2 SV=1
1600	1313	P57113	180.55	56	45	25	33	30	23	44	4170000	2810000	4880000	4110000	467000	10900000	13	9	18	8	10	21	17	15	Carbamidomethylation	23961	Maleylacetoacetate isomerase OS=Rattus norvegicus OX=10116 GN=Gstz1 PE=1 SV=2
1323	1031	Q9Z2Z8	180.52	21	19	21	20	17	17	21	94700000	105000000	151000000	128000000	107000000	124000000	11	10	20	22	28	20	21	26	Carbamidomethylation	54155	7-dehydrocholesterol reductase OS=Rattus norvegicus OX=10116 GN=Dhcr7 PE=2 SV=1
1510	1513	Q566E5	180.51	25	15	14	15	7	20	18	12700000	11700000	13500000	7240000	10800000	16200000	12	8	19	15	16	13	19	18	Carbamidomethylation	58701	Protein O-glucosyltransferase 3 OS=Rattus norvegicus OX=10116 GN=Kdelc2 PE=2 SV=1
1854	1245	P62634	180.51	44	44	44	44	44	44	44	78000000	99900000	83900000	144000000	97500000	102000000	7	7	13	21	15	18	15	17	Carbamidomethylation	19463	Cellular nucleic acid-binding protein OS=Rattus norvegicus OX=10116 GN=Cnbp PE=2 SV=1
3059	1222	O70377	180.48	65	43	34	35	37	40	46	13600000	9380000	11900000	15300000	17200000	14200000	10	9	9	9	8	11	11	11	Carbamidomethylation	23235	Synaptosomal-associated protein 23 OS=Rattus norvegicus OX=10116 GN=Snap23 PE=1 SV=1
1093	870	O09032	180.4	36	26	32	28	23	25	25	4590000	6170000	6200000	41700000	874000	26500000	15	2	31	33	28	21	25	25	Carbamidomethylation	40964	ELAV-like protein 4 OS=Rattus norvegicus OX=10116 GN=Elavl4 PE=1 SV=1
1769	1651	Q5I0P2	180.32	51	39	39	51	39	39	39	90300000	69300000	86900000	111000000	97400000	105000000	6	5	16	18	22	17	16	16	Carbamidomethylation; Oxidation (M)	18485	Glycine cleavage system H protein mitochondrial OS=Rattus norvegicus OX=10116 GN=Gcsh PE=2 SV=1
2273	1173	Q99P75	180.11	59	40	41	40	46	26	42	16800000	17200000	18200000	21100000	13900000	24500000	12	9	11	14	16	15	10	17	Carbamidomethylation	22896	Ras-related protein Rab-9A OS=Rattus norvegicus OX=10116 GN=Rab9a PE=1 SV=2
1533	1128	P19332	179.9	15	11	11	8	13	15	14	57200000	57000000	64300000	101000000	79900000	101000000	14	12	16	18	16	21	23	23	Carbamidomethylation	78564	Microtubule-associated protein tau OS=Rattus norvegicus OX=10116 GN=Mapt PE=1 SV=3
2325	1330	Q9Z1A5	179.89	27	16	19	15	22	15	22	16600000	9580000	16900000	24700000	14300000	25600000	14	10	11	14	12	15	13	16	Carbamidomethylation	60383	NEDD8-activating enzyme E1 regulatory subunit OS=Rattus norvegicus OX=10116 GN=Nae1 PE=1 SV=1
2442	1096	Q63186	179.81	29	19	14	14	17	16	22	17400000	11500000	12900000	11800000	30300000	33300000	11	10	15	13	12	13	11	13	Carbamidomethylation	57809	Translation initiation factor eIF-2B subunit delta OS=Rattus norvegicus OX=10116 GN=Eif2b4 PE=2 SV=1
2391	1432	Q66HG3	179.53	35	14	16	20	26	13	18	21300000	12100000	31600000	27900000	15700000	33300000	15	12	10	10	15	16	11	16		54928	Beta-Ala-His dipeptidase OS=Rattus norvegicus OX=10116 GN=Cndp1 PE=1 SV=1
1275	1071	Q4KLL0	179.51	36	29	23	19	31	26	36	12000000	13000000	5120000	41200000	19100000	52900000	12	8	19	20	16	29	26	30	Carbamidomethylation	33894	Transcription elongation factor A protein 1 OS=Rattus norvegicus OX=10116 GN=Tcea1 PE=1 SV=1
1762	1547	Q9ES54	179.48	27	11	7	9	9	13	19	14100000	9500000	15500000	19400000	12200000	20800000	15	12	16	14	21	12	16	16	Carbamidomethylation	68056	Nuclear protein localization protein 4 homolog OS=Rattus norvegicus OX=10116 GN=Nploc4 PE=1 SV=3
832	1692	P01041	179.47	74	48	62	52	57	63	73	169000000	142000000	152000000	205000000	125000000	149000000	13	10	36	36	32	35	38	45	Carbamidomethylation	11196	Cystatin-B OS=Rattus norvegicus OX=10116 GN=Cstb PE=1 SV=1
3115	1529	O88339	179.37	17	14	7	9	7	14	14	6040000	5530000	6180000	5130000	9650000	11900000	8	5	8	7	11	9	13	12		60158	Epsin-1 OS=Rattus norvegicus OX=10116 GN=Epn1 PE=1 SV=1
552	1343	P13668	179.28	59	45	50	45	56	46	51	1070000000	644000000	1130000000	747000000	746000000	734000000	13	7	45	48	45	71	67	58	Oxidation (M)	17288	Stathmin OS=Rattus norvegicus OX=10116 GN=Stmn1 PE=1 SV=2
2470	1112	Q920Q0	179.24	37	23	23	20	25	25	34	36100000	24400000	20200000	15500000	43400000	34000000	10	10	11	12	11	9	16	16		41927	Paralemmin-1 OS=Rattus norvegicus OX=10116 GN=Palm PE=1 SV=1
2960	2714	P28570	179.16	14	3	6	9	12	12	11	5030000	3490000	5480000	12500000	10000000	8820000	7	4	4	9	10	9	10	11	Carbamidomethylation	70632	Sodium- and chloride-dependent creatine transporter 1 OS=Rattus norvegicus OX=10116 GN=Slc6a8 PE=2 SV=1
1363	978	B5DFN2	179.09	38	18	23	19	29	18	14	19900000	24700000	23100000	75300000	25600000	144000000	21	16	21	23	21	27	18	22	Carbamidomethylation	53754	S-adenosylhomocysteine hydrolase-like protein 1 OS=Rattus norvegicus OX=10116 GN=Ahcyl1 PE=1 SV=2
2112	1183	Q66HF8	179.03	20	18	20	15	17	16	11	8700000	6350000	9530000	8300000	7990000	7760000	10	5	12	20	13	14	11	18		57625	Aldehyde dehydrogenase X mitochondrial OS=Rattus norvegicus OX=10116 GN=Aldh1b1 PE=1 SV=1
722	797	F1LP90	179.01	11	8	8	7	8	7	10	108000000	93900000	101000000	114000000	93700000	99900000	19	12	43	43	38	38	36	38	Carbamidomethylation	150382	Misshapen-like kinase 1 OS=Rattus norvegicus OX=10116 GN=Mink1 PE=1 SV=2
1452	1347	Q498U4	178.88	44	33	40	37	40	44	44	79500000	99200000	76400000	155000000	82600000	136000000	9	8	15	20	18	29	20	24	Oxidation (M)	23605	SAP domain-containing ribonucleoprotein OS=Rattus norvegicus OX=10116 GN=Sarnp PE=1 SV=3
889	1418	Q63486	178.82	45	16	23	29	33	20	25		265000	735000	7620000			15	3	28	36	32	35	36	37	Carbamidomethylation	36566	Ras-related GTP-binding protein A OS=Rattus norvegicus OX=10116 GN=Rraga PE=1 SV=1
1734	1253	Q63377	178.79	37	28	30	30	28	30	37	33300000	24600000	38800000	43300000	38000000	51400000	10	7	16	17	18	17	17	20	Carbamidomethylation	31830	Sodium/potassium-transporting ATPase subunit beta-3 OS=Rattus norvegicus OX=10116 GN=Atp1b3 PE=2 SV=1
2074	1048	Q64194	178.72	29	29	24	24	29	27	27	25600000	21600000	28300000	37400000	25600000	39000000	9	8	16	15	15	14	13	18	Carbamidomethylation	45186	Lysosomal acid lipase/cholesteryl ester hydrolase OS=Rattus norvegicus OX=10116 GN=Lipa PE=2 SV=1
1478	1454	P0C1S9	178.61	19	12	8	9	9	10	14	3210000	2280000	4210000	3060000	3700000	7850000	11	8	24	18	24	16	17	22	Carbamidomethylation	73772	Sn1-specific diacylglycerol lipase beta OS=Rattus norvegicus OX=10116 GN=Daglb PE=1 SV=1
1147	938	Q66H50	178.6	27	19	21	18	26	22	22	45600000	45400000	50700000	66500000	54800000	45200000	14	12	22	28	23	29	31	29	Oxidation (M)	59268	Fatty acyl-CoA reductase 1 OS=Rattus norvegicus OX=10116 GN=Far1 PE=2 SV=1
1512	956	P32198	178.44	21	13	16	12	16	18	18	37600000	29700000	32100000	35600000	30900000	40800000	16	15	20	20	18	20	21	23	Carbamidomethylation	88126	Carnitine O-palmitoyltransferase 1 liver isoform OS=Rattus norvegicus OX=10116 GN=Cpt1a PE=1 SV=2
3702	1699	P83888	178.41	24	13	8	15	12	10	17	8440000	7740000	8330000	8380000	6600000	9830000	9	6	11	6	7	8	7	9		51101	Tubulin gamma-1 chain OS=Rattus norvegicus OX=10116 GN=Tubg1 PE=2 SV=1
1245	1548	Q63433	178.41	17	6	8	7	14	12	12	5140000	5370000	10100000	30300000	14000000	11400000	17	10	19	23	16	25	25	26		104468	Serine/threonine-protein kinase N1 OS=Rattus norvegicus OX=10116 GN=Pkn1 PE=1 SV=2
1499	950	Q5FWY5	178.38	51	31	28	28	32	32	39	48600000	45000000	47700000	47900000	39900000	55000000	17	15	19	19	20	21	17	25	Carbamidomethylation	37599	AH receptor-interacting protein OS=Rattus norvegicus OX=10116 GN=Aip PE=1 SV=1
1332	1429	Q8K4F7	178.37	29	21	23	23	23	24	27	16000000	12700000	16400000	21100000	23000000	31100000	10	6	18	21	21	24	28	24		38714	m7GpppX diphosphatase OS=Rattus norvegicus OX=10116 GN=Dcps PE=2 SV=1
2291	1490	Q80WA4	178.35	30	15	23	23	26	21	20	20500000	23600000	23200000	28700000	28800000	27100000	14	10	8	15	13	17	15	13	Carbamidomethylation	48444	RNA-binding protein Nova-1 (Fragment) OS=Rattus norvegicus OX=10116 GN=Nova1 PE=2 SV=1
3356	1441	Q920P6	178.33	43	19	16	23	16	32	27	11300000	2220000	6620000	8690000	16900000	28000000	11	9	11	4	8	6	13	13	Carbamidomethylation	39899	Adenosine deaminase OS=Rattus norvegicus OX=10116 GN=Ada PE=1 SV=3
2412	1769	Q4G075	178.24	33	14	17	10	21	20	27	7330000	9570000	18700000	21900000	22600000	37100000	15	11	6	9	8	11	12	17		42727	Leukocyte elastase inhibitor A OS=Rattus norvegicus OX=10116 GN=Serpinb1a PE=1 SV=1
1488	1142	Q7TP36	178.23	11	7	6	5	8	8	9	18700000	12400000	14200000	23100000	27600000	27200000	16	9	16	16	16	20	22	22	Carbamidomethylation	157988	Protein Shroom2 OS=Rattus norvegicus OX=10116 GN=Shroom2 PE=1 SV=1
1137	1265	P62747	178.13	53	31	53	37	26	28	31	69200000	64200000	69400000	75500000	76200000	79600000	10	6	29	32	27	25	25	28	Carbamidomethylation	22123	Rho-related GTP-binding protein RhoB OS=Rattus norvegicus OX=10116 GN=Rhob PE=1 SV=1
1844	1174	Q6AY19	178.13	29	21	15	15	18	8	13	35700000	14600000	33700000	13500000	16300000	35000000	15	11	16	9	10	19	13	14	Carbamidomethylation	58905	Atypical kinase COQ8B mitochondrial OS=Rattus norvegicus OX=10116 GN=Coq8b PE=1 SV=1
2358	1422	Q6MG06	178	22	8	10	4	14	18	11	13100000	9380000	12100000	16200000	20300000	11400000	13	12	12	12	10	14	18	11	Carbamidomethylation	68707	Guanine nucleotide-binding protein-like 1 OS=Rattus norvegicus OX=10116 GN=Gnl1 PE=1 SV=1
1633	1476	Q7TSA0	177.88	24	13	13	12	15	16	13	32900000	23300000	29500000	30700000	24700000	20000000	11	9	20	16	20	18	18	15	Carbamidomethylation	69153	Mitochondrial Rho GTPase 2 OS=Rattus norvegicus OX=10116 GN=Rhot2 PE=1 SV=1
2872	1431	P35446	177.82	18	12	12	14	11	9	15	13300000	10800000	11500000	13000000	8020000	18200000	11	9	11	10	12	9	8	14	Carbamidomethylation	90773	Spondin-1 OS=Rattus norvegicus OX=10116 GN=Spon1 PE=1 SV=1
1095	1334	P62902	177.8	61	48	48	57	56	56	61	331000000	269000000	373000000	482000000	373000000	466000000	12	10	30	22	37	26	24	29	Oxidation (M)	14463	60S ribosomal protein L31 OS=Rattus norvegicus OX=10116 GN=Rpl31 PE=2 SV=1
2417	1285	Q9WU61	177.76	24	18	16	21	18	22	18	42000000	15800000	25200000	22200000	22500000	41500000	10	9	12	11	14	11	15	12	Carbamidomethylation	61174	Chloride channel CLIC-like protein 1 OS=Rattus norvegicus OX=10116 GN=Clcc1 PE=1 SV=1
1080	1147	Q64270	177.66	44	34	28	18	31	28	36	8810000	30600000	26300000	36300000	22700000	32200000	15	11	29	23	28	26	28	33	Carbamidomethylation	33678	Translation initiation factor eIF-2B subunit alpha OS=Rattus norvegicus OX=10116 GN=Eif2b1 PE=2 SV=1
3038	5899	Q9JKC9	177.6	11	1	3	4	5	5	6		705000	5250000	6150000	3830000	5670000	13	8	4	8	10	7	10	10		141359	Synergin gamma OS=Rattus norvegicus OX=10116 GN=Synrg PE=1 SV=3
809	1319	P55770	177.32	62	62	62	62	47	47	62	272000000	252000000	242000000	279000000	191000000	190000000	10	10	42	47	42	38	32	32	Carbamidomethylation	14174	NHP2-like protein 1 OS=Rattus norvegicus OX=10116 GN=Snu13 PE=2 SV=4
2825	1159	Q6AXT8	177.29	24	19	18	5	18	13	22	31800000	23500000	12100000	40000000	25300000	43700000	10	10	13	10	4	12	8	19	Carbamidomethylation	49890	Splicing factor 3A subunit 2 OS=Rattus norvegicus OX=10116 GN=Sf3a2 PE=2 SV=1
1339	1191	P09330	177.25	42	25	29	25	33	31	35	6470000	2770000	9010000	9500000	5810000	8850000	14	4	23	23	20	22	23	26	Carbamidomethylation; Oxidation (M)	34813	Ribose-phosphate pyrophosphokinase 2 OS=Rattus norvegicus OX=10116 GN=Prps2 PE=1 SV=3
363	705	P62282	177.15	65	65	65	61	64	64	64	670000000	579000000	673000000	916000000	606000000	716000000	16	14	74	75	70	84	68	73	Carbamidomethylation; Oxidation (M)	18431	40S ribosomal protein S11 OS=Rattus norvegicus OX=10116 GN=Rps11 PE=1 SV=3
488	1411	D4A3K5	177.08	31	23	27	21	27	22	27	205000000	148000000	178000000	231000000	172000000	173000000	13	6	59	64	64	58	59	55		22004	Histone H1.1 OS=Rattus norvegicus OX=10116 GN=Hist1h1a PE=1 SV=1
1863	1268	Q9Z1I6	177.04	24	10	12	14	16	15	13	7230000	7810000	14100000	20100000	8790000	14700000	18	13	13	14	19	17	18	14	Carbamidomethylation	102597	Rho guanine nucleotide exchange factor 1 OS=Rattus norvegicus OX=10116 GN=Arhgef1 PE=2 SV=1
1070	1009	Q8CH84	176.96	37	24	30	26	28	30	26	2070000	778000	2070000	7980000	6260000	6530000	15	2	30	30	26	26	28	29	Carbamidomethylation	39506	ELAV-like protein 2 OS=Rattus norvegicus OX=10116 GN=Elavl2 PE=1 SV=1
1182	2106	Q62847	176.8	30	9	7	5	14	16	19	7280000	5570000	4490000	27000000	13600000	17000000	18	14	24	15	26	27	25	29	Carbamidomethylation	78804	Gamma-adducin OS=Rattus norvegicus OX=10116 GN=Add3 PE=1 SV=2
1313	1176	Q09167	176.76	32	28	30	27	28	28	30	73200000	69600000	65100000	94500000	88300000	98700000	12	9	22	22	22	20	22	33	Carbamidomethylation	30891	Serine/arginine-rich splicing factor 5 OS=Rattus norvegicus OX=10116 GN=Srsf5 PE=1 SV=1
1964	2385	P51111	176.69	7	2	2	2	2	3	3	1050000	1950000	1290000	2850000	1740000	2510000	22	13	9	14	10	19	15	14	Carbamidomethylation	343761	Huntingtin OS=Rattus norvegicus OX=10116 GN=Htt PE=1 SV=1
2673	1383	P08592	176.53	20	8	12	8	9	11	16	20500000	22800000	10800000	23800000	20600000	25000000	16	13	9	14	7	11	11	14	Carbamidomethylation	86704	Amyloid-beta A4 protein OS=Rattus norvegicus OX=10116 GN=App PE=1 SV=2
2324	1493	Q80WK7	176.51	21	13	18	17	17	15	19	18600000	17100000	29700000	22700000	23600000	37200000	8	8	12	14	14	10	15	16	Carbamidomethylation	51677	Equilibrative nucleoside transporter 3 OS=Rattus norvegicus OX=10116 GN=Slc29a3 PE=1 SV=2
2271	1617	Q68FY1	176.48	27	18	24	24	27	20	24	27200000	32500000	45200000	50000000	27700000	38500000	7	6	10	11	14	18	13	15		34802	Nucleoporin NUP35 OS=Rattus norvegicus OX=10116 GN=Nup35 PE=1 SV=1
2114	963	P70501	176.41	22	12	15	13	7	15	13	17400000	16200000	23500000	12800000	21000000	17400000	16	13	13	17	17	7	16	15	Carbamidomethylation	94388	RNA-binding protein 10 OS=Rattus norvegicus OX=10116 GN=Rbm10 PE=1 SV=1
2259	1033	P05982	175.97	35	32	19	20	29	24	31	34700000	22200000	24600000	31800000	30300000	41000000	8	8	18	12	13	11	10	13	Carbamidomethylation	30947	NAD(P)H dehydrogenase [quinone] 1 OS=Rattus norvegicus OX=10116 GN=Nqo1 PE=1 SV=4
3336	1749	P36201	175.81	41	37	37	37	37	37	41	16100000	12100000	15800000	23800000	16500000	27300000	6	5	10	9	8	8	8	12	Carbamidomethylation	22696	Cysteine-rich protein 2 OS=Rattus norvegicus OX=10116 GN=Crip2 PE=2 SV=1
443	733	P70550	175.57	59	47	38	50	52	53	47	29700000	8960000	29000000	24800000	18000000	17600000	17	5	64	58	68	68	65	71	Carbamidomethylation; Oxidation (M)	23603	Ras-related protein Rab-8B OS=Rattus norvegicus OX=10116 GN=Rab8b PE=1 SV=1
2013	1756	Q641Y5	175.46	19	8	13	14	14	11	11	4740000	5840000	8100000	11500000	6910000	6330000	13	8	11	18	11	20	13	15	Carbamidomethylation	77436	Ubiquitin-like modifier-activating enzyme ATG7 OS=Rattus norvegicus OX=10116 GN=Atg7 PE=2 SV=1
1552	1766	Q4V8I7	175.46	14	9	13	10	10	11	11	4750000	4530000	5830000	5150000	8840000	7690000	15	5	17	18	17	19	23	20	Carbamidomethylation	94162	Volume-regulated anion channel subunit LRRC8A OS=Rattus norvegicus OX=10116 GN=Lrrc8a PE=1 SV=1
3231	1847	Q7TMD5	175.32	21	6	5	4	8	12	13	4740000	2650000	5360000	5610000	7780000	12400000	13	10	8	7	9	7	11	13	Carbamidomethylation	82632	Zinc finger CCCH domain-containing protein 14 OS=Rattus norvegicus OX=10116 GN=Zc3h14 PE=1 SV=1
1856	1955	P63281	174.99	76	36	55	35	45	42	73	47600000	41300000	47700000	79500000	49300000	65500000	9	9	14	14	13	21	16	21	Carbamidomethylation	18007	SUMO-conjugating enzyme UBC9 OS=Rattus norvegicus OX=10116 GN=Ube2i PE=1 SV=1
1330	1325	P13264	174.9	22	11	18	11	12	17	12	22300000	22200000	32200000	20500000	37100000	22200000	16	12	21	27	14	20	25	21	Carbamidomethylation	74024	Glutaminase kidney isoform mitochondrial OS=Rattus norvegicus OX=10116 GN=Gls PE=1 SV=2
940	1304	Q641Z2	174.67	24	12	18	21	16	16	14	11400000	17700000	22900000	17200000	13100000	13200000	18	10	29	28	28	27	33	36	Carbamidomethylation	67962	Tyrosine-protein phosphatase non-receptor type 9 OS=Rattus norvegicus OX=10116 GN=Ptpn9 PE=2 SV=1
1915	1012	Q810F4	174.63	47	36	37	44	31	31	40	51800000	31900000	51900000	40300000	32400000	43500000	11	10	16	16	17	12	15	15	Carbamidomethylation; Oxidation (M)	24714	Protein FAM3C OS=Rattus norvegicus OX=10116 GN=Fam3c PE=2 SV=1
1914	1113	Q920R3	174.47	24	18	20	20	23	16	18	43900000	35800000	35400000	40700000	26900000	31700000	12	10	19	16	18	17	12	15	Carbamidomethylation	52482	Acyl-CoA (8-3)-desaturase OS=Rattus norvegicus OX=10116 GN=Fads1 PE=1 SV=1
881	1218	P62912	174.43	54	54	53	53	54	54	54	391000000	272000000	355000000	498000000	351000000	418000000	12	10	37	32	33	39	36	31	Carbamidomethylation; Oxidation (M)	15860	60S ribosomal protein L32 OS=Rattus norvegicus OX=10116 GN=Rpl32 PE=1 SV=2
1850	1544	A1L1K3	174.43	24	10	8	12	16	13	18	1730000	900000	3540000	8660000	7290000	9410000	15	13	9	7	13	19	27	16	Carbamidomethylation	81739	Anaphase-promoting complex subunit 5 OS=Rattus norvegicus OX=10116 GN=Anapc5 PE=2 SV=1
690	1119	P63012	174.26	48	32	48	32	40	44	44	11600000	24300000	11100000	34600000	31200000	32500000	11	3	40	44	45	44	48	49	Carbamidomethylation; Oxidation (M)	24970	Ras-related protein Rab-3A OS=Rattus norvegicus OX=10116 GN=Rab3a PE=1 SV=1
1270	947	Q68FW7	174.21	23	12	14	12	16	12	17	14500000	12000000	15000000	12000000	13900000	18200000	17	11	24	17	24	23	24	27	Carbamidomethylation	81672	Threonine--tRNA ligase mitochondrial OS=Rattus norvegicus OX=10116 GN=Tars2 PE=2 SV=1
1052	1206	P84100	174.21	38	32	30	29	34	34	34	180000000	116000000	185000000	232000000	160000000	232000000	12	7	31	30	30	28	30	23	Oxidation (M)	23466	60S ribosomal protein L19 OS=Rattus norvegicus OX=10116 GN=Rpl19 PE=1 SV=1
3077	1416	Q99MZ4	174.19	17	11	8	10	11	15	13	8250000	5710000	8600000	8800000	13200000	12100000	9	8	10	6	10	9	15	12		70383	Glutathione hydrolase 7 OS=Rattus norvegicus OX=10116 GN=Ggt7 PE=1 SV=2
421	786	P62250	174.14	77	62	62	61	71	60	60	801000000	646000000	769000000	1020000000	739000000	894000000	18	15	64	66	65	73	68	67	Carbamidomethylation	16445	40S ribosomal protein S16 OS=Rattus norvegicus OX=10116 GN=Rps16 PE=1 SV=2
1124	1461	Q6IMF3	174.05	12	8	9	8	10	10	11				166000	92700		13	1	26	29	14	30	16	51	Oxidation (M)	64831	Keratin type II cytoskeletal 1 OS=Rattus norvegicus OX=10116 GN=Krt1 PE=2 SV=1
2807	2085	E9PT23	173.88	12	4	3	3	4	10	5	3140000	758000	1470000	3150000	4470000	3670000	10	6	9	8	10	11	12	12		118797	Putative sodium-coupled neutral amino acid transporter 10 OS=Rattus norvegicus OX=10116 GN=Slc38a10 PE=1 SV=2
2883	1328	Q9QY17	173.85	28	14	15	12	14	12	16	38200000	15400000	43700000	35500000	16700000	34000000	13	13	10	11	10	12	10	13	Carbamidomethylation	55978	Protein kinase C and casein kinase substrate in neurons 2 protein OS=Rattus norvegicus OX=10116 GN=Pacsin2 PE=1 SV=2
1755	1185	Q9R066	173.81	35	21	26	27	32	30	27	26700000	32200000	33900000	54600000	47300000	39600000	13	13	13	18	16	19	20	17	Carbamidomethylation	39949	Coxsackievirus and adenovirus receptor homolog OS=Rattus norvegicus OX=10116 GN=Cxadr PE=1 SV=2
299	751	P29314	173.66	60	48	55	48	60	57	57	920000000	749000000	891000000	1320000000	904000000	1090000000	24	21	83	77	83	79	77	87	Carbamidomethylation; Oxidation (M)	22591	40S ribosomal protein S9 OS=Rattus norvegicus OX=10116 GN=Rps9 PE=1 SV=4
2587	1364	Q4V8C8	173.43	22	13	15	13	12	13	16	7860000	6840000	6460000	3660000	6570000	9390000	11	10	11	13	11	8	11	15		60603	Parafibromin OS=Rattus norvegicus OX=10116 GN=Cdc73 PE=2 SV=1
2268	1494	Q8CFD0	173.12	30	19	22	16	20	18	19	15900000	21700000	17200000	19200000	28500000	21600000	11	9	14	18	9	11	17	14		37304	Sideroflexin-5 OS=Rattus norvegicus OX=10116 GN=Sfxn5 PE=2 SV=1
550	776	Q9WVB1	172.96	54	50	40	45	54	45	45	201000000	175000000	206000000	281000000	191000000	247000000	18	14	51	51	51	57	54	58	Oxidation (M)	23590	Ras-related protein Rab-6A OS=Rattus norvegicus OX=10116 GN=Rab6a PE=1 SV=2
3606	1710	Q4G063	172.93	28	15	19	20	11	16	17	11400000	13000000	15500000	11700000	12000000	11500000	11	9	6	8	8	7	7	10	Carbamidomethylation	38251	Cysteine-rich with EGF-like domain protein 2 OS=Rattus norvegicus OX=10116 GN=Creld2 PE=1 SV=1
2006	1848	Q9Z2Q7	172.92	38	17	22	25	34	31	31	12000000	5600000	7820000	15200000	15700000	10500000	8	6	16	8	13	20	17	15	Carbamidomethylation	26911	Syntaxin-8 OS=Rattus norvegicus OX=10116 GN=Stx8 PE=1 SV=1
2677	1761	B2RYF7	172.87	22	10	15	10	20	20	20	6050000	8990000	8300000	35400000	12800000	22000000	9	5	9	9	13	11	14	13		51327	WASH complex subunit 1 OS=Rattus norvegicus OX=10116 GN=Washc1 PE=2 SV=1
2228	1656	Q6AXM7	172.71	26	9	13	14	19	14	19	6470000	6910000	9110000	20300000	13200000	24600000	17	10	10	11	12	16	15	18	Carbamidomethylation	74774	HBS1-like protein OS=Rattus norvegicus OX=10116 GN=Hbs1l PE=1 SV=1
1838	2476	Q5FVC7	172.69	22	5	5	8	9	15	11	657000	1610000	3750000	5460000	3570000	9380000	18	11	12	16	12	18	20	17	Carbamidomethylation	87230	Arf-GAP with coiled-coil ANK repeat and PH domain-containing protein 2 OS=Rattus norvegicus OX=10116 GN=Acap2 PE=1 SV=1
1447	973	Q03555	172.65	18	13	13	11	13	12	15	28100000	25400000	28900000	28800000	27600000	37500000	16	9	19	25	19	18	19	21	Carbamidomethylation	83266	Gephyrin OS=Rattus norvegicus OX=10116 GN=Gphn PE=1 SV=3
1222	1332	P00173	172.61	57	52	57	57	52	52	52	170000000	125000000	178000000	182000000	140000000	136000000	7	6	28	24	29	22	26	23		15355	Cytochrome b5 OS=Rattus norvegicus OX=10116 GN=Cyb5a PE=1 SV=2
1766	1909	Q4QQT6	172.44	26	21	23	21	24	21	21	20900000	24500000	18600000	27600000	17600000	20400000	8	6	15	15	11	16	15	18		41115	Ribosome biogenesis protein BRX1 homolog OS=Rattus norvegicus OX=10116 GN=Brix1 PE=2 SV=1
4356	2368	Q5BJP3	172.26	68	59	59	51	68	59	68	18200000	11900000	18800000	26600000	16800000	24000000	7	6	4	4	3	4	6	6		9118	Ubiquitin-fold modifier 1 OS=Rattus norvegicus OX=10116 GN=Ufm1 PE=3 SV=1
3167	1105	Q62718	172.23	27	26	21	18	21	25	22	10800000	8620000	10500000	6300000	10100000	8170000	8	5	12	7	9	9	11	10	Carbamidomethylation	37998	Neurotrimin OS=Rattus norvegicus OX=10116 GN=Ntm PE=1 SV=1
870	964	Q63210	172.1	32	25	16	18	18	24	24	6630000	3680000	4980000	5350000	7120000	7050000	16	7	40	30	33	30	40	34		44065	Guanine nucleotide-binding protein subunit alpha-12 OS=Rattus norvegicus OX=10116 GN=Gna12 PE=1 SV=3
1625	1299	P19836	172.01	35	24	24	24	28	22	24	23900000	19100000	18100000	29800000	30900000	34100000	12	6	15	18	24	16	20	17	Carbamidomethylation	41681	Choline-phosphate cytidylyltransferase A OS=Rattus norvegicus OX=10116 GN=Pcyt1a PE=1 SV=2
833	1371	Q63016	172	15	14	14	14	14	14	13	237000000	221000000	280000000	329000000	276000000	297000000	12	10	40	38	38	32	33	36		55903	Large neutral amino acids transporter small subunit 1 OS=Rattus norvegicus OX=10116 GN=Slc7a5 PE=1 SV=2
4943	2234	Q4V7D7	171.83	22	8	5	5	7	16	13	6830000	10500000	6560000	6290000	9430000	5370000	10	9	3	4	3	4	10	8	Carbamidomethylation	46864	Pre-mRNA-splicing factor RBM22 OS=Rattus norvegicus OX=10116 GN=Rbm22 PE=2 SV=1
2568	1349	Q498M4	171.75	37	25	23	24	22	22	30	18100000	17400000	20700000	40500000	31000000	27900000	10	9	10	12	9	16	13	11	Carbamidomethylation	36589	WD repeat-containing protein 5 OS=Rattus norvegicus OX=10116 GN=Wdr5 PE=1 SV=1
3023	1767	Q8VIL3	171.64	30	20	26	24	28	24	20	16300000	15000000	18500000	19900000	18600000	21700000	8	8	7	12	10	10	10	11	Carbamidomethylation	30142	ZW10 interactor OS=Rattus norvegicus OX=10116 GN=Zwint PE=1 SV=1
1993	1780	P50904	171.41	17	6	7	6	8	11	11	5600000	4970000	7700000	6410000	11100000	13500000	17	11	11	12	14	10	16	19	Carbamidomethylation	115440	Ras GTPase-activating protein 1 OS=Rattus norvegicus OX=10116 GN=Rasa1 PE=3 SV=1
847	1235	P70569	171.33	8	6	4	5	6	6	5	767000					0	27	2	38	26	26	30	35	31	Carbamidomethylation; Oxidation (M)	213719	Unconventional myosin-Vb OS=Rattus norvegicus OX=10116 GN=Myo5b PE=1 SV=1
1362	1439	Q5EBA1	171.33	21	11	14	12	12	15	13	14100000	7780000	17300000	9250000	7970000	11800000	18	10	22	17	19	19	22	25	Carbamidomethylation	86706	ATP-dependent RNA helicase SUPV3L1 mitochondrial OS=Rattus norvegicus OX=10116 GN=Supv3l1 PE=2 SV=1
2723	1331	Q5BJY6	171.23	37	20	14	12	29	16	16	26300000	17400000	19800000	36100000	9400000	18900000	11	11	12	9	9	16	9	12	Carbamidomethylation	43539	N-acetylglucosamine-6-phosphate deacetylase OS=Rattus norvegicus OX=10116 GN=Amdhd2 PE=3 SV=2
1166	1293	P07340	170.88	25	23	23	23	25	23	19	132000000	105000000	157000000	174000000	100000000	107000000	9	8	29	28	32	26	22	20	Carbamidomethylation	35202	Sodium/potassium-transporting ATPase subunit beta-1 OS=Rattus norvegicus OX=10116 GN=Atp1b1 PE=1 SV=1
1735	2087	Q9Z2P6	170.87	39	20	26	29	20	14	28	7730000	7960000	6800000	7800000	2370000	5690000	9	6	22	17	23	17	13	12		29070	Synaptosomal-associated protein 29 OS=Rattus norvegicus OX=10116 GN=Snap29 PE=1 SV=1
3585	4521	D4A929	170.82	8	1	3	2	2	5	4	888000	2900000	1710000	1790000	1070000	3310000	13	8	3	6	3	5	9	6	Carbamidomethylation	212258	WD repeat-containing protein 81 OS=Rattus norvegicus OX=10116 GN=Wdr81 PE=3 SV=1
2530	1353	Q8CHM7	170.48	21	10	9	11	12	15	16	41200000	14300000	20500000	55800000	44000000	30000000	15	8	8	7	13	12	15	11	Carbamidomethylation	63616	2-hydroxyacyl-CoA lyase 1 OS=Rattus norvegicus OX=10116 GN=Hacl1 PE=1 SV=1
3094	1564	A2RUW1	170.47	38	21	21	29	18	35	32	14700000	13800000	8890000	20700000	21100000	25400000	8	8	10	10	7	9	13	13		30315	Toll-interacting protein OS=Rattus norvegicus OX=10116 GN=Tollip PE=1 SV=1
1729	1339	Q641W2	170.44	28	22	11	11	23	23	28	12000000	10600000	10300000	28400000	24300000	31100000	11	9	17	13	11	17	19	24	Carbamidomethylation	42889	UPF0160 protein MYG1 mitochondrial OS=Rattus norvegicus OX=10116 GN=Myg1 PE=1 SV=1
1446	1295	Q9R085	170.28	13	9	7	4	5	10	9	1660000	1350000	1560000	2180000	2970000	5000000	12	8	23	23	14	16	23	23	Carbamidomethylation	109255	Ubiquitin carboxyl-terminal hydrolase 15 OS=Rattus norvegicus OX=10116 GN=Usp15 PE=1 SV=1
2581	2042	P60905	170.25	46	33	24	41	16	41	46	31600000	21500000	22800000	43000000	36800000	41700000	6	6	11	11	14	10	12	14		22101	DnaJ homolog subfamily C member 5 OS=Rattus norvegicus OX=10116 GN=Dnajc5 PE=1 SV=1
2333	1420	Q4V897	170.14	40	27	26	20	30	30	18	6420000	4410000	7480000	6740000	7270000	5070000	11	9	11	13	11	13	16	15		29800	Coiled-coil domain-containing protein 90B mitochondrial OS=Rattus norvegicus OX=10116 GN=Ccdc90b PE=2 SV=1
1804	1892	Q5XIB4	170.06	29	12	13	8	13	21	18	4110000	1370000	3250000	7410000	6900000	7430000	12	10	13	15	12	14	22	22	Carbamidomethylation	52307	Ufm1-specific protease 2 OS=Rattus norvegicus OX=10116 GN=Ufsp2 PE=2 SV=1
1677	1005	P97839	169.91	16	10	6	10	10	12	11	66100000	42700000	73500000	87100000	75000000	75800000	15	10	22	9	17	16	19	23	Carbamidomethylation	108035	Disks large-associated protein 4 OS=Rattus norvegicus OX=10116 GN=Dlgap4 PE=1 SV=1
3563	1688	Q4KLH5	169.64	19	12	12	14	11	15	15	11400000	15600000	24500000	8340000	19300000	21200000	8	7	7	8	11	6	9	10		58170	Arf-GAP domain and FG repeat-containing protein 1 OS=Rattus norvegicus OX=10116 GN=Agfg1 PE=1 SV=1
1542	1145	O88267	169.58	29	20	21	19	24	26	21	6170000	5070000	5360000	7430000	6180000	7460000	11	2	20	19	19	22	23	16	Carbamidomethylation	46013	Acyl-coenzyme A thioesterase 1 OS=Rattus norvegicus OX=10116 GN=Acot1 PE=1 SV=1
2180	1187	Q5XIP6	169.25	33	22	19	15	19	18	32	16900000	11700000	11000000	13900000	19400000	30600000	15	8	13	14	10	9	12	20	Carbamidomethylation	42609	Flap endonuclease 1 OS=Rattus norvegicus OX=10116 GN=Fen1 PE=2 SV=1
2751	1579	Q6AYP5	169.16	32	17	16	17	12	13	29	15200000	16500000	17600000	20900000	18800000	29900000	14	9	11	10	11	10	9	15	Carbamidomethylation	51854	Cell adhesion molecule 1 OS=Rattus norvegicus OX=10116 GN=Cadm1 PE=1 SV=1
958	742	P97521	169.03	43	40	36	33	33	30	39	125000000	81000000	83200000	129000000	98000000	118000000	16	16	36	31	31	34	30	36	Carbamidomethylation; Oxidation (M)	33154	Mitochondrial carnitine/acylcarnitine carrier protein OS=Rattus norvegicus OX=10116 GN=Slc25a20 PE=1 SV=1
2580	1459	P35952	168.97	14	7	5	4	12	9	11	12700000	11400000	13300000	28700000	22500000	15100000	10	10	10	8	9	15	16	14	Carbamidomethylation	96622	Low-density lipoprotein receptor OS=Rattus norvegicus OX=10116 GN=Ldlr PE=1 SV=1
1591	1716	Q498C8	168.95	41	18	27	17	41	31	37	30200000	28700000	50500000	80400000	53900000	78400000	10	9	12	14	17	26	19	28		22988	Protein RER1 OS=Rattus norvegicus OX=10116 GN=Rer1 PE=1 SV=1
206	1020	P26772	168.94	82	75	75	75	82	82	75	1870000000	1710000000	1850000000	2310000000	1670000000	2100000000	12	11	111	116	108	115	106	110	Oxidation (M)	10902	10 kDa heat shock protein mitochondrial OS=Rattus norvegicus OX=10116 GN=Hspe1 PE=1 SV=3
763	894	M0RC99	168.92	47	47	44	41	41	38	47	335000000	279000000	332000000	421000000	319000000	367000000	10	8	43	39	39	40	39	45	Carbamidomethylation; Oxidation (M)	23625	Ras-related protein Rab-5A OS=Rattus norvegicus OX=10116 GN=Rab5a PE=2 SV=1
2524	1977	Q07008	168.86	6	3	2	3	1	1	3	3900000	1310000	4360000	1160000	2340000	3620000	13	7	14	12	15	8	9	12	Carbamidomethylation	270820	Neurogenic locus notch homolog protein 1 OS=Rattus norvegicus OX=10116 GN=Notch1 PE=1 SV=3
320	662	P41123	168.85	61	54	44	55	53	49	58	660000000	603000000	752000000	970000000	652000000	849000000	19	14	81	76	80	76	78	77	Oxidation (M)	24309	60S ribosomal protein L13 OS=Rattus norvegicus OX=10116 GN=Rpl13 PE=1 SV=2
2232	1858	Q5XI97	168.85	32	12	18	20	20	19	19	7230000	15100000	15100000	12100000	73400000	10400000	13	9	11	13	18	12	13	14		45093	Alanyl-tRNA editing protein Aarsd1 OS=Rattus norvegicus OX=10116 GN=Aarsd1 PE=1 SV=1
1944	928	Q63374	168.69	13	8	3	5	3	3	4	26000000	15800000	26700000	24800000	22900000	14700000	25	8	22	10	18	14	15	15	Carbamidomethylation	185168	Neurexin-2 OS=Rattus norvegicus OX=10116 GN=Nrxn2 PE=1 SV=3
1649	1044	B0BNM9	168.67	50	43	46	43	46	33	38	58100000	40300000	68200000	73000000	48700000	52100000	10	8	18	14	17	21	21	19	Carbamidomethylation	23704	Glycolipid transfer protein OS=Rattus norvegicus OX=10116 GN=GLTP PE=2 SV=1
2090	1413	Q63707	168.62	29	19	19	26	20	17	24	12600000	8520000	15300000	17900000	13200000	19100000	13	8	14	12	17	13	13	17		42663	Dihydroorotate dehydrogenase (quinone) mitochondrial OS=Rattus norvegicus OX=10116 GN=Dhodh PE=1 SV=1
778	1366	P63324	168.53	47	46	46	47	46	45	46	422000000	361000000	386000000	531000000	349000000	410000000	9	8	43	34	37	41	33	39	Carbamidomethylation; Oxidation (M)	14525	40S ribosomal protein S12 OS=Rattus norvegicus OX=10116 GN=Rps12 PE=1 SV=2
4485	1612	Q5XI79	168.47	25	11	9	16	14	12	12	6600000	2160000	52800000	69400000	14900000	10700000	9	9	6	3	7	7	8	7	Carbamidomethylation	48716	Protein arginine methyltransferase NDUFAF7 mitochondrial OS=Rattus norvegicus OX=10116 GN=Ndufaf7 PE=2 SV=1
1791	4592	P63025	168.38	39	39	39	39	39	39	39	8510000	9250000	8220000	9760000	8970000	11400000	5	1	13	17	18	17	18	20		11480	Vesicle-associated membrane protein 3 OS=Rattus norvegicus OX=10116 GN=Vamp3 PE=1 SV=1
1075	764	Q9Z339	168.29	53	53	51	44	51	48	48	86000000	55100000	85200000	101000000	64200000	86800000	11	8	31	23	25	34	26	31	Carbamidomethylation	27669	Glutathione S-transferase omega-1 OS=Rattus norvegicus OX=10116 GN=Gsto1 PE=1 SV=2
3256	2202	Q9QYL8	168.26	37	9	19	19	23	19	30	9060000	11900000	13500000	35700000	11700000	16500000	8	6	4	10	11	12	9	10	Carbamidomethylation	24807	Acyl-protein thioesterase 2 OS=Rattus norvegicus OX=10116 GN=Lypla2 PE=1 SV=1
2339	994	Q4FZT8	168.25	49	49	40	39	44	38	39	76400000	14300000	20900000	25600000	51500000	28000000	9	9	14	11	13	13	13	14	Carbamidomethylation	23250	SPRY domain-containing protein 4 OS=Rattus norvegicus OX=10116 GN=Spryd4 PE=2 SV=1
3550	1906	Q9QXY4	168.23	19	8	17	17	16	11	19	9120000	10200000	10800000	18300000	10100000	16100000	8	7	4	7	12	10	7	11	Carbamidomethylation	64728	Opioid growth factor receptor OS=Rattus norvegicus OX=10116 GN=Ogfr PE=1 SV=1
653	921	Q63507	168.12	42	36	36	36	36	32	39	490000000	390000000	445000000	528000000	346000000	652000000	18	13	42	40	46	35	56	54	Carbamidomethylation; Oxidation (M)	23339	60S ribosomal protein L14 OS=Rattus norvegicus OX=10116 GN=Rpl14 PE=1 SV=3
2476	1402	Q920F5	167.99	20	17	11	9	12	10	18	7840000	4630000	10200000	4300000	4550000	11600000	10	6	14	12	12	9	10	14	Carbamidomethylation	54762	Malonyl-CoA decarboxylase mitochondrial OS=Rattus norvegicus OX=10116 GN=Mlycd PE=1 SV=1
4364	3645	Q5M887	167.85	27	5	9	12	15	3	13	1490000	0	20500000	1980000	1820000	5540000	11	8	4	5	7	6	4	11	Carbamidomethylation	46520	Trafficking protein particle complex subunit 13 OS=Rattus norvegicus OX=10116 GN=Trappc13 PE=2 SV=2
2787	1504	P70553	167.84	18	14	7	13	17	12	13	21800000	10500000	30600000	37200000	26600000	34300000	9	6	11	6	13	14	10	13	Carbamidomethylation	55922	Natural resistance-associated macrophage protein 1 OS=Rattus norvegicus OX=10116 GN=Slc11a1 PE=2 SV=3
1810	1375	P61078	167.76	48	48	45	45	45	40	45	14000000	4310000	7890000	21000000		13500000	7	1	16	15	15	20	18	19	Carbamidomethylation	16687	Ubiquitin-conjugating enzyme E2 D3 OS=Rattus norvegicus OX=10116 GN=Ube2d3 PE=2 SV=1
1670	1240	D4AD37	167.74	24	22	19	22	14	22	22	47100000	28900000	42500000	94900000	50600000	77300000	11	8	20	13	20	14	18	21	Carbamidomethylation; Oxidation (M)	38569	Inositol monophosphatase 3 OS=Rattus norvegicus OX=10116 GN=Impad1 PE=3 SV=1
3248	1829	Q04631	167.67	21	13	16	10	16	13	11	6070000	5340000	4960000	10300000	8830000	9130000	8	7	9	8	8	11	11	9	Carbamidomethylation	44049	Protein farnesyltransferase/geranylgeranyltransferase type-1 subunit alpha OS=Rattus norvegicus OX=10116 GN=Fnta PE=1 SV=1
1180	1576	P30904	167.66	71	71	63	71	71	49	71	167000000	141000000	178000000	269000000	177000000	268000000	8	8	24	25	25	29	24	29	Carbamidomethylation; Oxidation (M)	12477	Macrophage migration inhibitory factor OS=Rattus norvegicus OX=10116 GN=Mif PE=1 SV=4
3412	1333	Q68G38	167.46	35	21	21	16	18	14	17	11500000	9690000	9700000	5800000	7270000	10300000	10	9	9	10	7	10	7	10	Carbamidomethylation	37949	Torsin-1A OS=Rattus norvegicus OX=10116 GN=Tor1a PE=1 SV=1
1733	1162	P16391	167.39	33	22	17	18	28	20	24	20800000	16100000	20000000	28600000	24600000	27100000	13	8	19	20	16	14	15	21	Carbamidomethylation	41830	RT1 class I histocompatibility antigen AA alpha chain OS=Rattus norvegicus OX=10116 PE=1 SV=2
1518	1216	Q64550	167.3	17	13	15	15	10	10	13	15100000	15800000	47000000	22500000	16600000	18700000	10	2	18	18	19	20	18	20	Oxidation (M)	59663	UDP-glucuronosyltransferase 1-1 OS=Rattus norvegicus OX=10116 GN=Ugt1a1 PE=1 SV=1
3120	3774	O08557	167.2	27	14	18	25	15	18	23	17900000	16100000	25500000	11500000	17800000	21200000	9	7	9	9	14	8	8	13	Oxidation (M)	31426	N(G) N(G)-dimethylarginine dimethylaminohydrolase 1 OS=Rattus norvegicus OX=10116 GN=Ddah1 PE=1 SV=3
1756	1472	P62839	167.19	48	44	45	45	45	45	45		7040000	4400000	11000000	10100000	5310000	7	1	14	16	15	20	20	19	Carbamidomethylation	16735	Ubiquitin-conjugating enzyme E2 D2 OS=Rattus norvegicus OX=10116 GN=Ube2d2 PE=1 SV=1
1238	1394	P63322	167.04	41	30	29	28	36	39	28	55800000	45400000	39900000	77400000	62100000	45200000	13	6	22	24	24	27	32	20	Oxidation (M)	23553	Ras-related protein Ral-A OS=Rattus norvegicus OX=10116 GN=Rala PE=1 SV=1
1664	1380	P41498	167.04	47	47	47	47	44	47	42	55200000	48800000	44200000	85700000	57400000	75600000	8	7	18	18	18	16	20	21	Carbamidomethylation; Oxidation (M)	18152	Low molecular weight phosphotyrosine protein phosphatase OS=Rattus norvegicus OX=10116 GN=Acp1 PE=1 SV=3
862	1652	P62856	167.04	50	44	44	44	50	50	50	263000000	212000000	248000000	417000000	330000000	344000000	7	6	23	19	23	45	63	40	Carbamidomethylation	13015	40S ribosomal protein S26 OS=Rattus norvegicus OX=10116 GN=Rps26 PE=3 SV=3
1213	1327	P97629	166.88	14	7	7	7	11	7	7	12800000	6870000	12800000	15200000	11100000	14100000	19	8	20	22	24	30	25	17		117201	Leucyl-cystinyl aminopeptidase OS=Rattus norvegicus OX=10116 GN=Lnpep PE=1 SV=1
2919	1904	Q9R080	166.73	24	10	10	8	15	14	21	9640000	7430000	7810000	14500000	12700000	18600000	12	11	7	11	7	10	12	16	Carbamidomethylation	74440	G-protein-signaling modulator 1 OS=Rattus norvegicus OX=10116 GN=Gpsm1 PE=1 SV=2
2340	1914	P26453	166.48	22	10	16	12	22	19	14	27700000	27000000	32900000	40100000	32400000	38300000	9	7	11	13	10	16	15	12	Carbamidomethylation	42436	Basigin OS=Rattus norvegicus OX=10116 GN=Bsg PE=1 SV=2
1084	1060	Q09QM4	166.46	24	24	22	24	18	22	24	98700000	44300000	102000000	81800000	92600000	53200000	9	8	36	26	30	23	28	28	Carbamidomethylation	37870	Uracil nucleotide/cysteinyl leukotriene receptor OS=Rattus norvegicus OX=10116 GN=Gpr17 PE=2 SV=1
445	774	P62718	166.38	56	52	56	44	49	52	48	470000000	435000000	451000000	602000000	435000000	500000000	13	12	61	73	54	59	64	64	Carbamidomethylation; Oxidation (M)	20732	60S ribosomal protein L18a OS=Rattus norvegicus OX=10116 GN=Rpl18a PE=2 SV=1
4119	1676	P54645	166.33	22	8	10	4	14	9	11	5660000	3790000	2620000	10600000	3090000	8400000	11	9	6	7	4	9	4	8	Carbamidomethylation	63973	5'-AMP-activated protein kinase catalytic subunit alpha-1 OS=Rattus norvegicus OX=10116 GN=Prkaa1 PE=1 SV=2
1640	1553	P00697	166.1	43	43	43	43	43	43	43	14300000	16600000	14300000	18500000	12300000	14600000	5	1	20	20	19	17	18	20	Carbamidomethylation	16729	Lysozyme C-1 OS=Rattus norvegicus OX=10116 GN=Lyz1 PE=1 SV=2
1662	1224	Q3KR59	166.09	19	11	9	11	15	13	15	16300000	11300000	16900000	31300000	21700000	26100000	13	11	15	15	17	21	18	19	Carbamidomethylation	87311	Ubiquitin carboxyl-terminal hydrolase 10 OS=Rattus norvegicus OX=10116 GN=Usp10 PE=1 SV=1
931	1533	Q6RJR6	166.04	14	6	11	10	9	7	9	326000000	221000000	359000000	354000000	186000000	280000000	19	7	32	38	34	25	20	40	Carbamidomethylation	101517	Reticulon-3 OS=Rattus norvegicus OX=10116 GN=Rtn3 PE=1 SV=1
2905	1628	O09014	166	17	7	9	11	10	12	10	17800000	26500000	28700000	42600000	27900000	29000000	11	8	7	11	10	11	11	9	Carbamidomethylation	61949	Solute carrier family 15 member 4 OS=Rattus norvegicus OX=10116 GN=Slc15a4 PE=1 SV=1
1913	1512	Q8R424	165.99	38	15	15	14	17	20	25	9270000	12200000	6450000	31500000	26800000	16800000	16	10	12	11	14	16	16	15	Carbamidomethylation	48512	STAM-binding protein OS=Rattus norvegicus OX=10116 GN=Stambp PE=2 SV=1
2199	1391	P28494	165.98	18	7	5	3	7	7	11	7040000	9280000	4030000	19900000	14600000	15400000	23	18	11	13	4	11	15	20	Carbamidomethylation	131242	Alpha-mannosidase 2 OS=Rattus norvegicus OX=10116 GN=Man2a1 PE=1 SV=2
2378	1451	P97874	165.91	10	6	4	6	5	7	6	9350000	5300000	9440000	8860000	8690000	13300000	16	11	14	8	13	12	16	13		143703	Cyclin-G-associated kinase OS=Rattus norvegicus OX=10116 GN=Gak PE=1 SV=1
2275	1524	D4AEC2	165.89	9	5	6	4	4	3	5	3650000	3220000	1960000	6730000	1370000	16800000	15	7	10	16	13	11	6	10	Carbamidomethylation	165611	Calmodulin-regulated spectrin-associated protein 2 OS=Rattus norvegicus OX=10116 GN=Camsap2 PE=1 SV=1
2005	1608	Q562C7	165.88	18	10	9	12	7	10	12	12500000	12000000	11900000	7670000	13900000	21600000	14	8	12	15	15	11	19	18		72786	Pumilio homolog 3 OS=Rattus norvegicus OX=10116 GN=Pum3 PE=2 SV=1
3064	1287	Q68FT1	165.85	28	22	20	20	24	15	22	19500000	17900000	13800000	25000000	10700000	20800000	9	6	13	10	8	10	7	13	Carbamidomethylation	35146	Ubiquinone biosynthesis protein COQ9 mitochondrial OS=Rattus norvegicus OX=10116 GN=Coq9 PE=1 SV=2
4089	1797	Q64LC9	165.76	28	12	14	10	21	17	15	10200000	18300000	12500000	23100000	10200000	10700000	10	9	5	9	6	11	7	6	Carbamidomethylation	39991	RNA-binding protein 4B OS=Rattus norvegicus OX=10116 GN=Rbm4b PE=2 SV=2
2971	2100	Q4KLJ8	165.69	34	15	19	12	25	19	30	12300000	16100000	9750000	20100000	14200000	18200000	8	6	7	12	8	12	12	12	Carbamidomethylation	27699	Phosducin-like protein 3 OS=Rattus norvegicus OX=10116 GN=Pdcl3 PE=1 SV=1
2824	2055	O88884	165.67	15	5	7	7	11	7	8	5020000	4330000	7240000	10600000	8390000	9360000	10	8	9	9	7	10	13	14	Carbamidomethylation	91747	A-kinase anchor protein 1 mitochondrial OS=Rattus norvegicus OX=10116 GN=Akap1 PE=1 SV=1
3890	2013	Q63135	165.64	15	8	9	7	14	12	14	8740000	4820000	2810000	15400000	12700000	18600000	8	6	5	8	4	10	7	11	Carbamidomethylation	61680	Complement component receptor 1-like protein OS=Rattus norvegicus OX=10116 GN=Cr1l PE=1 SV=1
1879	1537	Q5U2V8	165.62	36	30	20	22	26	33	23	24800000	23200000	41000000	41100000	29000000	31400000	10	9	16	18	13	16	18	18		29980	ER membrane protein complex subunit 3 OS=Rattus norvegicus OX=10116 GN=Emc3 PE=2 SV=3
3364	1727	Q9JI92	165.58	39	24	22	12	29	23	25	11000000	3780000	2520000	5900000	1850000	3950000	11	9	10	5	4	13	12	10	Carbamidomethylation	32423	Syntenin-1 OS=Rattus norvegicus OX=10116 GN=Sdcbp PE=1 SV=1
1792	1346	P56536	165.57	43	25	25	27	36	27	27	2570000	2170000	2370000	2240000	1450000	1800000	13	3	15	18	19	18	12	18	Carbamidomethylation	27165	Kinesin heavy chain isoform 5C (Fragment) OS=Rattus norvegicus OX=10116 GN=Kif5c PE=1 SV=2
1534	1743	P55266	165.52	10	5	7	6	8	7	6	6320000	5780000	4920000	9170000	9310000	6730000	13	7	18	21	18	19	20	17		129911	Double-stranded RNA-specific adenosine deaminase OS=Rattus norvegicus OX=10116 GN=Adar PE=1 SV=1
898	1198	Q63396	165.49	59	54	43	42	58	43	59	131000000	171000000	150000000	225000000	155000000	180000000	12	9	31	44	30	37	29	34	Oxidation (M)	14441	Activated RNA polymerase II transcriptional coactivator p15 OS=Rattus norvegicus OX=10116 GN=Sub1 PE=1 SV=3
1803	1228	Q5RJT2	165.4	16	13	11	11	9	12	3	7250000	8650000	9480000	13200000	4680000		12	7	18	19	17	18	18	11		94767	pre-rRNA processing protein FTSJ3 OS=Rattus norvegicus OX=10116 GN=Ftsj3 PE=1 SV=1
3025	2626	Q6AYJ8	165.33	39	19	21	22	33	36	22	17800000	21100000	15500000	25500000	17000000	29400000	6	5	8	10	7	12	9	10	Carbamidomethylation	20751	Tumor necrosis factor alpha-induced protein 8-like protein 2 OS=Rattus norvegicus OX=10116 GN=Tnfaip8l2 PE=2 SV=1
1565	4595	P06302	165.3	23	23	22	22	22	22	22	205000000	233000000	234000000	382000000	365000000	480000000	6	6	25	16	38	14	13	14		12382	Prothymosin alpha OS=Rattus norvegicus OX=10116 GN=Ptma PE=1 SV=2
1421	2209	Q8R4E1	165.09	17	7	6	10	7	6	13	3160000	2680000	4580000	6590000	4170000	17900000	13	8	19	12	13	16	13	22	Carbamidomethylation	67337	T-cell immunomodulatory protein OS=Rattus norvegicus OX=10116 GN=Itfg1 PE=1 SV=1
1057	1350	Q6PDU1	165.06	29	24	24	24	29	24	24	235000000	191000000	194000000	312000000	244000000	294000000	10	8	30	26	23	29	32	35	Oxidation (M)	25476	Serine/arginine-rich splicing factor 2 OS=Rattus norvegicus OX=10116 GN=Srsf2 PE=1 SV=3
3687	1668	Q5U2V4	164.74	23	8	7	10	12	14	16	11400000	17800000	16000000	9330000	13400000	56200000	13	10	5	6	6	6	11	14	Carbamidomethylation	63028	Phospholipase B-like 1 OS=Rattus norvegicus OX=10116 GN=Plbd1 PE=2 SV=1
1626	1467	Q6AXM8	164.72	27	20	21	17	20	18	27	23500000	23400000	36800000	40800000	29100000	50300000	10	6	13	15	15	18	19	25	Carbamidomethylation	39617	Serum paraoxonase/arylesterase 2 OS=Rattus norvegicus OX=10116 GN=Pon2 PE=2 SV=1
4409	1869	P32362	164.43	22	16	7	8	16	18	13	4480000	4530000	8140000	5810000	4440000	9140000	8	6	6	7	6	7	7	7	Carbamidomethylation	40453	Uroporphyrinogen decarboxylase (Fragment) OS=Rattus norvegicus OX=10116 GN=Urod PE=1 SV=1
3905	1737	Q5I034	164.43	41	25	17	31	35	19	40	4860000	7220000	9450000	13300000	6720000	12500000	8	7	4	6	8	9	8	10	Carbamidomethylation	30056	Protein CUSTOS OS=Rattus norvegicus OX=10116 GN=Custos PE=1 SV=1
1259	1571	Q6QI44	164.34	19	8	4	4	12	10	15	5000000	3680000	5260000	12300000	11900000	13800000	20	10	16	10	19	31	34	31	Carbamidomethylation	111258	N-alpha-acetyltransferase 25 NatB auxiliary subunit OS=Rattus norvegicus OX=10116 GN=Naa25 PE=2 SV=1
280	724	P35427	164.05	67	61	58	58	59	59	56	517000000	401000000	503000000	733000000	514000000	546000000	22	15	84	75	75	94	77	85	Carbamidomethylation; Oxidation (M)	23476	60S ribosomal protein L13a OS=Rattus norvegicus OX=10116 GN=Rpl13a PE=1 SV=2
4688	3218	Q6PCT5	163.84	32	13	32	23	16	17	16	10300000	21600000	19500000	13600000	9710000	21700000	6	5	6	11	8	3	4	5		30529	Polyglutamine-binding protein 1 OS=Rattus norvegicus OX=10116 GN=Pqbp1 PE=2 SV=1
1731	1203	Q91ZW6	163.8	32	20	13	21	22	22	17	27800000	4220000	34000000	9160000	33300000	14000000	15	11	18	10	23	14	18	19	Carbamidomethylation	49568	Trimethyllysine dioxygenase mitochondrial OS=Rattus norvegicus OX=10116 GN=Tmlhe PE=1 SV=2
3031	1501	P70583	163.79	39	31	22	26	35	28	33	15500000	8980000	12200000	23000000	13400000	20600000	7	6	10	8	9	12	10	13	Carbamidomethylation	22003	Deoxyuridine 5'-triphosphate nucleotidohydrolase OS=Rattus norvegicus OX=10116 GN=Dut PE=2 SV=3
2617	1696	Q3B8N8	163.76	25	8	10	13	14	15	13	9570000	8380000	9970000	21300000	31000000	8590000	15	10	8	10	14	13	15	12	Carbamidomethylation	67604	Pescadillo homolog OS=Rattus norvegicus OX=10116 GN=Pes1 PE=2 SV=1
2083	1320	Q5XII0	163.72	41	30	30	30	41	31	24	51500000	45300000	44300000	65100000	42700000	33200000	8	8	13	14	13	19	15	16	Carbamidomethylation	25639	Mammalian ependymin-related protein 1 OS=Rattus norvegicus OX=10116 GN=Epdr1 PE=2 SV=1
2196	3171	Q5M9I5	163.6	62	42	42	47	56	56	51	146000000	122000000	142000000	187000000	156000000	169000000	7	4	14	12	14	17	16	13	Carbamidomethylation; Oxidation (M)	10424	Cytochrome b-c1 complex subunit 6 mitochondrial OS=Rattus norvegicus OX=10116 GN=Uqcrh PE=3 SV=1
3107	1640	Q5PQL2	163.6	31	18	21	21	19	22	24	9110000	11600000	11100000	13100000	18700000	20400000	10	8	7	9	9	7	14	10	Carbamidomethylation	33601	CCR4-NOT transcription complex subunit 9 OS=Rattus norvegicus OX=10116 GN=Cnot9 PE=1 SV=1
3262	2439	A1L134	163.58	23	9	9	9	20	9	12	8870000	6670000	10200000	11500000	12400000	17600000	7	6	11	9	8	9	8	10	Carbamidomethylation	46199	Ancient ubiquitous protein 1 OS=Rattus norvegicus OX=10116 GN=Aup1 PE=2 SV=1
3531	2050	Q641Z8	163.33	30	13	13	11	16	16	27	11700000	10600000	13500000	17400000	15000000	21100000	6	6	7	8	7	10	10	10	Carbamidomethylation	30012	Peflin OS=Rattus norvegicus OX=10116 GN=Pef1 PE=2 SV=1
338	1223	P60203	163.32	28	23	23	23	28	28	25	888000000	706000000	1010000000	908000000	743000000	880000000	9	9	72	68	81	76	82	87	Carbamidomethylation; Oxidation (M)	30077	Myelin proteolipid protein OS=Rattus norvegicus OX=10116 GN=Plp1 PE=1 SV=2
1426	1046	Q6AY55	163.32	48	42	36	32	30	36	40	52200000	37400000	58800000	84600000	62500000	62100000	14	13	22	18	22	23	25	19	Carbamidomethylation	27352	Dephospho-CoA kinase domain-containing protein OS=Rattus norvegicus OX=10116 GN=Dcakd PE=2 SV=1
1482	1538	P62076	163.29	67	62	61	61	62	58	61	158000000	126000000	140000000	186000000	115000000	143000000	8	6	25	19	19	24	17	19	Carbamidomethylation; Oxidation (M)	10458	Mitochondrial import inner membrane translocase subunit Tim13 OS=Rattus norvegicus OX=10116 GN=Timm13 PE=3 SV=1
3567	3707	Q5PQJ6	163.23	27	12	16	12	17	19	21	15600000	16100000	21800000	41000000	27300000	33100000	6	5	4	5	7	11	10	14	Carbamidomethylation	28878	Pyrroline-5-carboxylate reductase 3 OS=Rattus norvegicus OX=10116 GN=Pycr3 PE=2 SV=1
3035	1886	B2RYM5	163.21	27	17	17	19	18	17	22	9170000	7690000	9080000	7350000	5570000	9310000	8	6	9	11	10	7	9	14	Carbamidomethylation	33016	Lys-63-specific deubiquitinase BRCC36 OS=Rattus norvegicus OX=10116 GN=Brcc3 PE=2 SV=1
3429	1321	Q6P9U3	163.12	51	45	45	45	29	34	27	20000000	15700000	24200000	26000000	18000000	20700000	7	7	9	11	10	9	8	7	Carbamidomethylation	21932	COMM domain-containing protein 3 OS=Rattus norvegicus OX=10116 GN=Commd3 PE=1 SV=1
2165	1301	Q920G0	163.06	33	23	20	27	17	25	33	25500000	13900000	22100000	25500000	19300000	29600000	10	9	16	10	15	12	13	18		40717	Src kinase-associated phosphoprotein 2 OS=Rattus norvegicus OX=10116 GN=Skap2 PE=1 SV=1
467	1055	P29994	162.84	7	5	4	5	5	4	5				1380000			33	1	64	58	63	50	50	58	Carbamidomethylation	313263	Inositol 1 4 5-trisphosphate receptor type 1 OS=Rattus norvegicus OX=10116 GN=Itpr1 PE=1 SV=2
2573	1400	P29067	162.79	33	19	11	14	7	20	17	17100000	11100000	11500000	11400000	6710000	14400000	10	8	11	11	8	10	13	11	Carbamidomethylation	46340	Beta-arrestin-2 OS=Rattus norvegicus OX=10116 GN=Arrb2 PE=1 SV=1
1072	1594	P61515	162.65	67	55	66	57	65	65	59	155000000	173000000	140000000	232000000	186000000	202000000	9	8	21	60	19	24	23	23	Carbamidomethylation; Oxidation (M)	10275	Putative 60S ribosomal protein L37a OS=Rattus norvegicus OX=10116 GN=Rpl37a-ps1 PE=5 SV=2
3423	1627	Q4V888	162.61	48	31	31	32	42	32	45	17700000	12800000	53800000	33300000	15200000	32900000	8	7	6	7	8	12	7	13	Carbamidomethylation	28024	Type 2 phosphatidylinositol 4 5-bisphosphate 4-phosphatase OS=Rattus norvegicus OX=10116 GN=Pip4p2 PE=1 SV=1
2500	2073	Q3MID3	162.42	19	6	12	10	9	14	14	4490000	11200000	8020000	11700000	13500000	17200000	12	7	5	18	8	12	12	16		56556	ADP-ribosylation factor GTPase-activating protein 2 OS=Rattus norvegicus OX=10116 GN=Arfgap2 PE=1 SV=1
1151	1569	D3ZHA0	162.41	7	3	4	5	4	3	4	29200000	26900000	26800000	41500000	28800000	35200000	24	14	18	22	22	24	19	26	Carbamidomethylation	290984	Filamin-C OS=Rattus norvegicus OX=10116 GN=Flnc PE=1 SV=1
2571	1414	P36970	162.29	50	33	36	35	30	37	39	16200000	16100000	21900000	29900000	28700000	20700000	12	8	11	13	13	11	13	11	Carbamidomethylation	22225	Phospholipid hydroperoxide glutathione peroxidase OS=Rattus norvegicus OX=10116 GN=Gpx4 PE=1 SV=3
2994	1175	Q10743	162.24	20	12	6	5	14	7	8	31200000	40500000	21700000	20400000	10700000	18400000	14	11	11	8	6	12	8	10	Carbamidomethylation; Oxidation (M)	84087	Disintegrin and metalloproteinase domain-containing protein 10 OS=Rattus norvegicus OX=10116 GN=Adam10 PE=1 SV=2
3993	1885	P83565	162.06	41	31	20	18	15	18	25	9890000	7920000	14500000	7750000	7120000	12700000	9	4	9	9	11	4	5	8	Carbamidomethylation	24397	39S ribosomal protein L40 mitochondrial OS=Rattus norvegicus OX=10116 GN=Mrpl40 PE=1 SV=2
1319	1491	Q9ERH3	161.95	10	6	3	5	6	8	7	4460000	2640000	4280000	3000000	3780000	6960000	19	7	25	17	16	20	21	24	Carbamidomethylation	163190	WD repeat-containing protein 7 OS=Rattus norvegicus OX=10116 GN=Wdr7 PE=1 SV=1
4166	1867	Q08851	161.75	29	14	18	13	10	9	18	2340000	3280000	3940000	408000	5030000	1090000	10	7	6	8	7	6	8	8	Carbamidomethylation	39751	Syntaxin-5 OS=Rattus norvegicus OX=10116 GN=Stx5 PE=1 SV=2
1194	2088	O55164	161.72	10	5	3	4	5	5	6	2740000	2270000	3930000	5580000	8860000	4570000	27	9	20	16	21	22	31	25		218590	Multiple PDZ domain protein OS=Rattus norvegicus OX=10116 GN=Mpdz PE=1 SV=1
2780	1622	P05508	161.72	20	13	10	13	10	18	18	17000000	10900000	19600000	19000000	24200000	21400000	8	5	11	8	10	10	14	14	Carbamidomethylation; Oxidation (M)	51783	NADH-ubiquinone oxidoreductase chain 4 OS=Rattus norvegicus OX=10116 GN=Mtnd4 PE=3 SV=3
2920	1589	B0BNE2	161.59	40	24	23	23	30	21	25	12400000	15100000	16100000	12900000	11800000	16600000	9	7	11	9	10	9	13	9		24570	DNA-directed RNA polymerases I II and III subunit RPABC1 OS=Rattus norvegicus OX=10116 GN=Polr2e PE=2 SV=1
3244	1825	Q63604	161.54	13	6	5	4	10	8	13	8400000	5640000	5090000	11100000	9130000	12500000	8	5	11	6	4	9	10	13	Carbamidomethylation	92186	BDNF/NT-3 growth factors receptor OS=Rattus norvegicus OX=10116 GN=Ntrk2 PE=1 SV=1
3772	2020	P61480	161.24	36	10	18	16	11	16	18	7360000	15500000	6440000	21000000	13400000	22900000	13	12	4	9	7	7	7	10	Carbamidomethylation	47563	Ribosome biogenesis protein WDR12 OS=Rattus norvegicus OX=10116 GN=Wdr12 PE=2 SV=1
2181	1684	P70618	161.04	26	17	19	17	18	19	19	5220000	1770000	9450000	8270000	5870000	7570000	9	5	18	12	11	13	15	14	Carbamidomethylation	41321	Mitogen-activated protein kinase 14 OS=Rattus norvegicus OX=10116 GN=Mapk14 PE=1 SV=3
3667	1746	O08875	161.04	28	14	12	11	25	25	22	11600000	8290000	8210000	28600000	19300000	18200000	9	7	5	5	4	13	11	10		47681	Serine/threonine-protein kinase DCLK1 OS=Rattus norvegicus OX=10116 GN=Dclk1 PE=1 SV=1
3576	1799	Q63635	160.91	36	16	19	15	16	24	28	5450000	10300000	10400000	10800000	7520000	7460000	10	7	6	8	5	9	14	8		29057	Syntaxin-6 OS=Rattus norvegicus OX=10116 GN=Stx6 PE=1 SV=1
1752	1850	Q91XU8	160.9	18	14	16	14	15	15	16	22700000	17500000	22300000	25300000	21000000	25700000	9	5	17	16	19	16	17	20		51323	Phosphatidate cytidylyltransferase 2 OS=Rattus norvegicus OX=10116 GN=Cds2 PE=1 SV=1
1794	1264	Q5M819	160.89	47	37	37	32	47	47	41	41800000	37000000	28200000	69800000	62300000	58100000	9	9	17	13	12	20	21	19	Carbamidomethylation	24968	Phosphoserine phosphatase OS=Rattus norvegicus OX=10116 GN=Psph PE=2 SV=1
3235	1373	P20673	160.84	25	14	14	14	12	10	13	5520000	3240000	7370000	8160000	5460000	7200000	13	10	8	8	7	8	11	8	Oxidation (M)	51550	Argininosuccinate lyase OS=Rattus norvegicus OX=10116 GN=Asl PE=2 SV=1
1782	1397	P56932	160.83	19	15	12	15	17	19	14		1310000	2800000	1660000	3220000		10	1	12	12	14	16	27	14		51983	Serine/threonine-protein phosphatase 2A 55 kDa regulatory subunit B delta isoform OS=Rattus norvegicus OX=10116 GN=Ppp2r2d PE=2 SV=1
1409	1998	Q5U2W5	160.82	20	5	9	10	14	15	11	3380000	4170000	3690000	8560000	9780000	6050000	18	10	18	20	19	25	26	18	Carbamidomethylation	88372	Transducin beta-like protein 3 OS=Rattus norvegicus OX=10116 GN=Tbl3 PE=2 SV=1
3264	2379	Q66H63	160.81	21	8	7	10	16	16	16	2730000	1610000	4030000	9120000	6020000	7430000	10	8	6	5	6	12	12	14	Carbamidomethylation; Oxidation (M)	56131	Ganglioside-induced differentiation-associated-protein 2 OS=Rattus norvegicus OX=10116 GN=Gdap2 PE=2 SV=1
3841	1740	Q8K3P4	160.75	24	19	17	19	17	17	19	4100000	3570000	6550000	10200000	6900000	7190000	6	5	9	6	9	8	7	8	Carbamidomethylation	39134	RNA-binding protein Musashi homolog 1 OS=Rattus norvegicus OX=10116 GN=Msi1 PE=2 SV=1
1496	804	Q6AYE2	160.65	31	29	18	21	31	19	27	45200000	23300000	44400000	71000000	41300000	75400000	13	10	22	15	19	25	20	23		40787	Endophilin-B1 OS=Rattus norvegicus OX=10116 GN=Sh3glb1 PE=2 SV=1
1631	1056	Q6MG11	160.65	33	25	10	21	27	24	24	19800000	9720000	20900000	19500000	20700000	30100000	14	11	20	10	18	16	19	21		47327	Alpha-tubulin N-acetyltransferase 1 OS=Rattus norvegicus OX=10116 GN=Atat1 PE=1 SV=1
1568	1393	P31720	160.6	32	26	30	28	23	23	25	83000000	111000000	117000000	75000000	40500000	51600000	10	6	18	21	23	18	15	19	Carbamidomethylation	25917	Complement C1q subcomponent subunit A OS=Rattus norvegicus OX=10116 GN=C1qa PE=1 SV=2
2460	1195	Q9Z173	160.58	11	4	4	3	2	8	6	8690000	4760000	5800000	6540000	12700000	10300000	16	9	10	10	8	7	16	17	Carbamidomethylation	172441	Adhesion G protein-coupled receptor L3 OS=Rattus norvegicus OX=10116 GN=Adgrl3 PE=1 SV=1
2158	1395	Q499N3	160.54	27	13	19	18	16	23	19	16700000	11700000	10200000	21500000	23700000	25900000	12	8	12	14	11	14	18	16	Carbamidomethylation	47225	WD repeat-containing protein 18 OS=Rattus norvegicus OX=10116 GN=Wdr18 PE=2 SV=1
4439	1921	B5DEN9	160.5	37	16	15	13	15	18	20	5090000	5890000	5650000	11600000	13500000	11200000	10	8	5	8	4	7	6	8	Carbamidomethylation	26110	Vacuolar protein sorting-associated protein 28 homolog OS=Rattus norvegicus OX=10116 GN=Vps28 PE=2 SV=1
3453	1613	Q5EIC4	160.34	12	8	7	7	8	8	10	20700000	7330000	9140000	22100000	5560000	22600000	9	7	9	6	8	9	7	13	Carbamidomethylation	81496	Interferon regulatory factor 2-binding protein-like OS=Rattus norvegicus OX=10116 GN=Irf2bpl PE=1 SV=1
1380	1919	P19944	160.21	68	58	68	67	58	58	68	311000000	261000000	326000000	327000000	263000000	354000000	9	7	23	24	25	21	20	19	Carbamidomethylation	11498	60S acidic ribosomal protein P1 OS=Rattus norvegicus OX=10116 GN=Rplp1 PE=3 SV=1
3146	1525	Q5PQL5	160.2	17	11	13	17	15	17	17	18600000	10800000	20400000	27400000	19800000	26700000	7	6	7	6	11	11	11	13	Carbamidomethylation	55664	Phosphatidylserine synthase 1 OS=Rattus norvegicus OX=10116 GN=Ptdss1 PE=2 SV=1
4326	3278	O54922	160.09	21	3	4	5	15	6	15	2240000	1900000	3880000	14500000	3840000	9910000	14	9	3	3	5	11	4	10	Carbamidomethylation	75046	Exocyst complex component 7 OS=Rattus norvegicus OX=10116 GN=Exoc7 PE=1 SV=1
1541	1500	O35543	160.01	38	29	32	31	32	29	33	42000000	15700000	47400000	47400000	34400000	47200000	12	7	20	14	22	19	21	24		23297	Hematopoietic prostaglandin D synthase OS=Rattus norvegicus OX=10116 GN=Hpgds PE=1 SV=3
893	1792	B2RZ37	160	29	21	23	21	26	29	29	237000000	192000000	235000000	299000000	249000000	275000000	11	8	26	28	28	32	37	42	Carbamidomethylation	21431	Receptor expression-enhancing protein 5 OS=Rattus norvegicus OX=10116 GN=Reep5 PE=1 SV=1
1434	2357	F1M775	159.87	8	2	4	3	5	3	4	0	771000	828000	1670000	1200000	2300000	13	6	16	15	23	25	19	24	Carbamidomethylation	140418	Protein diaphanous homolog 1 OS=Rattus norvegicus OX=10116 GN=Diaph1 PE=1 SV=3
3416	1822	Q10473	159.77	23	7	13	8	10	16	11	11000000	4460000	5310000	12100000	18000000	14800000	11	8	6	7	7	9	12	12	Carbamidomethylation	64229	Polypeptide N-acetylgalactosaminyltransferase 1 OS=Rattus norvegicus OX=10116 GN=Galnt1 PE=1 SV=1
3546	1875	Q6AXN4	159.74	12	7	7	7	7	8	11	9440000	7460000	12800000	12100000	7920000	8180000	9	7	8	9	8	6	9	9	Carbamidomethylation	75713	Nucleoporin NDC1 OS=Rattus norvegicus OX=10116 GN=Ndc1 PE=1 SV=1
668	1392	Q63269	159.63	7	3	4	4	4	4	3			911000				31	1	42	42	43	43	42	36	Carbamidomethylation	304285	Inositol 1 4 5-trisphosphate receptor type 3 OS=Rattus norvegicus OX=10116 GN=Itpr3 PE=1 SV=1
1527	1181	P69060	159.57	22	18	18	18	16	19	20	30200000	24300000	25000000	40400000	26700000	34400000	13	9	23	22	13	19	20	24	Carbamidomethylation	48129	N-acylneuraminate cytidylyltransferase OS=Rattus norvegicus OX=10116 GN=Cmas PE=2 SV=1
3257	1615	P04905	159.41	32	24	25	22	26	26	20	11600000	3600000	9820000	13700000	12700000	12400000	9	4	8	6	7	10	13	12		25914	Glutathione S-transferase Mu 1 OS=Rattus norvegicus OX=10116 GN=Gstm1 PE=1 SV=2
369	2036	P63174	159.3	53	50	53	50	53	50	50	310000000	343000000	274000000	425000000	263000000	302000000	10	7	76	78	82	69	63	70		8218	60S ribosomal protein L38 OS=Rattus norvegicus OX=10116 GN=Rpl38 PE=1 SV=2
4056	1286	P35053	159.27	21	15	17	9	11	3	11	15800000	15200000	8700000	15900000	7000000	13900000	11	9	8	11	6	6	4	8	Carbamidomethylation	61734	Glypican-1 OS=Rattus norvegicus OX=10116 GN=Gpc1 PE=1 SV=1
5625	3577	P80385	159.24	24	5	18	15	18	5	12	3370000	5230000	5020000	7220000	4090000	12100000	6	6	2	7	6	5	2	6		37386	5'-AMP-activated protein kinase subunit gamma-1 OS=Rattus norvegicus OX=10116 GN=Prkag1 PE=1 SV=3
5953	2236	P55067	159.15	9	4	1	2	5	2	8	4420000	288000	8230000	7900000	609000	6420000	7	6	3	1	3	4	1	10	Carbamidomethylation	135545	Neurocan core protein OS=Rattus norvegicus OX=10116 GN=Ncan PE=1 SV=1
1765	1626	P26051	159.02	17	9	9	13	11	15	13	70400000	63400000	67300000	91900000	68900000	67200000	9	7	14	19	19	18	17	17	Carbamidomethylation	55946	CD44 antigen OS=Rattus norvegicus OX=10116 GN=Cd44 PE=1 SV=2
1937	1644	P07151	158.98	53	43	52	30	49	50	50	40200000	74400000	32600000	73600000	51000000	61900000	9	7	13	15	10	15	17	25	Carbamidomethylation; Oxidation (M)	13720	Beta-2-microglobulin OS=Rattus norvegicus OX=10116 GN=B2m PE=1 SV=1
2855	2301	O88506	158.97	18	6	8	8	7	16	12	5850000	10100000	13000000	5560000	9670000	10600000	10	8	8	11	11	10	13	9	Carbamidomethylation	60051	STE20/SPS1-related proline-alanine-rich protein kinase OS=Rattus norvegicus OX=10116 GN=Stk39 PE=1 SV=2
3072	2123	Q6AXS4	158.86	28	11	8	9	17	20	17	3100000	1640000	2740000	8400000	11500000	11200000	11	8	8	7	7	9	11	11		39082	Renin receptor OS=Rattus norvegicus OX=10116 GN=Atp6ap2 PE=2 SV=1
5392	1903	Q76IC5	158.73	44	27	10	6	13	24	25	8100000	3660000	3360000	15700000	9270000	4350000	7	6	7	5	3	5	6	4	Carbamidomethylation	22913	Pyroglutamyl-peptidase 1 OS=Rattus norvegicus OX=10116 GN=Pgpep1 PE=1 SV=1
2672	1446	P0CB49	158.67	14	5	8	4	4	5	8	6530000	12500000	11600000	13300000	14400000	14500000	17	14	10	16	10	10	13	12		154270	YLP motif-containing protein 1 OS=Rattus norvegicus OX=10116 GN=Ylpm1 PE=1 SV=1
1931	1209	Q63468	158.67	32	26	27	17	27	22	22	13400000	11100000	9720000	8690000	13000000	8690000	10	5	13	20	14	15	14	12	Carbamidomethylation	39436	Phosphoribosyl pyrophosphate synthase-associated protein 1 OS=Rattus norvegicus OX=10116 GN=Prpsap1 PE=1 SV=1
2526	1755	Q05764	158.49	16	7	7	6	12	7	11	12400000	11400000	12000000	28100000	15200000	20200000	12	8	10	10	8	17	12	13	Carbamidomethylation	80593	Beta-adducin OS=Rattus norvegicus OX=10116 GN=Add2 PE=1 SV=4
701	1043	P62246	158.49	61	53	61	46	56	56	56	426000000	397000000	368000000	552000000	386000000	528000000	12	10	48	48	36	41	40	48	Carbamidomethylation; Oxidation (M)	14840	40S ribosomal protein S15a OS=Rattus norvegicus OX=10116 GN=Rps15a PE=1 SV=2
3121	1408	Q5I0K8	158.39	40	29	22	20	26	23	20	13600000	13400000	14500000	22500000	15500000	17900000	8	7	9	10	7	12	13	7	Carbamidomethylation	28197	28S ribosomal protein S7 mitochondrial OS=Rattus norvegicus OX=10116 GN=Mrps7 PE=2 SV=2
3643	4620	Q9WU49	158.38	56	32	43	26	31	26	50	38100000	32200000	29800000	40800000	42900000	29000000	7	7	4	17	5	8	9	7		15906	Calcium-regulated heat stable protein 1 OS=Rattus norvegicus OX=10116 GN=Carhsp1 PE=1 SV=1
1181	2138	Q99PK0	158.3	17	7	7	7	10	8	10	2640000	1750000	3670000	2920000	1560000	6230000	18	8	17	30	22	26	22	29	Carbamidomethylation; Oxidation (M)	99998	Pre-mRNA-splicing factor SYF1 OS=Rattus norvegicus OX=10116 GN=Xab2 PE=2 SV=1
3983	1856	B5DF51	158.28	38	34	23	18	27	27	18	53600000	27400000	19600000	36000000	25200000	22700000	5	5	9	8	5	7	6	7		14677	Membrane magnesium transporter 1 OS=Rattus norvegicus OX=10116 GN=Mmgt1 PE=2 SV=1
1045	1232	P20280	158.14	45	43	45	43	44	39	45	228000000	204000000	261000000	302000000	209000000	253000000	11	8	31	33	25	29	28	31	Oxidation (M)	18466	60S ribosomal protein L21 OS=Rattus norvegicus OX=10116 GN=Rpl21 PE=1 SV=3
1653	1894	B0LT89	158.13	36	13	12	20	18	15	21	9370000	8620000	9560000	12400000	13900000	14000000	17	9	14	18	18	17	18	18	Carbamidomethylation	47990	Serine/threonine-protein kinase 24 OS=Rattus norvegicus OX=10116 GN=Stk24 PE=2 SV=1
2990	2072	Q5U2M8	158.12	13	4	4	4	5	4	10	1610000	841000	1650000	2590000	2510000	4910000	16	10	10	10	9	10	9	15	Carbamidomethylation	136948	Mediator of DNA damage checkpoint protein 1 OS=Rattus norvegicus OX=10116 GN=Mdc1 PE=1 SV=2
2098	1833	Q02356	158.06	14	6	6	8	11	8	9	12700000	10400000	14000000	20400000	11800000	19400000	14	10	12	8	16	17	12	21	Carbamidomethylation	94787	AMP deaminase 2 OS=Rattus norvegicus OX=10116 GN=Ampd2 PE=1 SV=2
1711	1448	Q5RKI8	158.03	13	9	10	11	8	8	11	10500000	6900000	14900000	5980000	18700000	22400000	12	7	17	15	15	15	16	21		77770	ATP-binding cassette sub-family B member 8 mitochondrial OS=Rattus norvegicus OX=10116 GN=Abcb8 PE=2 SV=1
2128	1751	Q27W01	157.95	32	27	32	22	27	27	32	62700000	49500000	44700000	65300000	48100000	60000000	7	7	15	14	13	15	13	16	Oxidation (M)	19889	RNA-binding protein 8A OS=Rattus norvegicus OX=10116 GN=Rbm8a PE=1 SV=1
2155	1458	Q0VGK4	157.88	26	18	17	18	20	22	24	42400000	26900000	44400000	51000000	50000000	44400000	8	7	12	11	16	13	17	16	Carbamidomethylation	35811	Lysophospholipase D GDPD1 OS=Rattus norvegicus OX=10116 GN=Gdpd1 PE=2 SV=1
3482	2206	P20650	157.84	36	9	7	17	22	21	18	350000	2030000	6310000	14400000	12400000	11000000	12	8	9	5	11	9	11	9	Carbamidomethylation	42417	Protein phosphatase 1A OS=Rattus norvegicus OX=10116 GN=Ppm1a PE=1 SV=1
1680	1601	P07154	157.76	32	18	24	16	24	14	18	41200000	50900000	43200000	64600000	40600000	51000000	12	11	17	19	17	19	17	17	Carbamidomethylation	37660	Cathepsin L1 OS=Rattus norvegicus OX=10116 GN=Ctsl PE=1 SV=2
1598	1475	Q704S8	157.73	16	11	12	11	11	12	11	19000000	14000000	15500000	21700000	19600000	20100000	12	7	19	19	19	14	19	16	Carbamidomethylation	70801	Carnitine O-acetyltransferase OS=Rattus norvegicus OX=10116 GN=Crat PE=1 SV=1
1025	1958	P62850	157.71	38	29	38	29	34	34	38	70800000	77900000	61700000	90700000	86800000	99100000	6	6	22	31	29	26	33	38	Oxidation (M)	15423	40S ribosomal protein S24 OS=Rattus norvegicus OX=10116 GN=Rps24 PE=2 SV=1
1862	986	A0JPM9	157.63	39	34	28	26	39	31	35	60000000	47600000	63800000	79000000	57700000	65200000	10	9	18	14	16	19	16	16	Carbamidomethylation	29187	Eukaryotic translation initiation factor 3 subunit J OS=Rattus norvegicus OX=10116 GN=Eif3j PE=1 SV=1
1125	1374	G3V7W1	157.6	50	42	30	27	38	38	38	77100000	72900000	73200000	100000000	80700000	85700000	11	10	26	25	28	31	26	29		21905	Programmed cell death protein 6 OS=Rattus norvegicus OX=10116 GN=Pdcd6 PE=2 SV=1
1883	1585	Q9WV97	157.59	71	71	71	71	71	71	71	69400000	56900000	55900000	92700000	66200000	56800000	6	6	16	18	16	15	19	16	Carbamidomethylation	10376	Mitochondrial import inner membrane translocase subunit Tim9 OS=Rattus norvegicus OX=10116 GN=Timm9 PE=1 SV=3
2446	1300	Q9WU34	157.39	34	16	21	12	19	26	28	15300000	9240000	19500000	18100000	16400000	22800000	14	9	11	10	11	11	14	17	Carbamidomethylation	40598	Neuronal-specific septin-3 OS=Rattus norvegicus OX=10116 GN=Sept3 PE=1 SV=2
1442	1818	P0C0R5	157.34	11	4	3	4	6	6	7	2550000	1720000	3160000	2660000	4120000	21900000	15	8	17	16	12	21	22	22	Carbamidomethylation	152446	Phosphoinositide 3-kinase regulatory subunit 4 OS=Rattus norvegicus OX=10116 GN=Pik3r4 PE=3 SV=2
3452	1846	O08816	157.1	28	9	5	12	8	17	25	11500000	9750000	12800000	6830000	6600000	20100000	12	8	7	5	8	6	6	14	Carbamidomethylation	54325	Neural Wiskott-Aldrich syndrome protein OS=Rattus norvegicus OX=10116 GN=Wasl PE=1 SV=2
2411	1324	G3V9D0	156.76	20	14	14	17	10	11	16	21400000	10200000	21600000	17800000	22200000	26700000	11	7	15	13	14	7	10	17		46510	Protein O-glucosyltransferase 1 OS=Rattus norvegicus OX=10116 GN=Poglut1 PE=3 SV=1
3294	1934	Q62888	156.61	17	6	7	9	8	12	9	997000	673000	2610000	551000	2320000	2300000	10	6	8	10	8	11	10	9	Carbamidomethylation	90961	Neuroligin-2 OS=Rattus norvegicus OX=10116 GN=Nlgn2 PE=1 SV=1
1604	1419	Q6AYA6	156.56	47	33	26	24	32	38	32	20700000	15600000	18300000	25500000	22800000	17300000	14	10	22	18	18	18	22	17		20894	Cytochrome b-245 chaperone 1 OS=Rattus norvegicus OX=10116 GN=Cybc1 PE=1 SV=1
1290	1442	P11275	156.55	22	12	13	14	14	21	15					18300000		12	1	25	23	25	19	24	26		54115	Calcium/calmodulin-dependent protein kinase type II subunit alpha OS=Rattus norvegicus OX=10116 GN=Camk2a PE=1 SV=1
1645	1498	Q4V8C2	156.46	16	8	7	8	9	7	12	6620000	5240000	5600000	5130000	3670000	5560000	14	7	19	18	13	12	15	19	Carbamidomethylation	87967	Centromere/kinetochore protein zw10 homolog OS=Rattus norvegicus OX=10116 GN=Zw10 PE=2 SV=3
1500	1655	P62775	156.42	53	53	53	53	53	49	49	104000000	154000000	108000000	250000000	87200000	140000000	6	5	20	22	19	24	16	21	Carbamidomethylation	12861	Myotrophin OS=Rattus norvegicus OX=10116 GN=Mtpn PE=1 SV=2
2527	1736	P24473	156.36	45	23	20	33	31	35	35	28000000	7840000	31600000	66100000	24500000	999000000	9	8	9	7	13	14	10	16		25493	Glutathione S-transferase kappa 1 OS=Rattus norvegicus OX=10116 GN=Gstk1 PE=1 SV=3
3067	1730	Q562C2	156.25	15	8	7	12	8	7	5	13000000	7320000	13200000	11800000	10600000	7710000	11	7	11	11	12	9	8	7	Carbamidomethylation	82640	Ribosome biogenesis protein BOP1 OS=Rattus norvegicus OX=10116 GN=Bop1 PE=1 SV=1
2499	1246	P07896	156.24	21	12	10	16	11	8	16	13900000	7000000	11100000	7180000	7570000	12300000	15	11	15	9	12	9	9	17	Carbamidomethylation; Oxidation (M)	78658	Peroxisomal bifunctional enzyme OS=Rattus norvegicus OX=10116 GN=Ehhadh PE=1 SV=2
2250	1728	Q5PQN0	156.23	37	20	27	20	22	34	27	11400000	13000000	10500000	26400000	20800000	19500000	8	4	13	14	12	12	15	17	Carbamidomethylation	22245	Neurocalcin-delta OS=Rattus norvegicus OX=10116 GN=Ncald PE=1 SV=3
2004	1835	D3ZQG6	156.18	24	8	9	6	15	7	13	4620000	5280000	3210000	8610000	4810000	12400000	15	11	14	14	10	14	15	18	Carbamidomethylation	81427	Tripartite motif-containing protein 2 OS=Rattus norvegicus OX=10116 GN=Trim2 PE=1 SV=2
1126	1509	P53565	156.04	12	5	6	5	6	7	7	8450000	8280000	9580000	15100000	10300000	12100000	21	12	23	24	26	27	31	28		164540	Homeobox protein cut-like 1 OS=Rattus norvegicus OX=10116 GN=Cux1 PE=1 SV=2
570	1697	P12346	156.03	11	8	7	8	6	6	7	109000000	111000000	109000000	230000000	122000000	139000000	14	2	48	43	54	50	53	50	Carbamidomethylation	76395	Serotransferrin OS=Rattus norvegicus OX=10116 GN=Tf PE=1 SV=3
1679	1917	O35832	156	25	10	7	7	15	18	16	86600		100000	2260000	1050000	2980000	13	5	17	16	18	18	20	20	Carbamidomethylation	51882	Cyclin-dependent kinase 18 OS=Rattus norvegicus OX=10116 GN=Cdk18 PE=1 SV=1
2977	1826	P80254	155.84	76	43	53	16	58	50	50	10400000	8990000	653000	27400000	23100000	32100000	8	7	10	9	3	13	14	15	Carbamidomethylation	13133	D-dopachrome decarboxylase OS=Rattus norvegicus OX=10116 GN=Ddt PE=1 SV=3
3821	3956	Q6AYG3	155.79	14	5	7	6	7	14	11	931000	650000	1570000	2290000	5580000	7800000	8	6	6	4	4	5	12	11		49998	Exopolyphosphatase PRUNE1 OS=Rattus norvegicus OX=10116 GN=Prune1 PE=1 SV=1
3427	1521	B2GV38	155.69	61	38	39	29	33	39	42	8190000	10400000	6720000	12000000	10800000	11500000	9	9	7	11	6	8	11	11	Carbamidomethylation	17791	Ubiquitin-like protein 4A OS=Rattus norvegicus OX=10116 GN=Ubl4a PE=2 SV=1
3070	1997	P70581	155.65	21	8	16	8	11	9	9	9650000	14200000	8410000	9600000	16800000	18900000	10	8	9	12	8	8	9	9	Carbamidomethylation; Oxidation (M)	59265	Nucleoporin p58/p45 OS=Rattus norvegicus OX=10116 GN=Nup58 PE=1 SV=1
2292	1902	Q5XIT1	155.6	26	14	15	5	16	19	14	955000	638000		5730000	2410000	2580000	11	5	10	12	5	18	17	16	Carbamidomethylation	31966	Microtubule-associated protein RP/EB family member 3 OS=Rattus norvegicus OX=10116 GN=Mapre3 PE=1 SV=1
1333	1348	P31721	155.45	27	27	27	27	27	27	27	95100000	85700000	93200000	127000000	77500000	103000000	7	6	24	23	19	24	23	24	Carbamidomethylation	26589	Complement C1q subcomponent subunit B OS=Rattus norvegicus OX=10116 GN=C1qb PE=1 SV=2
1089	1519	P00406	155.45	49	37	42	32	44	44	49	124000000	153000000	138000000	219000000	176000000	232000000	8	6	24	34	24	31	26	33	Carbamidomethylation; Oxidation (M)	25928	Cytochrome c oxidase subunit 2 OS=Rattus norvegicus OX=10116 GN=Mtco2 PE=1 SV=3
2658	1667	Q91ZS3	155.41	20	14	19	14	12	14	15	16600000	14500000	16800000	15500000	11200000	13500000	7	5	14	13	15	8	10	10		42075	45 kDa calcium-binding protein OS=Rattus norvegicus OX=10116 GN=Sdf4 PE=1 SV=1
2163	1410	P84039	155.38	28	17	14	14	25	16	16	29300000	21700000	21500000	44100000	38900000	45600000	11	7	15	15	10	16	14	15		54290	Ectonucleotide pyrophosphatase/phosphodiesterase family member 5 OS=Rattus norvegicus OX=10116 GN=Enpp5 PE=1 SV=2
3245	1602	P35815	155.36	29	13	13	16	16	12	24	12100000	10300000	13800000	9500000	6770000	25000000	11	7	8	7	8	9	8	15		42889	Protein phosphatase 1B OS=Rattus norvegicus OX=10116 GN=Ppm1b PE=2 SV=1
1846	1261	Q5FVQ9	155.23	24	16	18	17	9	10	14	17300000	23300000	13400000	25700000	22000000	23000000	14	11	14	23	16	13	13	14	Carbamidomethylation	59043	Tubulin-specific chaperone E OS=Rattus norvegicus OX=10116 GN=Tbce PE=2 SV=1
2552	1075	P13676	155.11	19	12	13	12	9	11	14	16400000	29600000	17400000	14200000	19800000	34300000	14	11	10	16	11	9	12	14		81384	Acylamino-acid-releasing enzyme OS=Rattus norvegicus OX=10116 GN=Apeh PE=1 SV=1
830	909	Q9Z142	155.08	38	38	36	34	28	38	34	210000000	118000000	77700000	147000000	126000000	125000000	12	9	39	37	35	33	41	36	Carbamidomethylation	27983	Transmembrane protein 33 OS=Rattus norvegicus OX=10116 GN=Tmem33 PE=2 SV=1
2274	1507	O08815	155	13	5	3	5	4	4	11	5690000	2970000	5110000	4210000	5370000	11500000	18	9	12	8	13	12	13	19	Carbamidomethylation	137888	STE20-like serine/threonine-protein kinase OS=Rattus norvegicus OX=10116 GN=Slk PE=1 SV=1
1799	1621	O88588	154.87	16	6	6	6	11	6	11	7020000	3920000	5450000	9200000	6800000	10900000	21	10	14	13	16	18	11	14	Oxidation (M)	104700	Phosphofurin acidic cluster sorting protein 1 OS=Rattus norvegicus OX=10116 GN=Pacs1 PE=1 SV=1
1154	1357	P47197	154.85	26	15	14	13	18	15	19	1200000	1430000	840000	3630000	1790000	2550000	14	4	22	27	22	24	28	28	Carbamidomethylation	55543	RAC-beta serine/threonine-protein kinase OS=Rattus norvegicus OX=10116 GN=Akt2 PE=1 SV=1
2346	1673	Q63663	154.84	16	11	6	9	11	13	10	7530000	2100000	1060000	14500000	13800000	12500000	13	7	15	8	10	15	14	10		67109	Guanylate-binding protein 1 OS=Rattus norvegicus OX=10116 GN=Gbp2 PE=1 SV=2
4250	1758	Q642G4	154.62	32	12	8	8	15	16	13	16100000	8760000	12600000	7000000	4870000	8510000	12	7	8	6	8	7	6	5		40936	Peroxisomal membrane protein PEX14 OS=Rattus norvegicus OX=10116 GN=Pex14 PE=1 SV=1
2618	1654	Q66H28	154.52	21	15	19	15	14	15	15	23300000	20400000	18600000	20400000	26100000	30100000	8	7	10	13	10	7	11	15	Carbamidomethylation	40073	Transmembrane protein 206 OS=Rattus norvegicus OX=10116 GN=Tmem206 PE=1 SV=1
3734	2218	Q4KM98	154.51	40	19	34	33	17	29	27	2830000	10900000	12500000	9900000	1220000	8350000	7	4	5	10	10	6	8	6		24971	Mitochondrial fission factor OS=Rattus norvegicus OX=10116 GN=Mff PE=1 SV=1
3884	1620	Q9WVS2	154.38	38	15	13	19	19	9	27	7030000	5350000	11100000	15400000	3520000	13900000	11	10	5	5	9	9	3	13	Carbamidomethylation	36357	Probable tRNA N6-adenosine threonylcarbamoyltransferase OS=Rattus norvegicus OX=10116 GN=Osgep PE=2 SV=2
2187	1669	Q6PST4	154.36	21	9	10	6	14	15	16	9420000	9550000	3020000	17800000	13000000	11800000	12	8	11	12	10	15	15	16		63375	Atlastin-1 OS=Rattus norvegicus OX=10116 GN=Atl1 PE=1 SV=1
1491	1505	Q07984	154.35	39	36	36	36	39	36	36	79800000	102000000	97100000	152000000	115000000	110000000	6	5	20	24	18	24	20	19	Oxidation (M)	18980	Translocon-associated protein subunit delta OS=Rattus norvegicus OX=10116 GN=Ssr4 PE=2 SV=1
1406	1241	Q498E0	154.24	41	41	41	32	31	31	35	80500000	74000000	82600000	88500000	61400000	78900000	6	6	20	24	24	21	17	24	Oxidation (M)	19019	Thioredoxin domain-containing protein 12 OS=Rattus norvegicus OX=10116 GN=Txndc12 PE=2 SV=2
2056	2111	Q9ES71	154.01	22	6	10	10	8	7	12	4600000	1080000	6300000	3020000	8160000	2630000	18	10	11	15	18	13	7	16	Carbamidomethylation	77076	Dihydroxyacetone phosphate acyltransferase OS=Rattus norvegicus OX=10116 GN=Gnpat PE=1 SV=1
4264	2071	Q9ERE4	153.94	36	9	9	18	26	23	17	1460000	906000	1660000	315000	5100000	1890000	11	5	3	3	6	8	5	6	Carbamidomethylation	33780	Golgi phosphoprotein 3 OS=Rattus norvegicus OX=10116 GN=Golph3 PE=1 SV=1
5241	1786	Q5PPN7	153.8	21	12	8	9	3	6	11	7160000	990000	3860000	1930000	2960000	5480000	9	6	9	5	5	2	4	4	Carbamidomethylation	45813	Coiled-coil domain-containing protein 51 OS=Rattus norvegicus OX=10116 GN=Ccdc51 PE=2 SV=2
2220	1515	F1LNI5	153.75	30	12	13	17	15	20	22	20700000	17600000	24100000	27100000	17500000	24500000	15	12	10	15	16	13	14	16		58743	Protein phosphatase 1G OS=Rattus norvegicus OX=10116 GN=Ppm1g PE=1 SV=2
1156	1047	P11915	153.7	24	14	13	13	20	14	15	131000000	111000000	122000000	166000000	126000000	132000000	14	13	29	26	27	27	29	26	Oxidation (M)	58813	Non-specific lipid-transfer protein OS=Rattus norvegicus OX=10116 GN=Scp2 PE=1 SV=3
4209	1619	O08701	153.68	22	16	17	17	9	8	13	6650000	4930000	7910000	3650000	4410000	6350000	8	6	8	8	9	5	4	8		38640	Arginase-2 mitochondrial OS=Rattus norvegicus OX=10116 GN=Arg2 PE=1 SV=1
2204	1832	Q99JE6	153.54	11	6	4	5	3	5	7	1550000	467000	294000	0	1200000	3800000	16	7	13	9	9	4	11	14	Carbamidomethylation	139449	1-phosphatidylinositol 4 5-bisphosphate phosphodiesterase beta-3 OS=Rattus norvegicus OX=10116 GN=Plcb3 PE=1 SV=2
2597	1666	Q6TQE1	153.5	12	7	10	6	10	9	11	10400000	6960000	9300000	18500000	20500000	25900000	11	7	11	11	11	11	13	14		105537	Zinc finger CCCH domain-containing protein 18 OS=Rattus norvegicus OX=10116 GN=Zc3h18 PE=1 SV=1
2455	1787	P58200	153.33	46	18	20	30	28	40	28	16600000	18900000	20400000	26300000	21500000	22700000	11	9	10	12	16	12	15	13		26703	Vesicle transport through interaction with t-SNAREs homolog 1B OS=Rattus norvegicus OX=10116 GN=Vti1b PE=1 SV=2
2267	4619	P63045	153.3	34	34	21	21	21	21	21	933000						5	1	10	12	15	15	16	14		12691	Vesicle-associated membrane protein 2 OS=Rattus norvegicus OX=10116 GN=Vamp2 PE=1 SV=2
1655	2029	Q62785	153.24	27	23	27	27	23	23	23	48700000	51700000	55500000	67500000	50900000	80200000	6	6	18	19	19	16	20	21	Oxidation (M)	20605	28 kDa heat- and acid-stable phosphoprotein OS=Rattus norvegicus OX=10116 GN=Pdap1 PE=1 SV=1
1039	1148	Q9JLP1	153.23	29	21	16	27	18	16	22	26600000	24600000	26400000	31100000	22100000	30400000	17	7	28	36	32	26	23	27	Oxidation (M)	38779	KH domain-containing RNA-binding signal transduction-associated protein 3 OS=Rattus norvegicus OX=10116 GN=Khdrbs3 PE=1 SV=1
2315	1641	Q5XI01	153.12	16	10	13	9	10	10	13	12000000	13000000	13000000	15400000	12700000	17400000	9	7	14	13	12	12	14	14		64950	La-related protein 7 OS=Rattus norvegicus OX=10116 GN=Larp7 PE=1 SV=2
2548	1468	Q8R500	152.99	20	10	9	8	7	12	11	4140000	3480000	3070000	6220000	6440000	3410000	16	9	14	12	14	10	10	11	Carbamidomethylation	86123	Mitofusin-2 OS=Rattus norvegicus OX=10116 GN=Mfn2 PE=1 SV=1
1046	1049	P08081	152.98	34	31	31	25	25	21	31	209000000	173000000	144000000	226000000	124000000	178000000	12	9	32	33	27	28	23	31	Carbamidomethylation	26980	Clathrin light chain A OS=Rattus norvegicus OX=10116 GN=Clta PE=1 SV=1
2569	1946	P47198	152.95	47	35	46	35	35	35	34	180000000	142000000	165000000	230000000	168000000	204000000	5	3	12	12	14	10	13	12	Carbamidomethylation; Oxidation (M)	14789	60S ribosomal protein L22 OS=Rattus norvegicus OX=10116 GN=Rpl22 PE=2 SV=2
4876	1973	Q9JM80	152.89	14	10	6	6	14	14	10	7200000	5180000	7750000	12700000	10700000	10700000	4	4	5	3	5	7	8	6		45915	Phosphoprotein associated with glycosphingolipid-enriched microdomains 1 OS=Rattus norvegicus OX=10116 GN=Pag1 PE=1 SV=1
3514	2573	Q66HF2	152.87	18	3	3	8	12	6	10	717000	394000	3510000	7150000	4110000	6540000	9	7	4	6	8	8	7	9	Carbamidomethylation	66919	Transmembrane 9 superfamily member 1 OS=Rattus norvegicus OX=10116 GN=Tm9sf1 PE=2 SV=1
2215	1677	Q498T4	152.73	32	14	11	9	16	15	19	11400000	6220000	6850000	11900000	10000000	4890000	10	5	13	7	8	10	10	7	Carbamidomethylation	32999	39S ribosomal protein L2 mitochondrial OS=Rattus norvegicus OX=10116 GN=Mrpl2 PE=2 SV=1
4360	1555	Q5BJK8	152.68	14	8	6	6	8	3	9	3950000	6940000	5980000	8980000	3070000	7940000	10	7	7	7	7	6	3	8		76597	Golgi integral membrane protein 4 OS=Rattus norvegicus OX=10116 GN=Golim4 PE=1 SV=2
1871	3899	Q8K585	152.61	31	31	31	31	23	23	23	127000000	125000000	115000000	116000000	98100000	101000000	6	5	19	27	15	14	12	12		11706	High mobility group protein HMG-I/HMG-Y OS=Rattus norvegicus OX=10116 GN=Hmga1 PE=1 SV=3
3418	1307	P61265	152.36	24	22	8	19	19	19	19	28300000	7430000	18700000	29300000	25300000	24000000	8	6	11	2	8	9	11	11		33245	Syntaxin-1B OS=Rattus norvegicus OX=10116 GN=Stx1b PE=1 SV=1
6787	2163	B2RYT9	152.33	20	13	6	8	6	10	19	1380000	553000	840000	1570000	3240000	4850000	5	3	3	1	2	2	4	6	Carbamidomethylation	32754	Translational activator of cytochrome c oxidase 1 OS=Rattus norvegicus OX=10116 GN=Taco1 PE=2 SV=1
2783	1772	O35986	152.27	29	12	19	14	23	14	19	23600000	27800000	21800000	43300000	35700000	34200000	11	8	6	10	7	17	11	14	Carbamidomethylation	37350	Zinc finger Ran-binding domain-containing protein 2 OS=Rattus norvegicus OX=10116 GN=Zranb2 PE=1 SV=2
1696	2058	Q63528	152.24	23	20	16	9	23	23	23	3940000	2340000	4130000	17000000	9720000	15200000	7	3	17	12	11	17	14	16	Carbamidomethylation	29346	Replication protein A 32 kDa subunit OS=Rattus norvegicus OX=10116 GN=Rpa2 PE=2 SV=2
3128	2395	Q6AYD9	152.16	40	11	10	11	13	12	28	577000	1930000	1280000	5360000	5130000	8890000	12	8	4	7	6	10	12	17	Carbamidomethylation	39939	Nucleoside diphosphate-linked moiety X motif 19 OS=Rattus norvegicus OX=10116 GN=Nudt19 PE=2 SV=1
1350	1583	Q68FU7	152.09	17	12	12	14	12	9	13	25900000	27300000	14700000	16100000	10300000	13400000	9	7	24	22	25	17	17	19		51496	Ubiquinone biosynthesis monooxygenase COQ6 mitochondrial OS=Rattus norvegicus OX=10116 GN=Coq6 PE=2 SV=1
2360	1541	Q9QYW3	152.08	39	32	22	16	30	34	36	28600000	20500000	28600000	41400000	38100000	31400000	7	7	14	9	12	13	17	13	Carbamidomethylation	26032	MOB-like protein phocein OS=Rattus norvegicus OX=10116 GN=Mob4 PE=1 SV=1
3641	1639	P46844	152.07	39	15	8	8	27	17	26	12100000	1240000	7020000	15300000	6870000	27000000	12	10	9	6	5	10	6	13	Carbamidomethylation	33566	Biliverdin reductase A OS=Rattus norvegicus OX=10116 GN=Blvra PE=1 SV=1
1005	980	P32089	151.81	33	27	19	29	25	27	23	118000000	77700000	103000000	121000000	101000000	108000000	13	10	34	27	30	27	31	27	Carbamidomethylation	33835	Tricarboxylate transport protein mitochondrial OS=Rattus norvegicus OX=10116 GN=Slc25a1 PE=1 SV=1
4901	4590	Q8K3X8	151.81	66	58	58	58	66	58	58	11800000	7300000	11600000	17300000	8960000	16700000	4	3	5	3	6	8	4	8	Oxidation (M)	8585	Heat shock factor-binding protein 1 OS=Rattus norvegicus OX=10116 GN=Hsbp1 PE=3 SV=1
3391	1809	P51607	151.78	21	12	7	12	13	14	16	14200000	6230000	15200000	20500000	13800000	20700000	8	8	8	4	10	8	9	13	Carbamidomethylation	49605	N-acylglucosamine 2-epimerase OS=Rattus norvegicus OX=10116 GN=Renbp PE=2 SV=2
3358	1750	Q68FX1	151.72	21	13	3	8	10	17	18	3810000	1410000	3200000	5040000	6360000	8480000	7	6	10	5	5	9	12	14	Carbamidomethylation	46424	Mannose-6-phosphate isomerase OS=Rattus norvegicus OX=10116 GN=Mpi PE=2 SV=1
1424	1160	Q6AYA1	151.6	37	35	35	35	26	28	35	81000000	72700000	75300000	76500000	70100000	61700000	10	8	26	24	22	16	20	18	Carbamidomethylation; Oxidation (M)	23011	H/ACA ribonucleoprotein complex subunit 1 OS=Rattus norvegicus OX=10116 GN=Gar1 PE=2 SV=1
3776	2041	P63031	151.57	46	39	45	39	45	38	45	38200000	31100000	35900000	42700000	15900000	28000000	5	5	8	14	6	8	6	7	Oxidation (M)	12455	Mitochondrial pyruvate carrier 1 OS=Rattus norvegicus OX=10116 GN=Mpc1 PE=3 SV=1
2241	1428	Q6IN36	151.31	45	21	26	14	24	30	23	46800000	44800000	33900000	57100000	39500000	56600000	12	11	14	12	13	15	13	15	Carbamidomethylation	49751	WAS/WASL-interacting protein family member 1 OS=Rattus norvegicus OX=10116 GN=Wipf1 PE=1 SV=2
2867	1831	Q5BJP6	151.3	25	7	7	12	16	8	8	7800000	8100000	13600000	12200000	7830000	11000000	16	15	9	8	12	12	11	11	Carbamidomethylation	85914	Ribosome-releasing factor 2 mitochondrial OS=Rattus norvegicus OX=10116 GN=Gfm2 PE=2 SV=2
789	1338	P63164	151.29	25	25	25	25	25	25	25	161000000	147000000	115000000	199000000	109000000	124000000	9	8	40	37	35	36	35	30	Carbamidomethylation; Oxidation (M)	24614	Small nuclear ribonucleoprotein-associated protein N OS=Rattus norvegicus OX=10116 GN=Snrpn PE=2 SV=1
2902	1861	P09951	151.28	22	6	4	4	19	3	7	7390000	3700000	5320000	15000000	5730000	9550000	10	7	11	9	8	17	9	10		73988	Synapsin-1 OS=Rattus norvegicus OX=10116 GN=Syn1 PE=1 SV=3
4243	2176	Q62753	151.21	21	8	7	12	11	9	10	1700000	855000	2430000	5020000	723000	2980000	12	8	5	5	7	7	8	10	Carbamidomethylation	66696	Syntaxin-binding protein 2 OS=Rattus norvegicus OX=10116 GN=Stxbp2 PE=2 SV=1
3154	1220	Q642C0	151.2	34	34	31	28	28	21	34	25900000	21300000	12600000	14700000	22000000	35600000	7	7	12	9	6	11	7	11		29813	DnaJ homolog subfamily C member 8 OS=Rattus norvegicus OX=10116 GN=Dnajc8 PE=2 SV=1
716	1427	P54708	151.14	8	6	5	6	6	6	7						1830000	13	1	43	32	41	44	44	46	Carbamidomethylation; Oxidation (M)	114975	Potassium-transporting ATPase alpha chain 2 OS=Rattus norvegicus OX=10116 GN=Atp12a PE=1 SV=1
3243	2199	Q5M862	151.05	38	12	13	18	21	21	27	3120000	3250000	8670000	6390000	3920000	7640000	8	5	7	6	9	9	9	8		26437	Coiled-coil domain-containing protein 134 OS=Rattus norvegicus OX=10116 GN=Ccdc134 PE=2 SV=1
3049	1897	P30823	150.98	17	8	14	13	9	11	10	7900000	3850000	12600000	5760000	10400000	8880000	9	5	7	13	11	7	11	10		67267	High affinity cationic amino acid transporter 1 OS=Rattus norvegicus OX=10116 GN=Slc7a1 PE=2 SV=1
3775	1693	Q0ZHH6	150.94	22	10	11	6	6	4	1	2090000	7470000	5440000	1380000	5760000		11	8	7	10	8	7	7	2	Carbamidomethylation	60586	Atlastin-3 OS=Rattus norvegicus OX=10116 GN=Atl3 PE=2 SV=2
2746	2370	Q675A5	150.93	22	10	10	8	17	15	15	14900000	16400000	6730000	24200000	13600000	22800000	8	7	8	11	7	12	13	15	Carbamidomethylation	47391	Group XV phospholipase A2 OS=Rattus norvegicus OX=10116 GN=Pla2g15 PE=1 SV=1
2363	1189	O35568	150.85	24	16	13	11	20	16	21	19500000	13600000	20000000	31300000	19300000	19600000	10	9	13	11	12	16	11	12	Carbamidomethylation	54596	EGF-containing fibulin-like extracellular matrix protein 1 OS=Rattus norvegicus OX=10116 GN=Efemp1 PE=1 SV=1
2574	1463	Q5U1X1	150.78	43	29	28	24	24	30	29	21200000	16500000	18900000	14800000	22100000	13700000	10	8	12	12	10	11	15	10	Carbamidomethylation	26752	Oligoribonuclease mitochondrial OS=Rattus norvegicus OX=10116 GN=Rexo2 PE=2 SV=1
1422	1388	Q9JLH7	150.53	22	15	11	10	15	19	18	15600000	10100000	15100000	10600000	17500000	20700000	15	8	22	19	18	15	25	24	Carbamidomethylation	57045	CDK5 regulatory subunit-associated protein 3 OS=Rattus norvegicus OX=10116 GN=Cdk5rap3 PE=1 SV=1
1465	1607	P08082	150.44	30	17	24	21	26	24	28	46600000	60300000	54100000	115000000	78000000	84700000	12	10	16	22	18	25	23	22	Carbamidomethylation	25117	Clathrin light chain B OS=Rattus norvegicus OX=10116 GN=Cltb PE=1 SV=1
2652	1460	P31722	150.41	27	25	22	27	25	18	20	61800000	31000000	63600000	71800000	25400000	49600000	7	5	13	10	12	13	9	10	Carbamidomethylation	25686	Complement C1q subcomponent subunit C OS=Rattus norvegicus OX=10116 GN=C1qc PE=1 SV=2
2286	1426	Q63448	150.3	15	11	6	7	8	8	11	9810000	3260000	3130000	9550000	3660000	7120000	11	6	18	12	11	10	11	12	Carbamidomethylation	78446	Peroxisomal acyl-coenzyme A oxidase 3 OS=Rattus norvegicus OX=10116 GN=Acox3 PE=1 SV=1
4899	1920	Q9NQR8	150.12	48	26	37	26	22	26	25	7290000	9070000	11400000	7250000	10400000	12200000	8	6	6	7	5	5	6	5	Oxidation (M)	20158	NADH dehydrogenase [ubiquinone] 1 alpha subcomplex assembly factor 4 OS=Rattus norvegicus OX=10116 GN=Ndufaf4 PE=1 SV=1
3380	1412	Q5XHX2	150.09	14	10	8	9	3	10	8	6770000	4130000	3860000	503000	4900000	4650000	10	6	14	12	7	1	9	6	Carbamidomethylation	80272	Taperin OS=Rattus norvegicus OX=10116 GN=Tprn PE=1 SV=2
4042	1725	Q5M823	150.03	41	31	24	31	41	25	41	13300000	7700000	19100000	28800000	9830000	22800000	5	5	7	5	7	9	5	10	Carbamidomethylation	17674	NudC domain-containing protein 2 OS=Rattus norvegicus OX=10116 GN=Nudcd2 PE=2 SV=1
2930	1791	P61212	149.98	43	25	28	20	40	22	34	16000000	18400000	13700000	28400000	7910000	18600000	8	7	9	12	8	12	8	11		20412	ADP-ribosylation factor-like protein 1 OS=Rattus norvegicus OX=10116 GN=Arl1 PE=1 SV=1
1515	1508	Q03348	149.84	18	10	6	6	7	7	12	10500000	6600000	8520000	9380000	11900000	14100000	14	9	19	21	15	17	18	24		90261	Receptor-type tyrosine-protein phosphatase alpha OS=Rattus norvegicus OX=10116 GN=Ptpra PE=1 SV=1
4207	2788	B4F7B7	149.82	31	11	14	19	22	22	17	8450000	4280000	4650000	15400000	8510000	9200000	8	6	4	5	7	9	7	10	Carbamidomethylation	26309	Dual specificity protein phosphatase 15 OS=Rattus norvegicus OX=10116 GN=Dusp15 PE=2 SV=1
4772	2015	P54690	149.67	36	15	7	8	15	16	22	16900000	12900000	15100000	16800000	14300000	22200000	11	9	5	4	3	7	7	9	Carbamidomethylation	46046	Branched-chain-amino-acid aminotransferase cytosolic OS=Rattus norvegicus OX=10116 GN=Bcat1 PE=1 SV=1
2103	1839	B0BN18	149.59	56	29	22	27	53	44	53	18700000	18800000	18800000	49700000	55800000	40400000	9	8	11	10	9	20	21	19		16580	Prefoldin subunit 2 OS=Rattus norvegicus OX=10116 GN=Pfdn2 PE=2 SV=1
2060	1843	P0C089	149.44	48	22	36	17	28	46	31	12700000	10900000	8740000	11400000	10900000	8020000	13	8	14	17	13	13	18	14	Carbamidomethylation	21886	Phosphatidylglycerophosphatase and protein-tyrosine phosphatase 1 OS=Rattus norvegicus OX=10116 GN=Ptpmt1 PE=1 SV=1
1122	1115	Q03114	149.35	39	29	29	25	37	37	38	11900000	8080000	11900000	15500000	15000000	17600000	13	8	26	23	27	27	31	31	Carbamidomethylation; Oxidation (M)	33254	Cyclin-dependent-like kinase 5 OS=Rattus norvegicus OX=10116 GN=Cdk5 PE=1 SV=1
73	1715	Q00729	149.24	62	29	35	29	38	38	31				92600000	1810000	1340000	16	3	225	201	220	232	175	150	Oxidation (M)	14225	Histone H2B type 1-A OS=Rattus norvegicus OX=10116 GN=Hist1h2ba PE=1 SV=2
3911	1600	Q5EAN7	149.2	21	19	16	11	11	12	16	3830000	3480000	5070000	1880000	4690000	6160000	7	5	9	6	7	7	8	9		43418	Telomeric repeat-binding factor 2-interacting protein 1 OS=Rattus norvegicus OX=10116 GN=Terf2ip PE=1 SV=1
783	1703	P60868	149.09	34	34	34	34	34	34	34	556000000	408000000	554000000	764000000	445000000	595000000	6	5	47	33	41	44	30	42	Carbamidomethylation	13373	40S ribosomal protein S20 OS=Rattus norvegicus OX=10116 GN=Rps20 PE=3 SV=1
3028	1193	Q5PPJ9	149.07	22	19	14	17	15	19	19	14100000	7320000	11200000	13800000	14900000	18000000	8	7	11	8	9	8	12	11	Carbamidomethylation	44853	Endophilin-B2 OS=Rattus norvegicus OX=10116 GN=Sh3glb2 PE=1 SV=2
1773	1369	Q5XIF3	148.98	45	35	29	45	35	34	25	94300000	77800000	98700000	111000000	84200000	84400000	10	10	20	18	18	18	15	16		19741	NADH dehydrogenase [ubiquinone] iron-sulfur protein 4 mitochondrial OS=Rattus norvegicus OX=10116 GN=Ndufs4 PE=1 SV=1
3622	2230	O55148	148.95	23	6	8	5	15	14	19	1670000	1410000	1350000	5300000	4020000	3920000	11	5	9	7	7	8	8	9	Carbamidomethylation	48275	Growth arrest-specific protein 7 OS=Rattus norvegicus OX=10116 GN=Gas7 PE=2 SV=2
2558	1950	Q6AYY8	148.94	13	8	9	8	8	6	11	4880000	6820000	5010000	5430000	4430000	7460000	9	5	13	13	13	12	9	11	Carbamidomethylation	61102	Acetyl-coenzyme A transporter 1 OS=Rattus norvegicus OX=10116 GN=Slc33a1 PE=2 SV=1
2429	1554	P83871	148.9	62	48	48	47	47	55	48	53400000	48800000	46100000	65400000	67900000	59600000	8	7	12	11	13	12	16	14	Carbamidomethylation	12405	PHD finger-like domain-containing protein 5A OS=Rattus norvegicus OX=10116 GN=Phf5a PE=2 SV=1
2472	1616	B2GUY0	148.87	19	8	10	9	13	16	11	8140000	6490000	7890000	4220000	10200000	8040000	12	7	9	11	10	7	14	12		74895	Endoplasmic reticulum mannosyl-oligosaccharide 1 2-alpha-mannosidase OS=Rattus norvegicus OX=10116 GN=Man1b1 PE=2 SV=2
2915	2195	P63155	148.79	19	7	7	8	8	7	9	2980000	1280000	2720000	4020000	2940000	4350000	15	9	6	8	17	11	10	9	Carbamidomethylation	83416	Crooked neck-like protein 1 OS=Rattus norvegicus OX=10116 GN=Crnkl1 PE=2 SV=1
2823	12787	Q62848	148.74	19	8	11	10	11	19	19	2150000	3610000	3850000	7570000	7760000	10100000	8	5	6	11	8	9	17	12	Carbamidomethylation	45443	ADP-ribosylation factor GTPase-activating protein 1 OS=Rattus norvegicus OX=10116 GN=Arfgap1 PE=1 SV=1
1150	1782	P05714	148.7	33	23	20	14	22	27	33	6520000	913000	2580000	5680000	12400000	11500000	8	4	26	24	28	25	31	32	Carbamidomethylation	24409	Ras-related protein Rab-4A OS=Rattus norvegicus OX=10116 GN=Rab4a PE=1 SV=3
2134	1362	Q5PPJ4	148.68	32	22	17	26	20	19	18	11600000	7670000	18700000	11400000	11300000	13400000	13	8	11	12	18	14	12	13	Carbamidomethylation	33077	Deoxyhypusine hydroxylase OS=Rattus norvegicus OX=10116 GN=Dohh PE=2 SV=1
3289	2649	Q8VHK0	148.57	28	11	14	12	19	16	13	6600000	20600000	18600000	15600000	16000000	11300000	9	8	7	8	9	11	11	8		36003	Acyl-coenzyme A thioesterase 8 OS=Rattus norvegicus OX=10116 GN=Acot8 PE=1 SV=1
3444	1560	P47858	148.57	14	5	3	4	6	7	10	6200000	2780000	6100000	6030000	4950000	7880000	10	7	9	6	7	8	10	13	Carbamidomethylation	85560	ATP-dependent 6-phosphofructokinase muscle type OS=Rattus norvegicus OX=10116 GN=Pfkm PE=1 SV=3
4341	1953	Q6AYR2	148.43	25	13	11	14	14	14	23	10200000	1270000	10400000	19500000	10800000	18100000	8	6	5	3	5	9	8	10	Carbamidomethylation	41507	Protein NDRG3 OS=Rattus norvegicus OX=10116 GN=Ndrg3 PE=1 SV=1
1659	1478	Q5XIK2	148.37	33	24	21	26	27	31	28	49500000	42100000	53700000	74800000	66500000	69500000	8	8	14	18	15	18	21	20	Carbamidomethylation	33866	Thioredoxin-related transmembrane protein 2 OS=Rattus norvegicus OX=10116 GN=Tmx2 PE=2 SV=1
3136	1759	Q6IUR5	148.31	37	31	37	31	37	37	37	16700000	14500000	16700000	22000000	16500000	20300000	5	5	8	9	7	11	12	13	Oxidation (M)	18992	Neudesin OS=Rattus norvegicus OX=10116 GN=Nenf PE=2 SV=1
3676	1966	Q5M9F8	147.89	14	9	3	1	6	6	10	2220000	828000		2670000	1900000	5320000	8	5	4	5	3	7	6	7	Carbamidomethylation	89126	N-terminal kinase-like protein OS=Rattus norvegicus OX=10116 GN=Scyl1 PE=2 SV=1
2519	1637	Q6GQP4	147.52	45	24	36	19	45	22	29	25600000	32400000	21800000	55500000	21200000	25800000	9	7	13	13	9	18	10	13	Carbamidomethylation	21368	Ras-related protein Rab-31 OS=Rattus norvegicus OX=10116 GN=Rab31 PE=1 SV=2
4933	2579	Q9WV57	147.51	17	3	6	7	9	8	6	17300000	6460000	10400000	38700000	13500000	10100000	8	8	3	4	4	7	7	4	Carbamidomethylation	78527	Macrophage-expressed gene 1 protein OS=Rattus norvegicus OX=10116 GN=Mpeg1 PE=2 SV=2
1384	1783	P05765	147.44	67	60	61	54	67	47	67	189000000	160000000	189000000	239000000	166000000	215000000	9	6	23	19	24	24	19	23	Carbamidomethylation; Oxidation (M)	9127	40S ribosomal protein S21 OS=Rattus norvegicus OX=10116 GN=Rps21 PE=1 SV=1
1815	2022	Q5U1Z0	147.33	11	5	4	6	5	4	7	3340000	1500000	3240000	15900000	1960000	15500000	23	11	16	12	14	12	16	17		154430	Rab3 GTPase-activating protein non-catalytic subunit OS=Rattus norvegicus OX=10116 GN=Rab3gap2 PE=1 SV=2
7124	2730	Q4V8B0	147.21	11	3	0	6	5	3	5	660000		948000	56500000	0	1210000	8	7	2	0	4	3	1	6	Carbamidomethylation; Oxidation (M)	92810	Oxidation resistance protein 1 OS=Rattus norvegicus OX=10116 GN=Oxr1 PE=1 SV=3
2203	1572	O35550	147.16	15	7	4	4	10	9	6	4200000	2410000	4510000	5850000	4710000	5450000	15	8	12	10	9	18	14	15		99428	Rab GTPase-binding effector protein 1 OS=Rattus norvegicus OX=10116 GN=Rabep1 PE=1 SV=1
3653	3273	Q5U308	147.15	12	3	2	2	5	7	8	623000			987000	5020000	5180000	14	7	6	6	7	8	9	11	Carbamidomethylation	97940	Volume-regulated anion channel subunit LRRC8D OS=Rattus norvegicus OX=10116 GN=Lrrc8d PE=1 SV=1
3814	3033	Q6V7V2	147.07	24	7	8	2	11	8	16	823000	888000		2100000	902000	3580000	10	8	6	9	5	8	6	13	Carbamidomethylation	61154	Rhotekin OS=Rattus norvegicus OX=10116 GN=Rtkn PE=1 SV=1
2113	1590	Q498T2	147.06	24	22	22	22	24	22	19	59600000	52600000	50800000	66900000	43700000	54600000	8	6	16	16	16	14	11	11	Oxidation (M)	26517	Chromatin target of PRMT1 protein OS=Rattus norvegicus OX=10116 GN=Chtop PE=2 SV=1
765	1681	P21807	146.96	16	9	9	13	11	11	10			348000				14	1	38	39	40	45	34	37	Oxidation (M)	53550	Peripherin OS=Rattus norvegicus OX=10116 GN=Prph PE=1 SV=1
2496	1557	Q62825	146.92	18	8	7	6	12	5	12	6350000	6860000	5560000	9610000	9060000	10800000	15	9	9	9	7	14	11	14	Carbamidomethylation	86497	Exocyst complex component 3 OS=Rattus norvegicus OX=10116 GN=Exoc3 PE=1 SV=1
3090	1798	Q9JHU5	146.87	35	14	15	15	20	17	19	2940000	2270000	1610000	9830000	2420000	4300000	12	7	8	11	10	10	10	11		40779	Arfaptin-1 OS=Rattus norvegicus OX=10116 GN=Arfip1 PE=1 SV=1
[truncated: 1,880 more rows]

## Sheet: upregulated proteins
Accession	Protein name	P-value	-Log10 (P-value)	Fold change (β-NMN/DMSO)	Log2 [Fold change (β-NMN/DMSO)]
Q5XIF6	Tuba4a	4.67055e-05	4.33063	6.0039	2.5859
Q5XHZ9	Trip13	8.81472e-05	4.05479	4.48969	2.16662
[truncated: 397 more rows]

## Sheet: downregulated proteins
Accession	Protein name	P-value	-Log10 (P-value)	Fold change (β-NMN/DMSO)	Log2 [Fold change (β-NMN/DMSO)]
[truncated: 27 more rows]

[truncated: 1 more sheets: KEGG pathways enrichment]
