# Supplementary material for: Restoring nuclear entry of Sirtuin 2 in oligodendrocyte progenitor cells promotes remyelination during ageing
Source: Nat Commun. 2022 Mar 9;13:1225. doi: 10.1038/s41467-022-28844-1 (PMC8907257; doi:10.1038/s41467-022-28844-1)
Supplement: Supplementary file 8 — Dataset 4 [file 41467_2022_28844_MOESM8_ESM.xlsx]

## Sheet: Supplementary Data 4
Supplementary Data 4. Sequence of primers.
Name	Sequence (5'-3')
Primers for Genotyping
G3 Terc-/-
G3 Terc-/- p1	TTCTGACCACCACCAACTTCAAT
G3 Terc-/- p2	GGGGCTGCTAAAGCGCAT
G3 Terc-/- p3	CTAAGCCGGCACTCCTTACAAG
Sirt2-/-
Sirt2-/- p1	GACTGGAAGTGATCAAAGCTC
Sirt2-/- p2	CAGGGTCTCACGAGTCTCATG
Sirt2-/- p3	TCAAATCTGGCCAGAACTTCAG
Sirt2 flox/flox
p1	TGCTACCAAACCTAATGACCTGAG
p2	CCATCCATCTATCTACCCACCATC
NG2-CreERT
p1	GATGTGAATAAAAGGCGACATTC
p2	TGTATTATTTTCCATACTAGATGTCCA
p3	CTGAACGGGCAGATCAACAT
shRNA
Sh-Sirt2-F	gatccGGATGAAAGAGAAGATCTTCTttcaagagaAGAAGATCTTCTCTTTCATCCTTTTTg
Sh-Sirt2-R	aattcAAAAAGGATGAAAGAGAAGATCTTCTtctcgaaAGAAGATCTTCTCTTTCATCCg
Primers for Rat OPCs Sirtuins Quantitative RT-PCR
Sirt1-F	ACCTTGGAGCAGGTTGCAGGAA
Sirt1-R	GCACCTAGGACACCGAGGAACT
Sirt2-F	CCGACCATCTGCCACTACTT
Sirt2-R	CCCACATTCTGACACTTCTCACA
Sirt3-F	TCAGCACACCCAGTGGTATCCC
Sirt3-R	GTCGTGAAGCAGCCGAAGGAAG
Sirt4-F	TTTCCTTTGGGTCCCGCTGCTA
Sirt4-R	CTGGCTGATCCTTCTCGCTGGT
Sirt5-F	GCTGGTGTTAGTGCGGAGAGTG
Sirt5-R	CCAGGGTTGGGTTCCTTGTTCC
Sirt6-F	TCTGGACTGGGAGGATGCGTTG
Sirt6-R	AGATCAGCCTGGCGGTCATGTT
Sirt7-F	CAGAGGAGTTGCGGAGGAAGGT
Sirt7-R	CTTAGGTCGGCAGCACTCACAG
β-actin-F	ACCACAGCTGAGAGGGAAATC
β-actin-R	GGTCTTTACGGATGTCAACG
Primers for Mouse OPCs Senescence Related Genes Quantitative RT-PCR
Cdkn2a-F	TGCAGATTCGAACTGCGAGGAC
Cdkn2a-R	CCACCCAGCGGAACACAAAGAG
Srebf1-F	GCAACCAGAAGCTCAAGCAGGA
Srebf1-R	GTCGGGCTCAGAGTCACTACCA
Il1b-F	TCTCGCAGCAGCACATCAACAA
Il1b-R	TCGGAGCCTGTAGTGCAGTTGT
Aurka-F	GGAGCAGGCATCCTTGCAGAAG
Aurka-R	GTGCGACTGGATCTCCACCTCT
Tlr3-F	TGCACGAACCTGACAGAACTCG
Tlr3-R	TCTTCACTTCGCAACGCAAGGA
Slc16a7-F	CGCCGCTTCCACAACCACTT
Slc16a7-R	GGACCTCCCGCATACATGACAG
Matk-F	AGCTGGTGAAGCCAAGGAGGAA
Matk-R	ACAGCCGTCTCATCCAGGAAGG
Pik3r5-F	GGCTGTGTCTGAACTGCTGGAG
Pik3r5-R	GTCGGAGTCTGGTGGGAAGTGT
Ckb-F	CCGACCTCAACCCAGACAACCT
Ckb-R	TGCTGCTCCGCCTCAGTCAT
Runx1-F	ATGGCACTCTGGTCACCGTCAT
Runx1-R	GGTGGCAACTTGTGGCGGATT
Irf5-F	AACCACTCTTGCCTGACCTGCT
Irf5-R	CACTTGCTCCTGGGTAGCCTCT
Syk-F	AGCAAGCCATCATCAGCCAGAA
Syk-R	CAGCAGGCACAGAGCATAGGAG
Src-F	ACCTCCCGCACCCAGTTCAA
Src-R	CCATCCACACCTCTCCGAAGCA
β-actin-F	ACCACAGCTGAGAGGGAAATC
β-actin-R	GGTCTTTACGGATGTCAACG
Primers for Chip-quantitative-PCR
ChIP-ID4-F	TGGCACTGTCCTCCTGATTG
ChIP-ID4-R	CCCTCAAAGTAACGACTTCCAA
ChIP-ID2-F	TCACTCACCAATGGGAGGATT
ChIP-ID2-R	ACCAGGCTCTGTTCAGAATGA
Primers for ID4 quantitative RT-PCR
ID4-F	GCTGGAGACTCACCCTGCTTTG
ID4-R	TGCTGTCACCCTGCTTGTTCAC
Primers for ID2 quantitative RT-PCR
ID2-F	CATCCTGTCCTTGCAGGCATCT
ID2-R	CGTGTTCTCCTGGTGAAATGGC
Primers for telomere quantitative RT-PCR
Tel-F	CGGTTTGTTTGGGTTTGGGTTTGGGTTTGGGTTTGGGTT
Tel-R	GGCTTGCCTTACCCTTACCCTTACCCTTACCCTTACCCT
36B4-F	CAGCAAGTGGGAAGGTGTAATCC
36B4-R	CCCATTCTATCATCAACGGGTACAA
