# Supplementary material for: Restoring nuclear entry of Sirtuin 2 in oligodendrocyte progenitor cells promotes remyelination during ageing
Source: Nat Commun. 2022 Mar 9;13:1225. doi: 10.1038/s41467-022-28844-1 (PMC8907257; doi:10.1038/s41467-022-28844-1)
Supplement: Supplementary file 9 — Source data [file 41467_2022_28844_MOESM9_ESM.zip]

Archive with 39 entries (38 files):
- Source Data/
- Source Data/1-Source Data Supplementary Fig.9.xlsx
- __MACOSX/Source Data/._1-Source Data Supplementary Fig.9.xlsx
- Source Data/1-Source Data Fig.5.xlsx
- __MACOSX/Source Data/._1-Source Data Fig.5.xlsx
- Source Data/1-Source Data Supplementary Fig.5.xlsx
- __MACOSX/Source Data/._1-Source Data Supplementary Fig.5.xlsx
- Source Data/1-Source Data Supplementary Fig.4.xlsx
- __MACOSX/Source Data/._1-Source Data Supplementary Fig.4.xlsx
- Source Data/1-Source Data Fig.4.xlsx
- __MACOSX/Source Data/._1-Source Data Fig.4.xlsx
- Source Data/1-Source Data Supplementary Fig.8.xlsx
- __MACOSX/Source Data/._1-Source Data Supplementary Fig.8.xlsx
- Source Data/1-Source Data Supplementary Fig.3.xlsx
- __MACOSX/Source Data/._1-Source Data Supplementary Fig.3.xlsx
- Source Data/1-Source Data Supplementary Fig.11.xlsx
- __MACOSX/Source Data/._1-Source Data Supplementary Fig.11.xlsx
- Source Data/1-Source Data Fig.3.xlsx
- __MACOSX/Source Data/._1-Source Data Fig.3.xlsx
- Source Data/1-Source Data Fig.2.xlsx
- __MACOSX/Source Data/._1-Source Data Fig.2.xlsx
- Source Data/1-Source Data Supplementary Fig.10.xlsx
- __MACOSX/Source Data/._1-Source Data Supplementary Fig.10.xlsx
- Source Data/1-Source Data Supplementary Fig.13.xlsx
- __MACOSX/Source Data/._1-Source Data Supplementary Fig.13.xlsx
- Source Data/1-Source Data Supplementary Fig.1.xlsx
- __MACOSX/Source Data/._1-Source Data Supplementary Fig.1.xlsx
- Source Data/1-Source Data Fig.1.xlsx
- __MACOSX/Source Data/._1-Source Data Fig.1.xlsx
- Source Data/1-Source Data Supplementary Fig.12.xlsx
- __MACOSX/Source Data/._1-Source Data Supplementary Fig.12.xlsx
- Source Data/1-Source Data Fig.7.xlsx
- __MACOSX/Source Data/._1-Source Data Fig.7.xlsx
- Source Data/1-Source Data Supplementary Fig.7.xlsx
- __MACOSX/Source Data/._1-Source Data Supplementary Fig.7.xlsx
- Source Data/1-Source Data Supplementary Fig.6.xlsx
- __MACOSX/Source Data/._1-Source Data Supplementary Fig.6.xlsx
- Source Data/1-Source Data Fig.6.xlsx
- __MACOSX/Source Data/._1-Source Data Fig.6.xlsx
