# Supplementary material for: Restoring nuclear entry of Sirtuin 2 in oligodendrocyte progenitor cells promotes remyelination during ageing
Source: Nat Commun. 2022 Mar 9;13:1225. doi: 10.1038/s41467-022-28844-1 (PMC8907257; doi:10.1038/s41467-022-28844-1)
Supplement: Supplementary file 9 — Source data [file 41467_2022_28844_MOESM9_ESM.zip › Source Data/1-Source Data Supplementary Fig.9.xlsx]

## Sheet: Fig S9
Fig S9	PBS	β-NMN
	48.3871	65
	53.0108	67.2093
	44.2857	61.4286
