# Supplementary material for: Restoring nuclear entry of Sirtuin 2 in oligodendrocyte progenitor cells promotes remyelination during ageing
Source: Nat Commun. 2022 Mar 9;13:1225. doi: 10.1038/s41467-022-28844-1 (PMC8907257; doi:10.1038/s41467-022-28844-1)
Supplement: Supplementary file 9 — Source data [file 41467_2022_28844_MOESM9_ESM.zip › Source Data/1-Source Data Fig.5.xlsx]

## Sheet: Fig.5c
Fig.5c	G3 Terc-/-+PBS	G3 Terc-/-β-NMN
	816.167	1113.13
	982.889	1082.87
	1089.46	1020.48
	1056.37	1171.82
	881.74

## Sheet: Fig.5d
Fig.5d	G3 Terc-/-+PBS	G3 Terc-/-β-NMN
	236.901	251.236
	315.581	345.28
	227.442	287.384
	198.932	441.441
	343.944

## Sheet: Fig.5e
Fig.5e	G3 Terc-/-+PBS	G3 Terc-/-β-NMN
	28.669	22.8911
	33.3271	31.8426
	32.9504	21.5768
	19.1091	37.2315
	38.8861

## Sheet: Fig.5h
Fig.5h	G3 Terc-/-+PBS	G3 Terc-/-β-NMN
	918.086	923.867
	668.574	820.879
	1156.98	811.665
	1058.12	898.099
		812.168

## Sheet: Fig.5i
Fig.5i	G3 Terc-/-+PBS	G3 Terc-/-β-NMN
	172.489	315.929
	160	355.666
	396.643	427.855
	270.859	416.871
		310.229

## Sheet: Fig.5j
Fig.5j	G3 Terc-/-+PBS	G3 Terc-/-β-NMN
	18.7879	33.6168
	23.9316	43.6531
	33.9861	52.7038
	25.5937	46.1116
		38.228

## Sheet: Fig.5m
Fig.5m	G3 Terc-/-+PBS	G3 Terc-/-+β-NMN
	25.1684	40.9425
	31.0688	56.6546
	33.3488	66.3258
	22.7188	69.0524
	20.5918	60.9502
	38.6148	55.6122
	28.6557	49
	21.0248	52.0185

## Sheet: Fig.5n
Fig.5n		G3 Terc-/-+PBS								G3 Terc-/-+β-NMN
	0	40.7895	24.7525	43.4783	40	50	39.604	39.4231	34.5455	58.5859	70.339	59.633	53.8462	61.2903	50	60.7843	49.1803
	1	34.2105	37.6238	17.3913	28.5714	31	41.5842	25	38.1818	32.3232	16.1017	29.3578	32.967	26.8817	36.9048	32.3529	36.8852
	2	14.4737	33.6634	20.2899	21.9048	16	7.92079	29.8077	27.2727	1.0101	2.54237	4.58716	8.79121	6.45161	13.0952	5.88235	9.83607
	3	7.89474	3.9604	18.8406	9.52381	3	6.93069	2.88462	0	8.08081	10.1695	6.42202	4.3956	5.37634	0	0.980392	4.09836
	4	2.63158	0	0	0	0	3.9604	2.88462	0	0	0.847458	0	0	0	0	0	0

## Sheet: Fig.5o
Fig.5o	G3 Terc-/-+PBS	G3 Terc-/-+β-NMN
	0.842998	0.748853
	0.797549	0.734879
	0.818889	0.736774
	0.835872	0.740958
	0.797568	0.763922
	0.797501	0.790871
	0.812407	0.780279
	0.825542	0.751191

## Sheet: Fig.5p
	Axon diameter (μm)	G-Ratio
Fig.5p		G3 Terc-/-+PBS	G3 Terc-/-+β-NMN
	1.40155	0.901935
	0.701005	0.803365
	1.04554	0.900283
	0.650313	0.811205
	0.553097	0.655608
	0.897591	0.869398
	0.220232	0.779416
	0.480948	0.863964
	0.379188	0.843292
	0.361032	0.641554
	1.34766	0.880829
	0.592429	0.718146
	1.03373	0.901799
	1.22127	0.936818
	0.497328	0.735407
	0.816365	0.877163
	0.744272	0.900519
	0.644792	0.793405
	0.214686	0.553225
	1.01697	0.874508
	0.646393	0.864727
	0.52316	0.825924
	0.722362	0.827457
	0.613293	0.861624
	0.48859	0.848621
	1.24357	0.939285
	0.488942	0.785232
	1.10171	0.881741
	0.706627	0.790218
	0.480231	0.798278
	0.696125	0.898946
	0.507105	0.848639
	0.885561	0.867664
	0.628212	0.811996
	1.06144	0.921484
	0.663753	0.903951
	0.587977	0.842927
	0.835195	0.886184
	1.02149	0.936231
	0.801992	0.808373
	0.701549	0.884844
	0.549268	0.832525
	0.432271	0.807766
	0.981753	0.896383
	0.829347	0.940236
	0.926773	0.842344
	0.96212	0.926615
	0.649253	0.841635
	0.175372	0.591408
	1.08987	0.910796
	0.531735	0.87382
	1.00113	0.930555
	0.224067	0.779871
	0.570779	0.891118
	0.575776	0.617599
	0.628555	0.855682
	0.936943	0.889339
	1.09362	0.905258
	1.05469	0.901289
	0.632204	0.859147
	0.694824	0.900441
	0.448795	0.886177
	0.713663	0.877979
	0.622356	0.853179
	0.756442	0.790686
	0.50344	0.848271
	0.50164	0.88356
	0.83194	0.84663
	1.24239	0.867451
	1.17735	0.901405
	0.953169	0.90744
	0.413112	0.784517
	0.98482	0.819731
	0.442221	0.812826
	0.635981	0.811438
	0.94541	0.906552
	0.531366	0.800305
	0.470827	0.757116
	0.370778	0.787022
	0.677565	0.79807
	0.619441	0.81201
	0.744311	0.843404
	0.727955	0.799399
	0.492475	0.812595
	0.697368	0.81949
	0.408447	0.85759
	0.558515	0.86331
	0.519081	0.781299
	0.482222	0.805027
	0.408543	0.816541
	0.408543	0.816541
	0.509054	0.812602
	0.415893	0.766081
	0.479357	0.789953
	0.646421	0.853829
	0.787365	0.838128
	0.811094	0.783162
	0.406129	0.834805
	0.421718	0.682683
	0.603352	0.841928
	0.597388	0.7745
	0.479686	0.693646
	0.412759	0.785112
	1.04428	0.736845
	0.443545	0.763593
	0.443545	0.763593
	0.523083	0.776256
	0.611256	0.842556
	0.500401	0.838736
	0.40243	0.786565
	0.401255	0.855078
	0.3985	0.834645
	0.404673	0.857774
	0.460262	0.855146
	0.531885	0.692676
	0.840211	0.859276
	0.416366	0.783837
	0.347554	0.715199
	0.437112	0.786382
	0.419191	0.782847
	0.526232	0.847231
	0.421438	0.805539
	0.395825	0.762338
	0.665436	0.867325
	0.594351	0.850049
	0.43603	0.775185
	0.338957	0.75432
	0.573941	0.764607
	0.331444	0.804971
	0.676461	0.750154
	0.341271	0.769902
	0.656747	0.81955
	0.788164	0.888299
	0.846974	0.824224
	0.549495	0.869122
	0.52406	0.747508
	0.331326	0.801954
	0.436481	0.836648
	0.726277	0.881065
	0.707507	0.833503
	0.749316	0.819503
	0.386877	0.861772
	0.795666	0.770802
	0.453111	0.678238
	0.602373	0.853504
	0.762124	0.797896
	0.762124	0.797896
	0.544532	0.837101
	0.384326	0.76969
	0.281643	0.777058
	0.525784	0.779252
	0.339653	0.746353
	0.404089	0.798735
	0.525858	0.8226
	0.474075	0.717672
	0.589031	0.770566
	0.402723	0.803223
	0.409313	0.772124
	0.430216	0.800983
	0.57401	0.757841
	0.32095	0.741765
	0.562166	0.851891
	0.651151	0.831593
	0.400372	0.766593
	0.577223	0.782645
	0.893939	0.85043
	0.451023	0.680372
	0.346193	0.754639
	0.353503	0.688256
	0.546695	0.777437
	0.409025	0.839675
	0.446199	0.850818
	0.473909	0.774823
	0.515124	0.812959
	0.635803	0.794242
	0.409025	0.767183
	0.49922	0.843683
	0.370995	0.8512
	0.711314	0.873326
	0.903756	0.883165
	0.761359	0.88149
	0.8514	0.861682
	0.688761	0.847095
	0.432097	0.744399
	0.548848	0.89167
	0.495597	0.827258
	0.937364	0.865725
	0.580095	0.832398
	0.358542	0.812544
	0.621192	0.804358
	0.708685	0.758892
	0.550591	0.848502
	1.17488	0.87138
	0.680337	0.827109
	0.556316	0.866273
	1.22106	0.938343
	0.942362	0.879087
	0.520735	0.773874
	0.640839	0.881467
	1.29333	0.81394
	0.651564	0.785513
	0.573787	0.847474
	0.599759	0.932904
	0.947939	0.722705
	0.807723	0.793608
	0.937897	0.785654
	0.738646	0.775397
	1.02803	0.896718
	0.660675	0.822646
	0.327096	0.792559
	0.279201	0.6665
	0.323229	0.729243
	1.09009	0.809585
	0.169899	0.545841
	0.647418	0.815934
	0.326683	0.65992
	0.539162	0.762736
	0.18207	0.718587
	0.684279	0.792612
	0.525263	0.776356
	0.801298	0.753151
	1.06322	0.83927
	0.52374	0.786609
	0.735645	0.788653
	0.68065	0.786999
	0.543745	0.816232
	0.831273	0.804736
	0.814601	0.848503
	1.32381	0.780513
	0.910262	0.851455
	0.726233	0.873071
	1.04051	0.936005
	0.690816	0.778248
	0.664883	0.867991
	0.540221	0.884605
	0.770521	0.88644
	0.916859	0.907284
	0.775484	0.877194
	0.483992	0.721794
	0.630795	0.854079
	0.815732	0.861979
	1.12911	0.912534
	0.648866	0.916719
	0.511545	0.86937
	0.309779	0.763913
	0.446148	0.668289
	0.639182	0.765036
	0.706638	0.791693
	0.559242	0.809467
	0.24117	0.735364
	0.477302	0.835283
	0.311048	0.790068
	0.571099	0.901697
	0.509103	0.785517
	0.241996	0.822258
	0.611494	0.768064
	0.578943	0.86978
	0.575063	0.846705
	0.564667	0.834398
	0.55003	0.758107
	0.427081	0.814333
	0.350613	0.745145
	0.661352	0.722119
	0.404876	0.895412
	0.535104	0.793954
	0.531116	0.786278
	0.405541	0.776159
	0.668775	0.815322
	0.930545	0.837109
	0.324562	0.813552
	0.357803	0.874078
	0.929071	0.801254
	0.549981	0.789127
	0.280435	0.836627
	0.674687	0.749147
	0.525735	0.884179
	0.359638	0.88884
	0.448957	0.82042
	0.568353	0.926292
	0.574443	0.862231
	0.42598	0.901065
	0.510986	0.853544
	0.542494	0.943795
	0.520174	0.886916
	0.483814	0.858261
	0.838769	0.890702
	0.456229	0.876201
	0.599014	0.792533
	0.486915	0.890651
	0.704558	0.903523
	0.63957	0.854197
	0.146305	0.818408
	0.947393	0.903727
	0.566138	0.903257
	0.84818	0.8845
	0.444134	0.772691
	0.534064	0.753527
	0.407472	0.783382
	0.615818	0.832438
	0.615431	0.880863
	0.407934	0.860071
	0.440162	0.760989
	0.547999	0.75814
	0.549302	0.878021
	0.28643	0.795223
	0.421164	0.825894
	0.767836	0.836752
	0.414294	0.892324
	0.35973	0.804421
	0.480189	0.843073
	0.327757	0.889731
	0.495653	0.845721
	0.960372	0.932302
	0.578335	0.730273
	0.556237	0.801913
	0.618412	0.886733
	0.748739	0.850674
	0.477285	0.832719
	0.643238	0.780119
	0.437258	0.795111
	0.612553	0.879366
	0.44981	0.780016
	0.436472	0.766102
	0.684493	0.892605
	0.491782	0.883249
	0.846506	0.850599
	0.413237	0.832403
	0.56693	0.839879
	0.374177	0.793323
	0.524677	0.786449
	0.585021	0.854564
	0.540928	0.811616
	0.813067	0.904662
	0.633283	0.876438
	0.52948	0.874196
	0.735474	0.878038
	0.51512	0.733604
	0.475727	0.866216
	0.678421	0.889822
	0.386628	0.888627
	0.85168	0.902239
	0.968855	0.912799
	0.885964	0.869773
	0.676802	0.864401
	0.561944	0.787699
	0.735813	0.822088
	0.533099	0.866235
	0.687465	0.858097
	0.349736	0.777897
	0.47365	0.873501
	0.609361	0.820657
	0.552779	0.769312
	0.620139	0.737443
	0.893058	0.809009
	1.10769	0.879814
	0.731675	0.856353
	0.618424	0.890995
	0.618869	0.776215
	1.159	0.856962
	0.590898	0.779958
	0.306656	0.769154
	1.58839	0.917687
	0.390622	0.78874
	0.694881	0.83146
	0.665259	0.826667
	0.750103	0.801668
	0.444431	0.767912
	0.394132	0.724915
	0.812499	0.856528
	0.363382	0.793595
	1.05059	0.760199
	0.489751	0.759085
	0.665673	0.80253
	0.5794	0.831983
	0.735109	0.811639
	0.345168	0.765422
	0.441411	0.743869
	0.390723	0.812309
	0.434403	0.844514
	0.275713	0.796238
	0.516954	0.714968
	0.495105	0.782678
	0.771208	0.809225
	0.562726	0.737068
	0.820834	0.78081
	0.368223	0.735858
	0.843343	0.832372
	0.875752	0.807333
	1.17739	0.807692
	0.340463	0.730309
	0.959453	0.855915
	0.267454	0.761486
	0.580011	0.810119
	0.677681	0.740009
	0.672787	0.771347
	0.801186	0.844155
	0.371309	0.794346
	0.659556	0.797499
	0.410848	0.765579
	0.904136	0.860512
	0.630646	0.775988
	0.667267	0.831987
	0.586956	0.767919
	0.500637	0.774528
	0.417969	0.746
	0.412473	0.746366
	0.347893	0.812714
	0.827375	0.748627
	0.448222	0.787302
	0.735858	0.9219
	0.456141	0.807154
	0.731406	0.806938
	0.391226	0.756709
	0.666559	0.861859
	0.429025	0.842885
	0.67617	0.757984
	0.392732	0.763053
	0.590698	0.805692
	0.388096	0.817048
	1.30743	0.859544
	0.581027	0.809334
	0.42774	0.745494
	0.437741	0.755608
	0.834808	0.834131
	0.356716	0.769423
	0.355612	0.678474
	0.369609	0.726402
	0.575789	0.787969
	0.475897	0.723685
	0.442302	0.877214
	0.526606	0.779635
	0.825376	0.809538
	0.583999	0.865106
	0.430764	0.762362
	0.389007	0.849648
	0.296877	0.718576
	0.536818	0.807829
	0.802805	0.842287
	0.25169	0.765221
	0.530625	0.833654
	0.276994	0.684425
	0.666736	0.822745
	0.386877	0.774778
	0.605045	0.760441
	0.461202	0.830967
	0.478125	0.822015
	0.6665	0.86707
	0.68536	0.829381
	0.3525	0.803728
	0.671616	0.909473
	0.490554	0.816534
	0.610999	0.80796
	0.483281	0.779243
	0.498984	0.829143
	0.532254	0.804667
	0.800055	0.867819
	0.798036	0.833916
	0.534247	0.754936
	1.38934	0.745577
	0.546479	0.834321
	0.546479	0.834321
	0.580892	0.802304
	0.473078	0.710851
	0.504707	0.723696
	0.67518	0.801384
	0.46494	0.82978
	0.883624	0.891038
	0.693408	0.805797
	0.763929	0.807245
	0.694825	0.84075
	0.783909	0.871593
	0.294215	0.676013
	0.421251	0.732477
	0.371732	0.738952
	0.541198	0.819243
	0.364787	0.743323
	0.494866	0.868899
	0.54971	0.821827
	0.612671	0.862672
	0.908997	0.803757
	0.497246	0.840225
	0.986547	0.743842
	0.788014	0.789807
	0.819971	0.819698
	0.980145	0.783094
	0.452416	0.796879
	0.382067	0.786482
	0.389513	0.799874
	0.547343	0.812698
	0.589765	0.815902
	0.510983	0.757231
	0.587224	0.729048
	0.514207	0.790439
	0.357267	0.721942
	0.664489	0.786629
	0.555123	0.779171
	0.660212	0.8046
	0.310101	0.730247
	0.506575	0.826829
	0.611192	0.819648
	0.362515	0.814278
	0.499771	0.817392
	0.39203	0.784521
	0.324728	0.67673
	0.391681	0.781843
	0.467872	0.833537
	0.427342	0.783011
	1.05921	0.80435
	0.397972	0.815836
	0.441721	0.831377
	0.588321	0.857647
	0.781823	0.840505
	0.527325	0.764757
	0.279799	0.746331
	0.225248	0.77621
	0.68129	0.811116
	0.494772	0.860365
	0.866232	0.862745
	0.255323	0.664031
	0.805627	0.865712
	0.739364	0.868641
	0.648224	0.774334
	0.298038	0.805455
	0.37739	0.88071
	0.275461	0.694269
	1.16468	0.828538
	0.770963	0.830742
	0.547083	0.760694
	0.569202	0.806377
	0.953831	0.725498
	1.37117	0.876934
	0.537785	0.833181
	0.684597	0.778307
	1.18607	0.894542
	0.612641	0.759834
	0.233775	0.659001
	0.410083	0.781561
	0.296518	0.749855
	0.900071	0.840961
	1.27726	0.787703
	0.749878	0.855558
	0.672728	0.827231
	0.425754	0.833467
	1.48097	0.842372
	0.686025	0.815771
	0.302052	0.670253
	0.718608	0.846821
	0.813716	0.849388
	0.723411	0.856493
	0.226248	0.66038
	0.376991	0.793692
	0.460248	0.788992
	0.650658	0.857904
	0.658821	0.858078
	0.852126	0.80744
	0.843156	0.874721
	0.66632	0.820548
	0.743122	0.847387
	0.922457	0.851494
	0.937433	0.787883
	1.02328	0.680778
	0.833368	0.838162
	0.958398	0.746118
	0.610426	0.851629
	1.0682	0.7674
	0.705606	0.875897
	0.970108	0.814769
	1.05686	0.800986
	1.03484	0.817257
	0.922865	0.864175
	1.10164	0.770665
	0.956904	0.789708
	1.15488	0.816351
	0.521151	0.810318
	1.20951	0.778647
	0.610795	0.827459
	1.34624	0.765768
	0.57656	0.829632
	0.712507	0.88379
	0.882077	0.796214
	0.604975	0.821859
	0.76084	0.857587
	1.01226	0.78454
	1.41356	0.781586
	0.707311	0.75751
	0.662013	0.911864
	0.843335	0.817247
	0.486023	0.78492
	0.809914	0.821848
	0.884293	0.737732
	0.50022	0.802675
	0.404166	0.808459
	0.427342	0.772147
	0.650311	0.846119
	0.437439	0.798313
	0.30255	0.745629
	0.744538	0.807309
	0.374386	0.759626
	0.996368	0.826301
	0.531166	0.779432
	0.592529	0.841209
	0.458938	0.744655
	0.506203	0.780628
	0.753783	0.826951
	0.54543	0.812005
	0.679741	0.83979
	0.70379	0.836144
	0.887946	0.719474
	0.771451	0.847393
	1.38178	0.793339
	1.20265	0.892559
	0.567613	0.811736
	1.01782	0.822622
	0.581889	0.885068
	0.846631	0.866492
	1.04907	0.778025
	0.805534	0.794031
	0.880539	0.762939
	0.597463	0.856099
	1.20371	0.794364
	0.682725	0.844087
	0.496898	0.763005
	1.03542	0.873281
	0.776897	0.799
	0.620819	0.822447
	1.15292	0.859125
	0.74383	0.836758
	0.299046	0.797838
	0.680295	0.843561
	0.63922	0.846081
	1.13629	0.780364
	0.861439	0.820502
	0.845029	0.747164
	0.462858	0.739132
	0.775053	0.794175
	0.983976	0.838071
	0.984588	0.79907
	0.506055	0.850667
	0.749978	0.883386
	0.971968	0.824778
	0.696911	0.843025
	0.636505	0.743185
	1.33354	0.760693
	0.452329	0.796418
	0.614237	0.820737
	0.500971	0.831848
	0.542107	0.852943
	1.26262	0.867126
	1.13827	0.815457
	0.995839	0.875435
	0.955645	0.779742
	0.756773	0.821985
	1.28818	0.852463
	1.12068	0.77197
	0.98022	0.835547
	0.545153	0.755288
	0.764394	0.795762
	0.857234	0.880547
	0.875051	0.834142
	0.996896	0.752987
	1.30922	0.771249
	0.831288	0.784817
	0.903826	0.876182
	0.926285	0.843425
	1.45129	0.811457
	0.83904	0.809203
	0.523457	0.771229
	0.564421	0.854355
	0.404911	0.827462
	0.975138	0.843334
	1.2961	0.808471
	1.15969	0.831084
	0.858814	0.791849
	0.71756	0.806567
	0.505161	0.791467
	0.786335	0.877451
	0.787387	0.831145
	0.724347	0.768813
	0.579166	0.801795
	0.67172	0.84229
	0.907069	0.834615
	0.905241	0.823122
	0.829929	0.899458
	0.780377	0.866067
	0.751983	0.727461
	1.05057	0.850269
	1.14467	0.803434
	1.15963	0.791267
	1.03629	0.822896
	0.896047	0.866626
	1.58131	0.903886
	0.746659	0.832762
	0.734973	0.871323
	0.638984	0.818107
	0.615705	0.794603
	0.583826	0.862049
	0.90316	0.803167
	0.729215	0.889836
	0.78461	0.857761
	0.719907		0.858742
	1.04705		0.876975
	0.434883		0.758047
	0.375927		0.811188
	1.44794		0.72652
	0.601876		0.69439
	0.741084		0.828255
	1.05516		0.75164
	0.492078		0.817401
	0.840754		0.79392
	0.45748		0.823576
	0.345948		0.734454
	1.17353		0.794487
	1.88757		0.877285
	1.05997		0.75265
	0.369279		0.778239
	0.298773		0.645443
	0.246833		0.707525
	0.478012		0.723364
	0.674788		0.777885
	0.960139		0.824212
	0.398327		0.831302
	0.512382		0.736755
	0.462205		0.757826
	0.390855		0.725206
	1.51994		0.834468
	0.591213		0.784871
	0.65019		0.768419
	0.679054		0.730581
	1.3517		0.839652
	0.321195		0.744837
	0.371213		0.681889
	0.25857		0.69834
	0.451086		0.696438
	0.397186		0.716543
	0.737322		0.690639
	0.45209		0.71208
	0.794772		0.854011
	0.298013		0.758037
	1.75114		0.811269
	0.283185		0.678283
	1.3094		0.77822
	0.278436		0.733504
	1.20674		0.861756
	0.696009		0.72185
	0.461228		0.72509
	0.755448		0.806772
	0.268262		0.778777
	0.487895		0.727289
	0.19287		0.595683
	0.729143		0.801147
	0.501872		0.713801
	0.24257		0.606306
	0.599063		0.816215
	0.755084		0.776243
	0.53363		0.777987
	0.319975		0.699445
	0.449878		0.787612
	0.322141		0.685727
	0.44348		0.772984
	0.704237		0.875866
	0.319179		0.759122
	0.313732		0.679268
	0.237225		0.64744
	0.440863		0.749277
	0.243443		0.550809
	0.586205		0.671442
	0.458523		0.729226
	0.722629		0.772831
	0.460567		0.718681
	0.368134		0.673256
	0.321868		0.781271
	0.634673		0.757779
	0.568768		0.835805
	0.831914		0.726917
	0.501317		0.662455
	0.873503		0.774078
	0.456185		0.684264
	1.16892		0.785346
	0.397072		0.61536
	0.310827		0.607788
	0.501285		0.698519
	0.269418		0.681928
	0.487709		0.784385
	0.586273		0.69971
	1.35724		0.851546
	0.495185		0.751514
	1.42681		0.821324
	0.985452		0.851365
	0.539295		0.804924
	0.49436		0.795266
	1.01377		0.798661
	0.467011		0.738324
	0.406554		0.802596
	0.352666		0.667722
	0.340361		0.675205
	0.643454		0.760174
	0.25857		0.566422
	0.504801		0.754513
	0.671609		0.748701
	0.765587		0.724042
	0.880545		0.761257
	1.21721		0.816551
	0.737584		0.731628
	0.892619		0.885376
	0.423923		0.780209
	0.383001		0.785269
	0.838431		0.665484
	0.31431		0.665886
	0.755671		0.779938
	0.765551		0.795428
	0.577788		0.752114
	0.645744		0.74868
	0.867322		0.854236
	0.795206		0.825816
	0.364403		0.690576
	0.335935		0.682195
	0.892974		0.803147
	1.8588		0.854756
	0.79671		0.739201
	0.745049		0.697847
	1.01179		0.793595
	0.453749		0.719265
	1.16476		0.821353
	0.661358		0.715657
	0.487616		0.742725
	0.311874		0.730084
	0.610166		0.718442
	0.503357		0.708051
	0.623767		0.741923
	0.602011		0.724763
	0.801676		0.768117
	0.939992		0.814923
	0.413681		0.727295
	0.485845		0.756757
	0.68794		0.685085
	0.84609		0.783097
	0.477749		0.794726
	1.06215		0.840051
	0.317975		0.64659
	0.514678		0.80053
	0.418198		0.677311
	0.27539		0.691493
	0.232133		0.635674
	0.66239		0.657099
	0.738815		0.710175
	0.841239		0.783095
	0.983799		0.81057
	0.189158		0.514153
	0.284975		0.673176
	0.168885		0.485499
	0.594274		0.765347
	0.766665		0.616785
	0.337685		0.730414
	0.410662		0.761325
	0.764937		0.723014
	0.639707		0.754582
	1.02856		0.71481
	0.401615		0.776543
	0.251275		0.637553
	0.17895		0.431827
	0.432608		0.679441
	0.559441		0.768343
	0.446436		0.713021
	0.527868		0.657349
	1.46814		0.899681
	0.561949		0.755547
	0.434718		0.735987
	0.547061		0.736528
	0.410772		0.673996
	0.256426		0.604183
	0.791924		0.786326
	0.352794		0.748045
	0.250371		0.701685
	0.391516		0.742021
	0.325014		0.799255
	0.667127		0.812256
	0.287635		0.697481
	0.313732		0.638426
	0.902473		0.771868
	0.768279		0.867187
	0.568928		0.779531
	0.427545		0.696559
	0.983061		0.759328
	1.08086		0.794504
	0.447451		0.736047
	0.916389		0.834163
	0.165519		0.607616
	0.497925		0.763457
	0.195376		0.756833
	1.42005		0.722549
	0.637007		0.622312
	0.535338		0.812599
	1.73893		0.867696
	0.673891		0.850986
	0.415821		0.712264
	0.50264		0.769106
	1.14104		0.77725
	0.30411		0.724563
	0.363817		0.768325
	0.351248		0.782037
	0.365301		0.694808
	0.424582		0.690053
	0.325232		0.681379
	0.352923		0.811002
	0.793344		0.633827
	0.157371		0.70004
	0.862537		0.813013
	0.269576		0.713382
	0.190253		0.637329
	2.05992		0.875006
	0.328424		0.608518
	0.227396		0.659863
	0.256093		0.665508
	0.573217		0.722222
	0.683956		0.746902
	0.559212		0.764681
	0.568848		0.834907
	0.333495		0.70004
	0.325511		0.739937
	0.402968		0.709277
	0.643824		0.79099
	0.976004		0.75837
	0.374619		0.78455
	0.434522		0.750694
	0.996579		0.797095
	0.311702		0.664964
	0.371457		0.805736
	0.896978		0.803472
	0.384028		0.588181
	0.469513		0.761662
	0.324674		0.749166
	0.35459		0.800957
	0.627465		0.817295
	0.312694		0.782766
	1.00476		0.774116
	0.85067		0.776095
	0.322905		0.690353
	0.466188		0.641662
	0.672409		0.719867
	0.476228		0.823579
	0.338356		0.751139
	1.07302		0.819219
	0.186429		0.593556
	0.555617		0.72208
	0.53363		0.727344
	0.62202		0.699545
	0.514149		0.701135
	0.598954		0.731016
	0.305651		0.67031
	1.39101		0.749094
	0.645546		0.736925
	0.195659		0.446896
	0.226796		0.709695
	0.322993		0.797071
	0.321978		0.741548
	0.293973		0.659418
	0.663377		0.819403
	1.51599		0.833939
	0.85631		0.85299
	0.322431		0.669204
	0.335741		0.642186
	0.513796		0.713546
	0.530476		0.704807
	0.633365		0.716171
	0.61682		0.769992
	1.30962		0.747642
	0.366788		0.749451
	0.461678		0.664553
	0.663308		0.794991
	0.400937		0.737144
	0.191914		0.688307
	0.282062		0.687028
	0.171442		0.67629
	0.492522		0.767117
	0.610909		0.792951
	0.611355		0.769995
	0.672181		0.812141
	0.490214		0.811992
	0.502593		0.76257
	0.272076		0.683276
	0.458763		0.762734
	0.46932		0.73717
	0.382171		0.657519
	1.05018		0.834327
	1.04411		0.777336
	0.923292		0.813289
	0.602687		0.728211
	0.294184		0.693333
	0.230171		0.577214
	0.507311		0.748499
	0.295722		0.687363
	0.214461		0.591545
	0.863168		0.799392
	1.01044		0.875081
	1.04185		0.815844
	0.200016		0.677218
	0.486778		0.759762
	0.391843		0.81371
	0.203389		0.756047
	0.287511		0.683484
	0.405235		0.715214
	0.744866		0.856698
	0.526011		0.805647
	0.293102		0.772537
	0.345147		0.808072
	0.294338		0.704772
	0.413414		0.765473
	0.290319		0.746248
	0.441224		0.767254
	0.475465		0.810957
	0.255038		0.694949
	0.483318		0.782684
	0.811098		0.725339
	0.247271		0.612413
	0.239375		0.61275
	0.355356		0.777099
	0.367035		0.744967
	0.2402		0.659623
	0.396272		0.629389
	0.461425		0.68129
	0.53312		0.742335
	0.675236		0.627427
	0.992063		0.772733
	1.07184		0.805979
	0.269058		0.708029
	0.40398		0.693384
	0.422464		0.637424
	0.694313		0.803434
	0.212122		0.645671
	0.986102		0.773937
	0.482285		0.741988
	0.457674		0.788682
	0.29076		0.755458
	0.193093		0.616203
	0.563882		0.726166
	0.710457		0.806037
	0.311702		0.664115
	0.713261		0.787646
	0.589446		0.783594
	0.635652		0.707351
	0.299156		0.634214
	0.742732		0.841041
	1.43214		0.838048
	0.324534		0.520889
	0.975651		0.80596
	0.466737		0.770163
	1.12672		0.873326
	0.74053		0.754175
	0.368515		0.768722
	0.338088		0.64646
	0.476608		0.76191
	0.374572		0.731482
	0.418096		0.637047
	0.985089		0.801664
	0.420133		0.613735
	0.297725		0.720041
	0.417789		0.733733
	0.245016		0.570154
	1.19987		0.873802
	0.476418		0.801842
	0.752078		0.757459
	0.640699		0.790232
	0.628693		0.819638
	0.340628		0.736994
	0.789964		0.823802
	0.301343		0.702421
	1.20335		0.748106
	0.22236		0.675302
	0.417779		0.716625
	0.404205		0.717341
	0.504981		0.70293
	0.324395		0.70064
	0.457773		0.70373
	0.336376		0.648695
	1.41957		0.772091
	0.231154		0.733975
	0.721104		0.782231
	0.426164		0.781907
	0.695102		0.779673
	0.40398		0.740236
	0.464812		0.701844
	0.688013		0.835645
	0.455787		0.82113
	0.714189		0.756046
	0.721801		0.792297
	0.577474		0.73156
	0.356466		0.717682
	1.00681		0.878427
	0.476704		0.771446
	0.288265		0.73933
	0.320455		0.562431
	0.33701		0.70352
	0.295855		0.664532
	1.04157		0.654786
	1.9109		0.860809
	0.887216		0.742948
	0.439989		0.796702
	0.449575		0.710776
	1.2396		0.81286
	0.89399		0.82909
	0.581622		0.73424
	0.947681		0.824519
	0.520462		0.794307
	0.918302		0.825157
	0.559765		0.76336
	0.451789		0.676976
	0.661681		0.799173
	0.327595		0.636033
	0.235055		0.649519
	0.486885		0.712511
	0.313732		0.823558
	0.188336		0.750904
	0.868929		0.730044
	0.551678		0.76318
	0.203301		0.529391
	1.12466		0.866951
	0.942353		0.688394
	0.525579		0.683664
	0.211131		0.671372
	0.426696		0.692816
	1.09715		0.78661
	0.536597		0.736469
	0.968324		0.689757
	0.959761		0.867788
	0.40901		0.637802
	0.211265		0.677228
	0.468472		0.646904
	0.306488		0.697819
	0.53382		0.706208
	0.498108		0.652209
	0.493901		0.808353
	0.490816		0.789438
	1.20812		0.868173
	0.340894		0.654189
	0.284782		0.665352
	0.745832		0.816526
	0.637434		0.782342
	0.275529		0.699511
	0.751112		0.848946
	0.736969		0.819031
	1.18745		0.839289
	0.44143		0.766887
	0.54026		0.723548
	0.376069		0.725728
	0.175882		0.579495
	1.40693		0.807192
	0.670788		0.736598
	0.709992		0.721034
	0.63999		0.725832
	0.463156		0.675721
	0.484349		0.733431
	0.690912		0.704569
	0.591366		0.719518
	0.378767		0.680661
	0.811322		0.781998
	0.968605		0.75007
	0.608752		0.815503
	0.495592		0.744278
	0.378847		0.748859
	0.684709		0.824262
	0.652553		0.820322
	0.787491		0.858623
	0.767634		0.799186
	0.517448		0.788341
	0.715953		0.802406
	0.43647		0.82853
	0.582868		0.855925
	0.557003		0.787216
	0.529877		0.822879
	0.409334		0.787602
	0.559522		0.852184
	0.417454		0.774339
	0.511924		0.716294
	0.822923		0.853483
	0.797848		0.851133
	0.885171		0.779767
	0.408077		0.819259
	0.5338		0.724292
	0.66447		0.851035
	0.670315		0.794411
	0.504352		0.704761
	0.447046		0.800231
	1.06112		0.747004
	0.467577		0.745128
	0.581856		0.738658
	0.60963		0.835267
	0.529962		0.831268
	0.430084		0.737179
	0.436885		0.827757
	0.426696		0.786518
	0.787685		0.874446
	0.486405		0.783519
	0.556677		0.706715
	0.870104		0.852913
	0.486778		0.71274
	0.374013		0.678776
	0.461818		0.772886
	0.442866		0.770081
	0.562916		0.843737
	0.411964		0.771633
	0.389925		0.756335
	0.729608		0.854261
	0.595113		0.813588
	0.429873		0.763893
	0.367159		0.734449
	0.610092		0.766005
	0.339427		0.787601
	0.324115		0.710417
	0.388502		0.778331
	0.750327		0.766192
	0.383947		0.755627
	0.726992		0.816236
	0.839458		0.857027
	0.913811		0.836636
	0.584578		0.835448
	0.566182		0.735833
	0.38122		0.742334
	0.487265		0.827757
	0.760653		0.864935
	0.769546		0.837628
	0.780258		0.768585
	0.396404		0.844435
	0.856521		0.783948
	0.412904		0.696258
	0.650379		0.869995
	0.839568		0.814778
	0.590292		0.824113
	0.402229		0.791806
	0.308397		0.711216
	0.573928		0.772898
	0.352825		0.716783
	0.420655		0.830168
	0.556025		0.849601
	0.499747		0.748028
	0.631787		0.793022
	0.452792		0.751433
	0.434386		0.791917
	0.433027		0.772
	0.60231		0.773145
	0.364182		0.716441
	0.625075		0.831404
	0.691695		0.849355
	0.416583		0.747894
	0.590828		0.76273
	0.944565		0.868662
	0.472181		0.75187
	0.492279		0.755429
	0.37631		0.691199
	0.542878		0.762536
	0.458071		0.811899
	0.461425		0.804642
	0.505071		0.722584
	0.51362		0.760001
	0.708668		0.812625
	0.445215		0.772882
	0.556188		0.830583
	0.411875		0.75131
	0.608007		0.782074
	0.906897		0.810325
	0.816631		0.857018
	0.653526		0.788452
	0.618729		0.797487
	0.315319		0.806637
	1.67575		0.91828
	0.400484		0.79969
	0.732295		0.788989
	1.1935		0.880055
	0.65981		0.73815
	0.780887		0.792963
	0.680589		0.821457
	0.727831		0.811183
	0.529791		0.77927
	0.520637		0.760613
	1.09406		0.756016
	0.387358		0.789236
	0.883835		0.83815
	0.424137		0.780964
	0.481532		0.732107
	0.580138		0.782764
	0.812272		0.78339
	0.868467		0.781533
	0.532353		0.801809
	0.53709		0.703853
	0.290205		0.777242
	0.507297		0.892856
	1.22866		0.805155
	0.95393		0.813142
	0.359165		0.740036
	1.03226		0.845314
	0.330399		0.713793
	0.89997		0.804657
	0.413366		0.814443
	0.389809		0.760233
	0.758982		0.746871
	0.856982		0.868697
	0.384951		0.809521
	0.718267		0.820309
	0.955498		0.83956
	0.654566		0.758925
	0.622894		0.753954
	0.518367		0.766015
	0.452993		0.779113
	0.404989		0.751782
	0.898393		0.733034
	0.775886		0.872924
	0.486219		0.773139
	0.730691		0.770528
	0.480211		0.812512
	0.73703		0.822201
	0.43288		0.770399
	0.718093		0.740566
	0.674402		0.835962
	0.411875		0.71768
	0.595418		0.783746
	0.380267		0.752413
	1.41095		0.84131
	0.515708		0.786561
	0.478792		0.728624
	0.462014		0.75029
	0.381663		0.832621
	0.39524		0.66869
	0.845598		0.835435
	0.478698		0.85328
	0.592822		0.748924
	0.875896		0.787042
	0.501737		0.711091
	0.384537		0.737535
	0.6166		0.795551
	0.311411		0.742066
	0.84016		0.805319
	0.627393		0.804644
	0.311022		0.867838
	0.552506		0.767766
	0.415056		0.778244
	0.613207		0.845246
	0.448171		0.792271
	0.517403		0.795432
	0.776587		0.850323
	0.373406		0.778522
	0.704752		0.792035
	0.705781		0.827042
	0.477749		0.797031
	0.586901		0.74674
	0.678065		0.799423
	0.701935		0.788667
	0.544164		0.827344
	0.531159		0.810482
	0.830038		0.826914
	0.555617		0.76431
	0.627677		0.812362
	0.526872		0.729897
	0.834201		0.844495
	1.45439		0.724107
	0.555699		0.744047
	0.579061		0.857064
	0.625388		0.809854
	0.486219		0.684935
	0.732029		0.795501
	0.493625		0.777415
	0.92285		0.853539
	0.694591		0.779839
	0.815727		0.818788
	0.514326		0.788869
	0.319179		0.621148
	0.448464		0.708342
	0.360426		0.68985
	0.546065		0.751157
	0.374189		0.728123
	0.659674		0.828459
	0.521507		0.773112
	0.573849		0.794921
	0.969027		0.783373
	0.8527		0.808351
	1.04206		0.830972
	0.461621		0.753618
	0.417966		0.789949
	0.383474		0.781592
	0.609624		0.799234
	0.552916		0.755717
	0.293566		0.697573
	0.428816		0.723428
	0.544882		0.810886
	0.369397		0.790993
	0.604265		0.725423
	0.512647		0.746035
	0.622092		0.774091
	0.504721		0.863448
	0.290953		0.731898
	0.765771		0.766074
	0.355122		0.740466
	0.866682		0.785575
	0.878791		0.794499
	1.06437		0.694019
	0.554718		0.772771
	0.493993		0.788223
	0.249838		0.718076
	0.72284		0.836052
	1.17996		0.718723
	0.651971		0.792771
	0.197803		0.618043
	0.469728		0.801826
	0.324643		0.705631
	0.274379		0.684128
	0.528824		0.727976
	0.366285		0.689916
	0.646246		0.795674
	0.469974		0.804132
	0.554899		0.789514
	0.504441		0.765195
	0.395456		0.571171
	0.27276		0.771386
	0.921025		0.822153
	0.392851		0.790091
	0.708064		0.764338
	1.04273		0.817168
	0.326912		0.686519
	0.980944		0.806613
	0.693725		0.800934
	0.282825		0.718692
	0.373305		0.727895
	0.351932		0.774877
	0.436839		0.758291
	0.76156		0.717694
	0.522777		0.725106
	1.03673		0.895724
	0.356013		0.792556
	0.378237		0.784538
	0.673427		0.734807
	0.592443		0.790952
	1.29927		0.792509
	0.41572		0.665821
	0.359271		0.708346
	0.390763		0.73936
	0.864194		0.831966
	0.638472		0.737464
	0.665534		0.806593
	0.423672		0.756712
	0.414972		0.708928
	0.81459		0.901082
	0.466249		0.741345
	0.637247		0.825861
	0.362935		0.692311
	0.375753		0.77894
	0.377722		0.741932
	0.342687		0.744107
	0.369461		0.742886
	0.240845		0.661444
	0.275283		0.741105
	0.3261		0.721762
	0.358846		0.700102
	0.354798		0.767629
	0.329405		0.77336
	0.238869		0.725906
	0.418964		0.768175
	0.839755		0.828637
	0.316618		0.78464
	0.219801		0.577054
	0.239659		0.694208
	0.487153		0.776236
	0.318688		0.711312
	0.297886		0.71238
	0.948934		0.856045
	0.700154		0.799679
	0.555006		0.738096
	0.383158		0.759064
	0.46063		0.801918
	0.981938		0.751965
	0.541935		0.840258
	0.40184		0.695327
	0.612823		0.786583
	0.326809		0.779599
	0.367999		0.670669
	0.143963		0.436955
	1.07551		0.807901
	0.269671		0.765933
	0.589727		0.808203
	0.603951		0.760333
	0.348508		0.677617
	0.190996		0.600631
	0.326178		0.796342
	0.261383		0.823278
	0.419227		0.790314
	0.317508		0.73836
	0.241617		0.730764
	0.444134		0.758661
	0.38135		0.724095
	0.70896		0.862619
	0.335499		0.732566
	0.155168		0.588472
	0.57669		0.81463
	0.380787		0.704913
	0.400722		0.63514
	0.362289		0.870548
	0.869042		0.855579
	0.578605		0.66306
	0.527729		0.775776
	0.144316		0.666241
	0.406801		0.725872
	0.277071		0.694075
	0.346258		0.676474
	0.45452		0.846561
	0.551595		0.845327
	0.329354		0.716841
	0.260258		0.772519
	1.25238		0.861576
	0.256656		0.833239
	0.15411		0.786776
	0.231198		0.596781
	0.314481		0.70604
	0.480758		0.716673
	0.289724		0.784526
	0.445004		0.728632
	0.562028		0.707222
	0.522167		0.765599
	0.669128		0.805782
	0.352452		0.790987
	0.782608		0.85639

[truncated: 6 more sheets: Fig.5q, Fig.5r, Fig.5v, Fig.5w, Fig.5x, Fig.5y]
