# Supplementary material for: Restoring nuclear entry of Sirtuin 2 in oligodendrocyte progenitor cells promotes remyelination during ageing
Source: Nat Commun. 2022 Mar 9;13:1225. doi: 10.1038/s41467-022-28844-1 (PMC8907257; doi:10.1038/s41467-022-28844-1)
Supplement: Supplementary file 9 — Source data [file 41467_2022_28844_MOESM9_ESM.zip › Source Data/1-Source Data Supplementary Fig.5.xlsx]

## Sheet: Fig S5e
Fig S5e	SIRT2 fl/fl	NG2-Cre ERT; SIRT2 fl/fl
	42.9692	26.4997
	51.7537	36.8329
	43.6675	29.5905
		38.2244

## Sheet: Fig S5f
Fig S5f	Axon diameter (μm)	SIRT2 fl/fl	NG2-Cre ERT; SIRT2 fl/fl
	0.461119	0.827579
	0.56306	0.839937
	0.42069	0.676123
	0.387611	0.791521
	0.372536	0.74317
	0.611827	0.829614
	0.842137	0.798511
	0.349616	0.809631
	0.451352	0.816497
	0.539974	0.731653
	0.681713	0.802603
	0.309019	0.809858
	0.387611	0.743881
	0.71365	0.825137
	0.414593	0.726298
	0.500828	0.717643
	0.505887	0.732342
	0.487951	0.695492
	0.372536	0.656627
	0.466609	0.795686
	0.804242	0.83738
	0.51462	0.755693
	0.751029	0.814868
	0.403701	0.76075
	0.662773	0.782251
	0.306952	0.799305
	0.304871	0.705662
	0.490553	0.771475
	0.535237	0.792477
	0.670413	0.809776
	0.500828	0.813128
	0.476064	0.746393
	0.441368	0.688758
	0.508397	0.756434
	0.813686	0.841794
	0.543499	0.797871
	0.544669	0.815526
	0.552791	0.834474
	0.517088	0.798497
	0.487951	0.741286
	0.574255	0.821549
	0.545837	0.838613
	0.444243	0.829965
	0.79228	0.861573
	0.736478	0.781442
	0.728657	0.839231
	0.753568	0.820569
	0.685438	0.826965
	0.419174	0.797263
	0.500828	0.803766
	0.549325	0.796298
	0.402121	0.758175
	0.599211	0.84189
	0.518318	0.809266
	0.674201	0.844171
	0.405275	0.825265
	0.519545	0.839566
	0.400535	0.782154
	0.380985	0.752026
	0.601332	0.778372
	0.451352	0.80109
	0.403701	0.740341
	0.603446	0.791748
	0.576468	0.820828
	0.992076	0.802296
	0.482704	0.747545
	0.700141	0.808792
	0.429674	0.794275
	0.360375	0.782881
	0.374241	0.732951
	0.633301	0.687374
	0.413055	0.809353
	0.610786	0.824573
	0.487951	0.740192
	0.46933	0.658531
	0.351432	0.7808
	0.472035	0.785345
	0.451352	0.804686
	0.385965	0.737564
	0.523208	0.710082
	0.462498	0.757735
	0.495717	0.777429
	0.531657	0.872872
	0.42069	0.876275
	0.442808	0.765573
	0.542327	0.822879
	0.771105	0.806582
	0.676087	0.735326
	0.445674	0.712597
	0.924307	0.777558
	1.00546	0.869271
	0.841381	0.777704
	0.397343	0.749085
	0.445674	0.740532
	0.734747	0.752094
	0.629267	0.814275
	0.728657	0.841928
	0.752723	0.838499
	0.325083	0.726978
	0.518318	0.807433
	0.557378	0.806599
	0.517088	0.788618
	0.697408	0.851561
	0.551638	0.80168
	0.528053	0.779984
	0.494431	0.818874
	0.783391	0.805021
	0.508397	0.775532
	0.52199	0.768934
	0.454164	0.788639
	0.315139	0.699794
	0.480059	0.744565
	0.380985	0.752678
	0.73388	0.824913
	0.46933	0.829529
	0.621121	0.804581
	0.614941	0.755621
	0.503363	0.778032
	0.413055	0.756224
	0.56419	0.780071
	0.567565	0.844317
	0.523208	0.75983
	0.658919	0.848044
	0.532853	0.825206
	0.56419	0.880376
	0.548165	0.859538
	0.524423	0.83374
	0.697408	0.813077
	0.764472	0.852178
	0.7785	0.796808
	0.617008	0.800755
	0.449939	0.810032
	0.691909	0.802257
	0.730402	0.816211
	0.390882	0.731299
	0.385965	0.663836
	0.470684	0.772328
	0.372536	0.781465
	0.382652	0.759555
	0.402121	0.863057
	0.385965	0.754074
	0.694664	0.85999
	0.574255	0.792406
	0.878398	0.844599
	0.548165	0.817763
	0.652121	0.838101
	0.539974	0.810767
	0.573146	0.738433
	0.395738	0.710343
	0.888487	0.865448
	0.596015	0.735328
	0.529257	0.745197
	0.402121	0.765722
	0.311073	0.719672
	0.489254	0.79225
	0.369102	0.707107
	0.613905	0.753604
	0.422201	0.753861
	0.45835	0.745356
	0.380985	0.854951
	0.656984	0.761577
	0.509648	0.833333
	0.444243	0.775376
	0.485334	0.836269
	0.529257	0.832276
	0.403701	0.827043
	0.409961	0.854436
	0.395738	0.8065
	0.515856	0.783385
	0.587408	0.723085
	0.573146	0.833844
	0.51214	0.792514
	0.532853	0.787839
	0.510895	0.754753
	0.372536	0.753592
	0.490553	0.823938
	0.470684	0.799935
	0.659885	0.807573
	0.668511	0.730878
	0.589571	0.850877
	0.594946	0.821036
	0.523208	0.81139
	0.474725	0.843354
	0.673256	0.830898
	0.645251	0.845614
	0.620095	0.738375
	0.852655	0.80696
	0.558519	0.82411
	0.309019	0.778888
	0.586323	0.746766
	0.405275	0.843274
	0.445674	0.822696
	0.465243	0.778726
	0.51214	0.759891
	0.610786	0.716414
	0.437019	0.774597
	0.638308	0.839084
	0.609743	0.766581
	0.358605	0.810961
	0.525636	0.851019
	0.745926	0.806667
	0.802658	0.804482
	0.598147	0.805755
	0.652121	0.842201
	0.711863	0.840931
	1.22209	0.849374
	0.487951	0.779323
	0.889919	0.816877
	0.793083	0.777609
	1.06869	0.793102
	0.572034	0.825562
	0.840624	0.837066
	0.822247	0.727931
	1.08113	0.827684
	1.18238	0.794792
	0.935262	0.846006
	0.908328	0.88538
	0.548165	0.776079
	0.658919	0.78666
	0.714541	0.842781
	0.728657	0.797199
	0.586323	0.822321
	0.605552	0.840306
	0.390882	0.766131
	0.692828	0.836472
	0.687293	0.842875
	0.544669	0.843044
	0.484021	0.814765
	0.617008	0.778384
	0.869658	0.822617
	0.993999	0.855365
	0.356825	0.827816
	0.688219	0.876275
	0.783391	0.823298
	0.734747	0.877792
	0.611827	0.818074
	0.513382	0.823695
	0.863044	0.812657
	0.621121	0.765532
	0.643275	0.783304
	0.708277	0.789804
	0.711863	0.79304
	0.476064	0.81968
	0.43556	0.814322
	0.627241	0.797829
	0.69558	0.878454
	0.597082	0.780101
	0.503363	0.834431
	0.370823	0.828946
	0.60239	0.706084
	0.770279	0.829296
	0.981106	0.830135
	0.553941	0.774002
	0.9339	0.798436
	0.730402	0.825359
	0.467971	0.737468
	1.07759	0.795537
	0.577571	0.813217
	0.609743	0.845514
	0.6045	0.83038
	0.793885	0.813912
	0.638308	0.799364
	0.893488	0.810128
	0.839108	0.862714
	0.871851	0.834502
	0.819144	0.841299
	0.839866	0.856153
	0.741646	0.803924
	0.763638	0.700529
	0.805033	0.821599
	0.911825	0.803933
	0.75694	0.860663
	0.619068	0.841191
	0.466609	0.822147
	0.640299	0.80494
	0.893488	0.774899
	0.276395	0.772737
	0.345954	0.839118
	0.406843	0.799239
	0.484021	0.819538
	0.739067	0.839855
	0.853401	0.840428
	0.763638	0.79037
	0.536425	0.814983
	0.581964	0.825388
	0.630278	0.820828
	0.946763	0.840929
	0.745926	0.815355
	0.461119	0.749403
	0.671362	0.799205
	0.472035	0.798796
	0.508397	0.788121
	0.920857	0.817371
	0.46933	0.830271
	0.537611	0.770738
	0.867459	0.843477
	0.780134	0.827484
	0.669463	0.799845
	0.536425	0.778896
	0.449939	0.769338
	0.384312	0.758221
	0.900585	0.876457
	0.663733	0.769629
	0.552791	0.755761
	0.515856	0.819767
	0.551638	0.814573
	0.340389	0.822659
	0.544669	0.822321
	0.51462	0.793711
	0.353239	0.779383
	0.722515	0.815158
	0.829953	0.811246
	0.591727	0.805961
	0.681713	0.773132
	0.567565	0.703225
	0.735613	0.840024
	0.603446	0.75079
	0.650166	0.827621
	0.486644	0.798197
	0.783391	0.816497
	0.63731	0.771822
	0.569804	0.735767
	0.588491	0.791662
	0.451352	0.760639
	0.828418	0.849955
	0.519545	0.741836
	0.476064	0.809606
	0.325083	0.807041
	0.518318	0.778919
	0.561928	0.781497
	0.455563	0.836861
	0.534046	0.830883
	0.592802	0.782359
	0.665648	0.853612
	0.674201	0.791856
	0.588491	0.787793
	0.445674	0.801214
	0.545837	0.775009
	0.545837	0.858395
	0.548165	0.815135
	0.519545	0.850963
	0.528053	0.73259
	0.580869	0.821673
	0.51214	0.831097
	0.59065	0.781195
	0.593875	0.751031
	0.535237	0.815553
	0.666604	0.797478
	0.658919	0.835115
	0.625208	0.83714
	0.854892	0.81355
	0.605552	0.831008
	0.414593	0.77275
	0.487951	0.760435
	0.666604	0.787273
	0.526846	0.808122
	0.751877	0.702165
	0.306952	0.792406
	0.417653	0.814299
	0.51214	0.784679
	0.459737	0.815834
	0.400535	0.83835
	0.524423	0.785071
	0.474725	0.7562
	0.897044	0.832091
	0.752723	0.790661
	0.434096	0.769586
	0.461119	0.764759
	0.382652	0.799436
	0.529257	0.846415
	0.99911	0.852803
	0.720751	0.817053
	0.461119	0.83327
	0.696494	0.800071
	0.63731	0.743416
	0.542327	0.704386
	0.6045	0.79238
	0.587408	0.845338
	0.441368	0.809002
	0.615975	0.808515
	0.480059	0.795822
	0.495717	0.895186
	0.537611	0.82786
	0.280964	0.73818
	0.605552	0.785647
	0.356825	0.782971
	0.448522	0.728811
	0.721634	0.783332
	0.634306	0.756454
	0.780949	0.836515
	0.639304	0.805222
	0.574255	0.838129
	0.38925	0.766965
	0.626225	0.808647
	0.623168	0.829224
	0.549325	0.802225
	0.481383	0.782461
	0.916005	0.86851
	0.355036	0.718605
	0.622145	0.791682
	0.369102	0.806834
	0.456959	0.80117
	0.677967	0.817754
	0.360375	0.789816
	0.908328	0.845491
	0.280964	0.728149
	0.760296	0.856191
	0.509648	0.791646
	0.465243	0.781065
	0.723396	0.812368
	0.535237	0.78758
	0.462498	0.840635
	0.439923	0.794524
	0.789059	0.873727
	0.613905	0.82143
	0.403701	0.81862
	0.577571	0.750838
	0.644264	0.762686
	0.720751	0.802593
	0.587408	0.818535
	0.579772	0.738425
	0.874039	0.721937
	0.342254	0.759666
	0.548165	0.813788
	0.332824	0.789272
	0.467971	0.784871
	0.515856	0.778862
	0.785825	0.847649
	0.470684		0.786348
	0.663733		0.790569
	0.551638		0.753449
	0.4267		0.742046
	0.748482		0.80926
	0.990149		0.802762
	0.429674		0.785977
	0.756098		0.824276
	0.507143		0.767148
	0.615975		0.761822
	0.362138		0.836293
	0.4471		0.791273
	0.380985		0.771454
	0.603446		0.81335
	0.681713		0.75542
	0.515856		0.786949
	0.643275		0.779622
	0.643275		0.720334
	0.629267		0.773007
	0.408405		0.809493
	0.766135		0.828628
	0.557378		0.786796
	0.545837		0.785825
	0.485334		0.750479
	0.545837		0.815135
	0.690988		0.781548
	0.593875		0.801328
	0.606602		0.851811
	0.84666		0.796792
	0.474725		0.759887
	0.73388		0.76441
	0.721634		0.768903
	0.60239		0.798666
	0.528053		0.792629
	0.887052		0.83205
	0.665648		0.793456
	0.45276		0.766415
	0.598147		0.816497
	0.476064		0.733289
	0.716321		0.751237
	0.683578		0.81123
	0.857865		0.83091
	0.372536		0.658722
	0.503363		0.782114
	0.598147		0.797275
	0.45276		0.744565
	0.459737		0.739709
	0.673256		0.752538
	0.481383		0.780991
	0.598147		0.792527
	0.828418		0.814879
	0.629267		0.793205
	0.583057		0.821619
	0.652121		0.791637
	0.677967		0.826343
	0.674201		0.788741
	0.679843		0.766371
	0.569804		0.751758
	0.651144		0.801582
	0.588491		0.664602
	0.584147		0.774063
	0.334731		0.710599
	0.568685		0.752506
	0.804242		0.778892
	0.825338		0.763365
	0.327035		0.703093
	0.655043		0.736964
	0.56306		0.726862
	0.556235		0.733144
	0.449939		0.604132
	0.696494		0.752947
	0.543499		0.7711
	0.70105		0.784032
	0.578673		0.867063
	0.438474		0.690467
	0.613905		0.785351
	0.797086		0.820859
	0.504626		0.767323
	0.780949		0.803801
	0.422201		0.700186
	0.51462		0.75
	0.515856		0.772197
	0.756098		0.833128
	0.493142		0.804984
	0.494431		0.735339
	0.474725		0.794634
	0.712757		0.833252
	0.438474		0.797423
	0.413055		0.726022
	0.660849		0.853082
	0.690066		0.801384
	0.422201		0.781622
	0.474725		0.786618
	0.541152		0.733604
	0.4471		0.796845
	0.439923		0.805108
	0.663733		0.791125
	1.01617		0.824831
	0.948107		0.841061
	0.79228		0.796215
	0.896334		0.796516
	0.445674		0.73951
	0.594946		0.756447
	0.718096		0.808716
	0.518318		0.774921
	0.639304		0.782991
	1.03541		0.801462
	0.558519		0.777778
	0.462498		0.701783
	0.639304		0.788788
	0.747631		0.728846
	0.855636		0.769924
	0.434096		0.749429
	0.539974		0.775133
	0.367374		0.810419
	0.85116		0.819997
	0.650166		0.821995
	0.668511		0.79579
	0.669463		0.814143
	1.28457		0.901678
	1.53435		0.883831
	0.313113		0.724861
	0.766135		0.823725
	0.579772		0.79974
	0.38925		0.805317
	0.806614		0.798417
	0.737342		0.814835
	0.513382		0.778112
	0.597082		0.835217
	0.839866		0.84847
	0.633301		0.79489
	0.402121		0.80405
	0.569804		0.812722
	0.787444		0.856242
	0.462498		0.83205
	0.676087		0.852628
	0.654071		0.812095
	0.259772		0.595979
	0.487951		0.786418
	0.338514		0.790569
	1.12781		0.87291
	0.296401		0.734847
	1.21425		0.841204
	0.812903		0.81945
	0.455563		0.793644
	0.535237		0.779136
	0.395738		0.788281
	0.355036		0.737509
	0.575363		0.812886
	0.555089		0.744316
	0.502097		0.7366
	0.254824		0.638135
	0.660849		0.823972
	0.75694		0.825688
	0.289886		0.710531
	0.2111		0.700275
	0.569804		0.818203
	0.745926		0.807643
	1.02986		0.81827
	0.473382		0.767141
	0.353239		0.775353
	1.26861		0.869265
	0.59065		0.794534
	0.732143		0.77313
	0.2111		0.730683
	0.46933		0.784732
	0.413055		0.796152
	0.690988		0.825677
	0.417653		0.775045
	0.445674		0.730815
	0.520769		0.808271
	0.325083		0.764179
	0.395738		0.728869
	0.591727		0.796101
	0.365637		0.803882
	0.499555		0.802565
	0.601332		0.806105
	0.890634		0.850075
	0.631288		0.799618
	0.45835		0.804156
	0.445674		0.844276
	0.581964		0.765554
	0.589571		0.74162
	1.08875		0.857204
	0.701957		0.855318
	0.532853		0.7948
	0.6045		0.784982
	0.603446		0.774135
	0.502097		0.799827
	0.662773		0.799513
	0.524423		0.772971
	0.517088		0.775532
	0.69832		0.819955
	0.572034		0.823301
	0.607651		0.795672
	0.901292		0.8188
	0.633301		0.823296
	0.416126		0.764668
	0.395738		0.743161
	0.503363		0.805648
	0.632295		0.774036
	0.591727		0.844361
	0.473382		0.817643
	0.360375		0.720408
	0.549325		0.83835
	0.289886		0.67962
	0.414593		0.751068
	0.425206		0.719925
	0.269397		0.72036
	0.745072		0.813222
	0.406843		0.772631
	0.355036		0.743637
	0.657952		0.849667
	0.490553		0.800391
	0.444243		0.77833
	0.264628		0.711159
	0.289886		0.694479
	0.499555		0.810355
	0.394126		0.78766
	0.380985		0.816497
	0.70105		0.789629
	0.545837		0.862981
	0.342254		0.786187
	0.259772		0.764531
	0.289886		0.743066
	1.02986		0.741999
	0.716321		0.830761
	0.627241		0.866025
	0.581964		0.75791
	1.05248		0.820594
	0.674201		0.826095
	0.372536		0.816497
	0.466609		0.85408
	0.585236		0.810682
	0.325083		0.802225
	0.568685		0.774597
	0.638308		0.805541
	0.87331		0.882996
	0.974596		0.826343
	0.565317		0.824345
	0.715432		0.826005
	0.823021		0.818529
	0.244627		0.693889
	0.319154		0.743536
	0.267023		0.69604
	0.655043		0.805059
	0.569804		0.772714
	0.481383		0.809291
	0.649186		0.799756
	0.392507		0.761739
	0.449939		0.791839
	0.405275		0.808064
	0.403701		0.744297
	0.372536		0.671202
	0.689143		0.858337
	0.760296		0.750323
	0.57092		0.757494
	0.405275		0.783402
	0.819144		0.771669
	0.356825		0.727331
	0.9339		0.843326
	0.779317		0.824072
	0.419174		0.719195
	0.403701		0.734255
	1.10212		0.850456
	0.456959		0.739745
	0.569804		0.783799
	0.654071		0.772312
	0.726031		0.829875
	0.413055		0.775913
	0.365637		0.70961
	0.431153		0.725583
	0.557378		0.788964
	0.442808		0.72291
	0.6045		0.724512
	0.548165		0.748672
	0.502097		0.695658
	0.678906		0.809466
	0.181946		0.663602
	0.398942		0.713874
	0.473382		0.793052
	0.597082		0.811756
	0.375938		0.786539
	0.591727		0.814972
	0.306952		0.760886
	0.287681		0.778499
	0.414593		0.787005
	0.694664		0.809895
	0.559658		0.764078
	0.416126		0.753985
	0.556235		0.797853
	0.643275		0.741204
	0.358605		0.866025
	6.41491		0.787456
	0.380985		0.830455
	0.745072		0.757123
	0.225676		0.703598
	0.552791		0.773265
	0.85116		0.796108
	0.434096		0.78072
	0.476064		0.746074
	0.422201		0.817294
	0.408405		0.67235
	0.387611		0.748625
	0.43556		0.758448
	0.964088		0.846719
	0.219962		0.695608
	0.56306		0.751542
	0.784203		0.817918
	0.507143		0.786245
	0.360375		0.741186
	0.536425		0.78714
	0.528053		0.708067
	0.890634		0.837218
	0.473382		0.836263
	0.776863		0.797474
	0.349616		0.705534
	0.336628		0.678182
	0.513382		0.837893
	0.671362		0.849886
	0.821472		0.86055
	0.355036		0.797447
	0.525636		0.852654
	0.478731		0.81414
	0.560794		0.831411
	0.610786		0.801784
	0.400535		0.740233
	0.530458		0.822753
	0.890634		0.78191
	0.508397		0.737061
	0.41151		0.772028
	0.20498		0.707107
	0.409961		0.740115
	0.712757		0.829215
	0.796287		0.685317
	0.344109		0.848457
	0.494431		0.789352
	0.264628		0.766965
	0.537611		0.676507
	0.593875		0.789148
	0.739067		0.829743
	0.661811		0.802943
	0.300666		0.785136
	0.495717		0.816497
	0.24201		0.724446
	0.45276		0.808316
	0.474725		0.804512
	0.403701		0.746542
	0.747631		0.779251
	0.422201		0.688247
	0.413055		0.770487
	0.219962		0.755929
	0.455563		0.739066
	0.524423		0.792406
	0.59065		0.805704
	0.640299		0.841244
	0.52199		0.747978
	0.686366		0.854575
	0.467971		0.799503
	0.42819		0.732569
	0.4471		0.792006
	0.233986		0.781962
	0.892775		0.806677
	0.247215		0.739895
	0.537611		0.86162
	0.327035		0.712444
	0.708277		0.678887
	0.606602		0.843696
	0.780134		0.869709
	0.598147		0.721781
	0.705575		0.784395
	0.787444		0.828505
	0.465243		0.68145
	0.355036		0.724714
	0.306952		0.748331
	0.342254		0.707107
	0.507143		0.715871
	0.437019		0.693347
	0.593875		0.729459
	0.723396		0.81137
	0.704673		0.794247
	0.330906		0.721621
	0.901998		0.860709
	0.449939		0.857186
	0.336628		0.66575
	0.313113		0.721539
	0.581964		0.788892
	0.75862		0.774733
	0.990791		0.867593
	0.392507		0.719911
	0.655043		0.790569
	0.417653		0.688821
	0.319154		0.826767
	0.679843		0.844391
	0.504626		0.76019
	0.623168		0.856645
	0.328976		0.723575
	0.42819		0.740668
	0.481383		0.719589
	0.419174		0.664167
	0.439923		0.739581
	0.57092		0.789822
	0.449939		0.767323
	0.409961		0.797515
	0.572034		0.783584
	0.566442		0.780949
	0.494431		0.796166
	0.370823		0.807126
	0.633301		0.822613
	0.717209		0.861709
	0.449939		0.712505
	0.495717		0.730081
	0.609743		0.811476
	0.558519		0.748279
	0.588491		0.838578
	0.761133		0.840745
	0.353239		0.794293
	0.537611		0.814913
	0.518318		0.801062
	0.580869		0.727291
	0.781764		0.766598
	0.489254		0.818239
	0.375938		0.837171
	0.4267		0.861944
	0.321142		0.789423
	0.369102		0.789076
	0.599211		0.822357
	0.445674		0.762127
	0.356825		0.691833
	0.402121		0.861573
	0.382652		0.727468
	0.360375		0.821297
	0.71365		0.808864
	0.467971		0.845438
	0.515856		0.804014
	0.42069		0.776151
	0.473382		0.744477
	0.672309		0.736415
	0.531657		0.743793
	0.43556		0.713607
	0.60239		0.741972
	0.535237		0.866778
	0.429674		0.769217
	0.507143		0.741568
	0.613905		0.78544
	0.493142		0.762531
	0.4471		0.761762
	0.537611		0.806371
	0.575363		0.791577
	0.741646		0.785474
	0.46933		0.768963
	0.325083		0.653882
	0.319154		0.725102
	0.394126		0.804876
	0.532853		0.730297
	0.502097		0.750817
	0.409961		0.701037
	0.700141		0.7786
	0.375938		0.750291
	0.536425		0.798335
	0.675144		0.782318
	0.38925		0.702782
	0.51214		0.825388
	0.462498		0.811879
	0.585236		0.779643
	0.441368		0.726273
	0.669463		0.783412
	0.474725		0.838978
	0.46933		0.725102
	0.561928		0.725476
	0.689143		0.821714
	0.466609		0.797468
	0.370823		0.828978
	0.515856		0.826308
	0.425206		0.785226
	0.498279		0.755712
	0.605552		0.86536
	0.34779		0.786398
	0.363891		0.734003
	0.403701		0.792406
	0.544669		0.831209
	0.351432		0.678311
	0.551638		0.715046
	0.824566		0.768443
	0.466609		0.766046
	0.409961		0.803976
	0.394126		0.781337
	0.462498		0.834523
	0.474725		0.773375
	0.474725		0.783181
	0.566442		0.801528
	0.560794		0.800843
	0.392507		0.814955
	0.496999		0.751237
	0.558519		0.733119
	0.766966		0.797399
	0.363891		0.785065
	0.45835		0.770174
	0.524423		0.792514
	0.494431		0.820589
	0.500828		0.781912
	0.454164		0.813841
	0.302776		0.800815
	0.377628		0.863075
	0.703769		0.808257
	0.38925		0.76503
	0.455563		0.786796
	0.429674		0.857179
	0.42819		0.77775
	0.536425		0.83069
	0.4471		0.781006
	0.387611		0.730119
	0.46933		0.80904
	0.330906		0.828978
	0.477399		0.684301
	0.34779		0.745073
	0.384312		0.793762
	0.402121		0.741972
	0.439923		0.750538
	0.472035		0.755689
	0.676087		0.801502
	0.34779		0.693998
	0.302776		0.717491
	0.57092		0.774597
	0.38925		0.692037
	0.409961		0.791368
	0.500828		0.808728
	0.601332		0.696097
	0.38925		0.807207
	0.494431		0.756134
	0.454164		0.755617
	0.375938		0.78482
	0.480059		0.865485
	0.51214		0.817318
	0.52199		0.706458
	0.340389		0.700931
	0.459737		0.669427
	0.42069		0.729459
	0.624189		0.828527
	0.565317		0.837956
	0.544669		0.788263
	0.484021		0.801784
	0.362138		0.658281
	0.583057		0.87281
	0.365637		0.775646
	0.56419		0.773366
	0.593875		0.742011
	0.439923		0.806998
	0.607651		0.766965
	0.517088		0.790205
	1.06272		0.817573

## Sheet: Fig S5g
Fig S5g		SIRT2 fl/fl			NG2-Cre ERT; SIRT2 fl/fl
	0	66.0377	67.8571	61.7834	32.7586	32.0513	34.4	35.0649
	1	23.8994	21.4286	26.7516	31.0345	46.7949	25.6	40.9091
	2	8.80503	9.82143	10.1911	34.4828	19.8718	38.4	22.0779
	3	1.25786	0.892857	1.27389	1.72414	1.28205	1.6	1.94805
	4	0	0	0	0	0	0	0
