# Supplementary material for: Restoring nuclear entry of Sirtuin 2 in oligodendrocyte progenitor cells promotes remyelination during ageing
Source: Nat Commun. 2022 Mar 9;13:1225. doi: 10.1038/s41467-022-28844-1 (PMC8907257; doi:10.1038/s41467-022-28844-1)
Supplement: Supplementary file 9 — Source data [file 41467_2022_28844_MOESM9_ESM.zip › Source Data/1-Source Data Supplementary Fig.4.xlsx]

## Sheet: Fig S4
Fig S4	WT Young	SIRT2-/-	WT Old
	92.9936	81.1111	65.5914
	93.1034	77.907	70.5882
	92.3977	79.5918	78.9474
	97.3154	55.9524	72.1739
	97.5807	56.9892	74.7664
	95.092		75.2577
			76.9231
