# Supplementary material for: Restoring nuclear entry of Sirtuin 2 in oligodendrocyte progenitor cells promotes remyelination during ageing
Source: Nat Commun. 2022 Mar 9;13:1225. doi: 10.1038/s41467-022-28844-1 (PMC8907257; doi:10.1038/s41467-022-28844-1)
Supplement: Supplementary file 9 — Source data [file 41467_2022_28844_MOESM9_ESM.zip › Source Data/1-Source Data Fig.4.xlsx]

## Sheet: Fig.4b
Fig.4b	WT+PBS	WT+β-NMN	G3 Terc-/-+PBS	G3 Terc-/-+β-NMN
	51.2314	55.1033	34.3321	45.3283
	48.3218	49.3223	38.2098	42.2319
	48.7443	55.4232	32.7821	47.4058

## Sheet: Fig.4d
Fig.4d	WT+PBS	WT+β-NMN	G3 Terc-/-+PBS	G3 Terc-/-+β-NMN
	45.8391	60.7894	30.5138	49.9328
	49.3462	53.3325	36.5713	53.3421
	48.2313	57.6322	35.5721	57.2901

## Sheet: Fig.4f
Fig.4f	PBS	β-NMN
	0.967693	2.88013
	1.18651	2.00743
	0.845793	3.38273

## Sheet: Fig.4i
Fig.4i		G3 Terc-/-+PBS					G3 Terc-/-+β-NMN
	0	37.3333	32.2222	13.5802	27.2727	27.5862	59.5238	62.0968	52.8	49.3827	56.7568
	1	28	25.5556	37.037	39.3939	39.0805	30.9524	23.3871	28	32.0988	29.7297
	2	28	36.6667	38.2716	22.2222	24.1379	5.95238	8.87097	12	11.1111	10.8108
	3	6.66667	5.55556	7.40741	11.1111	9.1954	3.57143	5.64516	7.2	7.40741	2.7027
	4	0	0	3.7037	0	0	0	0	0	0	0

## Sheet: Fig.4j
Fig.4j	G3 Terc-/-+PBS	G3 Terc-/-+β-NMN
	24.59	14.62
	24.07	14.76
	23.43	14.94
	23.03	14.31
	23.13	14.8

## Sheet: Fig.4k
Fig.4k	G3 Terc-/-+PBS	G3 Terc-/-+β-NMN
	11.75	9.373
	13.32	11.58
	15.29	7.736
	13.64	8.171
	16.25	6.296
	15.87	7.092
	15.94	9.578
	13.76	9.417
	11.42	7.034
	11.37	10.59
	12.6	10.29
	15.38	8.317
	14.22	9.63
	11.32	14.27
	8.79	13.76
	22.35	11.89
	21.93	10.46
	22.56	12.23
	19.99	6.369
	25.74	11.06
	18.11	11.99
	19.75	12.09
	20.33	8.101
	18.92	11.03
	23.91	11.66
	16.45	8.062
	18.36	11.38
	26.78	12.74
	21.81	12.71
	22.96	11
	31.65	19.01
	35.24	16.5
	26.52	22.44
	24.16	31.3
	22.33	22.22
	36.96	15.53
	29.95	16.44
	28.14	14.82
	28.77	13.37
	20.64	16.1
	25.91	19.09
	37.8	17.96
	24.04	15.99
	24.99	11.48
	40.63	18.61
	54.26	33.87
	33.01	33.3
	42.64	36.3
	55.28	27.34
	38.7	26.74

## Sheet: Fig.4l
Fig.4l	G3 Terc-/-+PBS	G3 Terc-/-+β-NMN
	0.756367	0.751104
	0.753922	0.744986
	0.792058	0.745102
	0.76404	0.748838
	0.767869	0.754466

## Sheet: Fig.4m
Fig.4m	Axon diameter (μm)	G-Ratio
		G3 Terc-/-+PBS	G3 Terc-/-+β-NMN
	0.221012	0.60436
	0.541521	0.791514
	0.663032	0.660322
	0.173018	0.654521
	0.325972	0.710374
	0.233251	0.728011
	0.37745	0.841587
	0.445655	0.762032
	0.849962	0.841186
	0.742098	0.815873
	0.602599	0.779365
	0.352832	0.71136
	0.657772	0.68715
	0.215574	0.696147
	0.598433	0.75727
	0.202847	0.72255
	0.444225	0.773868
	0.40077	0.732846
	0.448311	0.785446
	0.405166	0.757083
	0.425106	0.804383
	0.354974	0.778251
	0.644224	0.831352
	0.469109	0.670267
	0.467052	0.783497
	0.669908	0.819821
	0.380025	0.732277
	0.224439	0.785973
	0.301229	0.647771
	0.531878	0.873813
	0.566999	0.825484
	0.188275	0.630348
	0.952558	0.770756
	0.228928	0.771804
	0.43962	0.776278
	0.384029	0.844925
	0.259487	0.74264
	0.265144	0.701774
	0.390698	0.776579
	0.113654	0.537126
	0.560304	0.847348
	0.405817	0.804378
	0.51107	0.796947
	0.630318	0.814588
	0.228558	0.664548
	0.452918	0.796494
	0.366044	0.716954
	0.386223	0.837846
	0.432533	0.732109
	0.524177	0.818004
	0.784105	0.819214
	0.332157	0.697606
	0.475929	0.660688
	0.250338	0.70092
	0.459946	0.71006
	0.281586	0.759038
	0.627351	0.804076
	0.353283	0.72384
	0.229298	0.850144
	0.51979	0.78514
	0.28975	0.818727
	0.380025	0.785121
	0.551455	0.820901
	0.73469	0.81056
	0.367778	0.769051
	0.706385	0.793605
	0.567597	0.824948
	0.234961	0.776449
	0.356776	0.745439
	0.33848	0.775751
	0.377113	0.727989
	0.333177	0.788616
	0.135028	0.509878
	0.5469	0.729885
	0.804286	0.792676
	0.293385	0.766023
	0.395659	0.736379
	0.322046	0.694036
	0.313777	0.762046
	0.274881	0.740023
	0.254538	0.70742
	0.2364	0.704625
	0.245723	0.772577
	0.42182	0.828397
	0.368584	0.766118
	0.389503	0.782599
	0.483793	0.803958
	0.738834	0.760755
	0.368354	0.757434
	0.534205	0.765092
	0.318871	0.709005
	0.223492	0.779106
	0.487721	0.837108
	0.667117	0.800108
	0.292662	0.749539
	0.432522	0.739328
	0.688142	0.813148
	0.710336	0.830724
	0.440102	0.716847
	0.332064	0.667345
	0.242072	0.723355
	0.271153	0.708737
	0.584381	0.761473
	0.600687	0.812525
	0.39769	0.733906
	0.651973	0.851643
	0.353552	0.811482
	0.287988	0.768823
	0.258996	0.78412
	0.27131	0.721611
	0.213796	0.640955
	0.262573	0.75426
	0.35199	0.765198
	0.334447	0.742257
	0.382466	0.631422
	0.634282	0.81489
	0.454615	0.791106
	0.488242	0.769522
	0.146765	0.608312
	0.328693	0.802923
	0.289687	0.730798
	0.193824	0.692414
	0.338855	0.729841
	0.391132	0.851267
	0.247271	0.661298
	0.381584	0.632173
	0.482652	0.847459
	0.655767	0.82778
	0.43788	0.801317
	0.639454	0.84613
	0.421399	0.763945
	0.305284	0.78687
	0.642445	0.767489
	0.450171	0.741557
	0.463563	0.69371
	0.392107	0.765059
	0.357013	0.829817
	0.238187	0.629918
	0.305562	0.809407
	0.258176	0.680722
	0.396836	0.733556
	0.221778	0.725876
	0.172773	0.707719
	0.596943	0.751963
	0.390372	0.728394
	0.437493	0.78508
	0.252531	0.731083
	0.498589	0.772494
	0.309148	0.744224
	0.20447	0.677204
	0.642379	0.71876
	1.03005	0.883329
	0.781613	0.849632
	0.503127	0.828733
	0.365	0.760125
	0.573024	0.671592
	0.301932	0.693738
	0.545347	0.860296
	0.364768	0.684634
	0.439523	0.827268
	0.686723	0.763194
	0.406547	0.786428
	0.320463	0.733057
	0.33983	0.7158
	0.29996	0.641529
	0.485519	0.779001
	1.04187	0.869357
	0.452558	0.768044
	0.511148	0.791226
	0.646912	0.747247
	0.56979	0.837857
	0.593099	0.840202
	1.02103	0.817323
	0.897982	0.858343
	0.542556	0.750858
	0.518736	0.832951
	0.949557	0.830461
	1.05442	0.817353
	0.779325	0.842047
	0.466118	0.720092
	0.581209	0.810852
	0.639187	0.784617
	0.837223	0.855837
	0.332251	0.810105
	0.244126	0.733634
	0.320616	0.816793
	0.298197	0.654479
	0.535469	0.827721
	0.41066	0.821487
	1.01097	0.712378
	0.779154	0.820311
	0.577588	0.849287
	1.08084	0.8162
	0.559317	0.799636
	0.474983	0.82758
	0.81591	0.822284
	0.489018	0.756293
	0.545264	0.825346
	0.78491	0.867919
	0.288228	0.730077
	0.684867	0.804277
	0.840634	0.888612
	0.557473	0.793743
	0.626835	0.826918
	0.549824	0.816501
	0.34948	0.766443
	0.723867	0.82345
	0.346044	0.761326
	0.599938	0.773005
	0.672929	0.745801
	0.565401	0.82189
	0.71864	0.814225
	0.822866	0.779107
	0.503151	0.855175
	0.770768	0.778537
	0.396978	0.74204
	0.757385	0.739497
	0.55624	0.753838
	0.487374	0.804517
	0.409039	0.694657
	0.478478	0.738455
	0.52318	0.751774
	0.679161	0.797858
	1.32718	0.762008
	0.339356	0.743568
	1.08209	0.741922
	1.16788	0.806701
	0.659769	0.811296
	1.53874	0.836504
	0.762288	0.815524
	0.749131	0.753296
	1.62595	0.793843
	0.632383	0.766961
	0.643112	0.795025
	0.614895	0.814699
	0.395287	0.750815
	0.947421	0.737357
	0.909322	0.828861
	0.767254	0.746278
	0.334741	0.77372
	1.1915	0.80972
	1.52137	0.836977
	0.443333	0.761972
	0.546977	0.801257
	0.607221	0.804626
	0.342765	0.746953
	0.663184	0.770695
	0.742093	0.794936
	0.457286	0.697575
	0.786692	0.71057
	0.960807	0.776948
	0.82375	0.798497
	0.914748	0.782473
	0.539989	0.718732
	0.831822	0.812189
	0.891864	0.832862
	0.579243	0.791984
	1.86191	0.830279
	0.671768	0.78334
	0.61226	0.628242
	1.22328	0.755596
	0.681911	0.784752
	0.971665	0.829637
	0.879638	0.843602
	0.837024	0.786693
	0.449988	0.755984
	0.530525	0.836547
	1.25204	0.838833
	0.804767	0.784992
	0.974356	0.797776
	0.978127	0.833186
	0.53187	0.694482
	0.693854	0.719938
	0.428305	0.723528
	0.421911	0.83727
	0.881298	0.797348
	0.562505	0.729432
	0.659928	0.793866
	0.741824	0.763748
	0.701961	0.78851
	0.358228	0.624901
	1.05093	0.771103
	1.11281	0.813286
	0.353123	0.713002
	0.408525	0.728173
	0.59223	0.766891
	0.728533	0.711562
	1.4956	0.796487
	0.655019	0.73271
	1.23779	0.850283
	0.764884	0.737751
	1.00849	0.784552
	0.71077	0.670848
	1.48064	0.74309
	0.745895	0.797814
	0.759312	0.782774
	0.548483	0.688535
	1.30364	0.840247
	0.758838	0.751216
	0.850631	0.750024
	0.625694	0.751355
	0.547301	0.752109
	0.398287	0.672544
	1.09051	0.794854
	1.78701	0.831331
	1.58674	0.747912
	1.48125	0.821123
	0.481281	0.720238
	0.395889	0.759289
	0.577655	0.766415
	1.08729	0.742448
	0.596227	0.731125
	0.707186	0.728506
	0.40326	0.741114
	0.438208	0.735581
	0.333763	0.690506
	0.589438	0.819608
	0.930095	0.735076
	1.0899	0.737257
	0.749479	0.806422
	0.522481	0.742532
	0.667029	0.726766
	1.14274	0.836116
	0.864792	0.714137
	0.63757	0.743412
	1.03887	0.800519
	0.775722	0.729742
	0.804217	0.799636
	0.427503	0.770045
	0.641259	0.720915
	0.403081	0.705464
	1.22175	0.732481
	0.725609	0.81247
	0.618978	0.781588
	0.39342	0.732963
	0.309583	0.675861
	0.622687	0.803975
	1.04723	0.777543
	0.903145	0.798642
	1.22775	0.780076
	0.398717	0.727864
	0.847076	0.80266
	0.876056	0.813261
	0.973884	0.787009
	0.766431	0.759166
	0.562594	0.821712
	0.602002	0.74261
	1.00125	0.799728
	0.829336	0.701152
	0.983146	0.762143
	0.599107	0.744562
	0.287304	0.688579
	0.675065	0.805624
	0.594059	0.785254
	0.426894	0.769798
	0.402215	0.781934
	0.582626	0.774013
	0.915347	0.759372
	0.656573	0.78885
	1.03368	0.81071
	0.501615	0.646147
	0.368843	0.579307
	0.464446	0.746978
	1.39888	0.832867
	0.382199	0.73202
	0.856992	0.750636
	1.12831	0.773795
	0.375919	0.722342
	0.80498	0.810979
	0.84262	0.850348
	0.916369	0.798135
	1.11424	0.732276
	0.382446	0.745895
	1.0684	0.805563
	0.541668	0.707444
	0.546886	0.770069
	0.936495	0.819139
	0.57909	0.782787
	0.832674	0.7527
	0.814253	0.820636
	0.476948	0.802663
	0.571449	0.803424
	0.293952	0.685289
	0.378897	0.64923
	0.506437	0.686663
	0.515924	0.724214
	0.423914	0.691838
	0.563184	0.754558
	0.399286	0.677744
	0.483794	0.810896
	0.61025	0.777464
	0.557652	0.784474
	0.7515	0.777942
	0.710326	0.750347
	0.503179	0.819964
	0.547341	0.715153
	0.83001	0.804853
	1.23007	0.867026
	0.694795	0.786124
	0.467203	0.765536
	0.514096	0.786251
	0.617608	0.787538
	0.750822	0.795082
	0.786973	0.824809
	0.589616	0.7583
	0.648573	0.769423
	1.13766	0.799511
	0.771363	0.763247
	0.604049	0.764546
	1.06262	0.864082
	0.692392	0.846094
	1.42607	0.84356
	0.799203	0.670174
	0.618441	0.753855
	0.736424	0.749545
	0.433521	0.73225
	0.941883	0.802175
	0.472165	0.753478
	0.53813	0.791243
	0.37533	0.741387
	0.47045	0.768794
	0.399868	0.681521
	0.570635	0.783012
	0.873987	0.837998
	0.600934	0.787769
	0.743985	0.794284
	1.09571	0.8322
	1.16468	0.834197
	0.437272	0.719065
	0.618199	0.762106
	0.583092	0.776326
	0.551402	0.779232
	0.191135		0.683792
	0.743724		0.809884
	0.477405		0.717868
	0.42016		0.754916
	0.487614		0.80143
	0.249446		0.714097
	0.36395		0.777453
	0.566914		0.790696
	0.804262		0.721665
	0.466822		0.673956
	1.05532		0.777887
	0.565707		0.735453
	0.454802		0.782517
	0.834607		0.791628
	0.327044		0.703961
	0.383316		0.660142
	0.593482		0.796183
	0.34267		0.715251
	0.481143		0.748849
	0.333961		0.706965
	0.472941		0.775768
	0.937347		0.781643
	0.644249		0.820286
	1.20163		0.842845
	0.194436		0.761506
	0.651778		0.816927
	0.451264		0.728155
	0.954416		0.827571
	0.58742		0.745291
	0.26014		0.717468
	0.298116		0.722589
	0.457486		0.81565
	0.516927		0.785531
	0.426798		0.791314
	0.710157		0.834503
	0.219858		0.648641
	0.341473		0.68075
	0.581617		0.769973
	0.878033		0.741926
	0.770192		0.765858
	0.486502		0.720463
	0.37902		0.695543
	0.634409		0.717009
	0.431442		0.7917
	0.329208		0.706664
	0.503716		0.787108
	0.547597		0.767554
	0.459982		0.764516
	0.787181		0.758342
	0.735037		0.8127
	0.810064		0.826247
	0.69708		0.785886
	0.356062		0.742315
	0.962137		0.800231
	0.493512		0.750165
	0.796339		0.748543
	0.889262		0.847336
	0.343824		0.643507
	0.310244		0.741261
	0.23114		0.722073
	0.743354		0.783658
	0.473965		0.674299
	0.488069		0.774524
	0.357251		0.777152
	0.922219		0.827713
	0.849063		0.781575
	0.508075		0.755929
	0.437008		0.797419
	0.485019		0.71337
	1.14952		0.677812
	0.246928		0.608941
	0.316736		0.791192
	0.547752		0.772743
	0.315663		0.602768
	0.204884		0.714052
	0.346894		0.733973
	0.21439		0.737785
	0.404561		0.696237
	0.677899		0.785849
	0.406547		0.74201
	0.710515		0.746688
	0.393186		0.767157
	0.204677		0.658476
	0.814397		0.80347
	0.405085		0.706311
	0.21831		0.806055
	0.339356		0.764303
	0.214192		0.629708
	0.712481		0.781919
	1.01703		0.784573
	0.689865		0.8282
	0.483705		0.729784
	0.430557		0.703096
	0.353672		0.680979
	0.438558		0.699348
	0.528928		0.804912
	0.786157		0.850308
	0.350299		0.713203
	0.346771		0.803248
	0.6559		0.841975
	0.86617		0.81045
	0.852204		0.730988
	0.737513		0.756844
	0.693482		0.832468
	1.24104		0.814258
	1.07799		0.843968
	0.887018		0.755009
	0.583582		0.725587
	0.442983		0.688904
	0.345055		0.681652
	0.440487		0.77971
	0.27209		0.662007
	0.401087		0.667777
	0.343701		0.718521
	1.01239		0.850637
	0.459244		0.730648
	0.696654		0.833115
	0.787881		0.862259
	0.986722		0.77924
	0.784537		0.78468
	0.493168		0.760954
	0.38225		0.727256
	0.394586		0.78066
	0.534272		0.738602
	0.81226		0.805651
	0.368239		0.73598
	0.574797		0.783858
	0.344563		0.763866
	1.08629		0.818552
	0.337476		0.675312
	0.375423		0.725377
	0.834252		0.790438
	0.401193		0.73964
	0.65253		0.764923
	0.900209		0.787113
	0.468747		0.789469
	0.439716		0.753666
	0.491876		0.767365
	0.443748		0.716089
	1.15794		0.86049
	0.332285		0.729152
	1.28763		0.87896
	0.552914		0.752787
	1.16189		0.736972
	0.359263		0.610994
	0.962181		0.690663
	0.820415		0.667418
	0.815906		0.786121
	0.413476		0.791872
	0.36372		0.731297
	0.442696		0.665773
	0.68133		0.739242
	0.305839		0.677815
	0.203013		0.628077
	0.261116		0.661207
	0.365116		0.685288
	0.485455		0.677927
	0.193386		0.664078
	0.32336		0.691564
	0.318871		0.71048
	0.637808		0.7586
	0.513553		0.764952
	0.669401		0.844813
	0.480716		0.673938
	0.232421		0.597547
	0.282037		0.65683
	0.479037		0.744376
	0.339605		0.676845
	0.49334		0.792336
	0.497789		0.73385
	0.692013		0.770249
	0.888546		0.787828
	0.336091		0.725126
	0.484319		0.624337
	0.515613		0.751921
	0.172035		0.454432
	0.347748		0.854708
	0.715629		0.81849
	0.574502		0.818163
	0.497107		0.805404
	0.504641		0.749388
	0.30956		0.707741
	0.458689		0.733334
	0.809436		0.800456
	0.509491		0.771938
	0.450104		0.77311
	0.577153		0.775325
	0.482389		0.753914
	0.621716		0.740735
	0.603232		0.722225
	0.582782		0.74922
	0.913673		0.719682
	0.414398		0.765409
	0.503295		0.663952
	0.316736		0.676369
	0.718939		0.773867
	0.736708		0.806902
	0.684744		0.767185
	0.494027		0.790024
	0.426897		0.653047
	0.454883		0.762384
	0.144141		0.586847
	0.575387		0.796609
	0.265144		0.706995
	0.482389		0.752546
	0.189622		0.79977
	0.660153		0.839676
	0.502874		0.70628
	0.419382		0.724015
	0.801751		0.773353
	0.924423		0.853878
	0.396943		0.824711
	0.571839		0.806815
	0.197078		0.676068
	0.535936		0.79289
	0.219085		0.662809
	0.99728		0.746762
	0.276879		0.516017
	1.27817		0.889861
	0.725339		0.753665
	0.224061		0.590104
	0.351025		0.69407
	0.469651		0.7723
	0.46757		0.71343
	0.514625		0.763649
	0.384793		0.780789
	0.657901		0.76886
	0.198365		0.628452
	0.513223		0.837882
	0.236759		0.799046
	0.326622		0.700088
	0.340976		0.748785
	0.521907		0.77303
	0.881119		0.865104
	0.386991		0.692204
	0.308599		0.604517
	0.25387		0.663084
	0.238543		0.640975
	0.651684		0.808822
	0.317137		0.674758
	0.944075		0.77933
	0.352712		0.797195
	0.716398		0.761549
	0.668958		0.778877
	0.37042		0.742726
	0.91821		0.761214
	0.597582		0.768868
	0.986894		0.829835
	0.513883		0.819806
	0.68462		0.782419
	0.528607		0.780178
	0.431933		0.783436
	0.559622		0.801247
	0.30736		0.801018
	0.562871		0.751929
	0.69287		0.735366
	0.199218		0.7008
	0.559698		0.786371
	0.494284		0.831096
	0.944569		0.802447
	0.636477		0.759017
	0.515613		0.722654
	0.907153		0.815851
	0.882177		0.824235
	0.718054		0.759804
	0.658545		0.779731
	0.23114		0.6463
	0.388631		0.802223
	0.386003		0.75637
	0.888642		0.710535
	0.925844		0.733617
	1.21982		0.867858
	0.345178		0.642811
	0.42878		0.672635
	0.304031		0.557228
	0.469832		0.699884
	0.388085		0.719752
	0.423607		0.694351
	0.415216		0.646143
	0.256694		0.603136
	0.419281		0.680327
	0.400135		0.775354
	0.609873		0.648353
	0.750337		0.826614
	0.616167		0.746007
	0.703498		0.736357
	0.557268		0.710895
	0.407901		0.71962
	0.592237		0.749045
	0.428879		0.783776
	0.449727		0.834737
	0.305562		0.76788
	0.447269		0.780152
	0.457579		0.782227
	0.517091		0.723157
	0.198365		0.703685
	0.20571		0.755576
	0.714324		0.784551
	0.388522		0.765989
	0.584961		0.844703
	0.197078		0.752071
	0.810326		0.790274
	0.450575		0.708015
	0.325452		0.762001
	0.270527		0.773712
	0.236221		0.718343
	0.390698		0.678777
	0.48937		0.721677
	0.417253		0.758664
	0.651359		0.692253
	0.728954		0.655136
	0.524823		0.754426
	0.427493		0.70775
	0.258341		0.706817
	0.5215		0.805618
	0.206738		0.668584
	0.444512		0.732717
	0.831707		0.855393
	0.239784		0.691154
	0.396194		0.765849
	0.696045		0.734791
	0.713968		0.788854
	0.381695		0.805542
	0.770632		0.768003
	0.549992		0.73174
	0.394586		0.773196
	0.236938		0.724072
	0.203221		0.715121
	0.264023		0.708742
	0.521988		0.80104
	0.493082		0.736797
	0.520279		0.775668
	0.45395		0.723036
	0.393186		0.706251
	0.495141		0.790113
	0.275035		0.670109
	0.417558		0.754248
	0.496595		0.738878
	0.320859		0.747286
	0.580449		0.792468
	0.420392		0.778645
	0.312423		0.71661
	0.246928		0.672964
	0.379355		0.730013
	0.615341		0.787038
	0.545036		0.788053
	0.513718		0.794811
	0.196215		0.679289
	0.518647		0.768588
	0.493168		0.701591
	0.223113		0.747134
	0.320065		0.779918
	0.308049		0.706678
	0.429373		0.718671
	0.386771		0.786136
	0.896149		0.780873
	0.435647		0.685698
	0.262735		0.68787
	1.19587		0.805677
	0.65201		0.797421
	0.585468		0.737902
	0.441064		0.728269
	0.670351		0.683632
	0.520524		0.718239
	0.845561		0.804013
	0.222542		0.654709
	0.587853		0.771329
	0.406652		0.813137
	0.481773		0.767674
	0.235682		0.730054
	0.375423		0.761072
	0.321651		0.760168
	0.72493		0.842489
	0.492996		0.741418
	0.544258		0.750058
	0.474948		0.808831
	0.373611		0.782559
	0.384131		0.612477
	0.450199		0.740777
	0.43036		0.781393
	0.304728		0.717503
	0.394371		0.854197
	0.497874		0.765585
	0.339605		0.664402
	0.407381		0.70719
	0.416745		0.724614
	1.25713		0.84602
	0.4467		0.736417
	0.552607		0.782468
	0.286512		0.699808
	0.624574		0.807827
	0.577079		0.689641
	0.709977		0.791681
	0.379579		0.73349
	0.495398		0.771509
	0.307774		0.766906
	0.205297		0.661386
	0.577667		0.737316
	0.359263		0.743723
	0.478417		0.846161
	0.660795		0.77942
	0.312423		0.752199
	0.432816		0.68828
	0.310517		0.827234
	0.495655		0.765458
	0.455628		0.739923
	0.28975		0.766301
	0.629713		0.838928
	0.588862		0.732232
	0.271153		0.718162
	0.301511		0.494273
	0.442025		0.795089
	0.370992		0.782348
	0.912001		0.806546
	0.303054		0.724641
	0.287988		0.793986
	0.604987		0.803459
	0.600484		0.7784
	0.486241		0.718878
	0.399604		0.827553
	0.354271		0.874299
	0.377787		0.771282
	0.20959		0.702955
	0.597085		0.765602
	0.381473		0.770288
	0.372247		0.800926
	0.311199		0.725577
	0.476196		0.773167
	0.833591		0.743371
	0.626269		0.863857
	0.431049		0.66861
	0.382472		0.746832
	0.32727		0.649387
	0.450293		0.748365
	0.622194		0.844208
	0.570726		0.723641
	0.398223		0.746603
	0.419382		0.73868
	0.67489		0.698299
	0.370878		0.746959
	0.373952		0.660739
	0.641784		0.786625
	0.495826		0.721428
	0.714799		0.810786
	0.917887		0.797353
	0.46639		0.808523
	0.321783		0.715872
	0.372361		0.684876
	0.801169		0.690172
	0.389067		0.641925
	0.273644		0.699448
	0.250508		0.671042
	0.295689		0.748419
	0.221969		0.769706
	0.292227		0.685114
	0.373952		0.79278
	0.351025		0.740532
	0.58583		0.816708
	0.300807		0.672457
	0.403406		0.728839
	0.60274		0.842636
	0.504221		0.8005
	0.471903		0.743495
	0.790138		0.810384
	1.04121		0.824176
	0.640064		0.801305
	0.627284		0.776478
	0.5643		0.790633
	0.554063		0.691371
	0.341225		0.745901
	0.43154		0.809772
	0.354152		0.751809
	0.583873		0.746487
	0.400452		0.709112
	0.580084		0.681667
	0.947751		0.852335
	1.06014		0.840182
	0.321387		0.712249
	0.346649		0.765055
	0.349087		0.693791
	0.703679		0.756387
	0.310926		0.779678
	0.275958		0.752673
	0.326492		0.805626
	0.425106		0.805029
	0.389176		0.742602
	0.84159		0.78399
	0.38225		0.701793
	0.410388		0.644834

## Sheet: Fig.4n
Fig.4n	G3 Terc-/-+PBS	G3 Terc-/-+β-NMN
	65	72.973
	66.6667	62.5
	65.9574	70.1031
	50.5495	58.0645
	50.6173	61.7647

## Sheet: Fig.4q
Fig.4q		WT Old+PBS					WT Old+β-NMN
	0	25.8427	39.4231	44.5455	11.7021	31.0345	59.4595	58.5366	54.3689	65.3465	62
	1	46.0674	41.3462	33.6364	43.617	33.3333	27.9279	24.3902	30.0971	20.7921	29
	2	20.2247	11.5385	12.7273	35.1064	21.8391	9.00901	10.9756	9.70874	8.91089	6
	3	7.86517	7.69231	9.09091	4.25532	13.7931	3.6036	6.09756	4.85437	2.9703	3
	4	0	0	0	5.31915	0	0	0	0.970874	1.9802	0

[truncated: 5 more sheets: Fig.4r, Fig.4s, Fig.4t, Fig.4u, Fig.4v]
