# Supplementary material for: Restoring nuclear entry of Sirtuin 2 in oligodendrocyte progenitor cells promotes remyelination during ageing
Source: Nat Commun. 2022 Mar 9;13:1225. doi: 10.1038/s41467-022-28844-1 (PMC8907257; doi:10.1038/s41467-022-28844-1)
Supplement: Supplementary file 9 — Source data [file 41467_2022_28844_MOESM9_ESM.zip › Source Data/1-Source Data Supplementary Fig.8.xlsx]

## Sheet: Fig S8a
Fig S8a		G3 Terc-/-+DMSO			G3 Terc-/-+β-NMN
	Srebf1	1.31039	1.04972	0.726986	0.594604	0.438303	0.5
	Cdkn2a	0.835088	1.02101	1.17284	0.907519	0.913831	0.795536
	Il1b	0.993092	0.858565	1.17284	0.426317	0.373712	0.482968
	Aurka	1.08674	1.01396	0.907519	0.327598	0.496546	0.363493
	Tlr3	1.07923	0.888843	1.04972	0.469761	0.482968	0.417544
	Slc16a7	0.926588	1.1019	0.986233	0.524858	0.655197	0.566442
	Matk	1.42405	0.768438	0.907519	0.517632	0.479632	0.496546
	Pik3r5	1.1019	1.05702	0.852635	0.598739	0.615572	0.598739
	Ckb	0.965936	1.15669	0.90125	0.628507	0.566442	0.543367
	Runx1	1.02811	1.04972	0.933033	0.514057	0.570382	0.524858
	Irf5	1.04972	1.04247	0.907519	0.590496	0.50698	0.469761
	Syk	0.939523	1.04247	1.02101	0.479632	0.426317	0.539614
	Src	1.09429	0.97942	0.933033	0.650671	0.673617	0.602904
