# Supplementary material for: Restoring nuclear entry of Sirtuin 2 in oligodendrocyte progenitor cells promotes remyelination during ageing
Source: Nat Commun. 2022 Mar 9;13:1225. doi: 10.1038/s41467-022-28844-1 (PMC8907257; doi:10.1038/s41467-022-28844-1)
Supplement: Supplementary file 9 — Source data [file 41467_2022_28844_MOESM9_ESM.zip › Source Data/1-Source Data Supplementary Fig.3.xlsx]

## Sheet: Fig S3b
Fig S3b	WT	SIRT2-/- 21 dpl	SIRT2-/- 30 dpl	SIRT2-/- 60 dpl	SIRT2-/- 90 dpl
	39.9288	32.1375	32.7566	35.3572	36.1305
	57.8852	31.7226	33.2318	22.8618	38.9388
	50.1363	29.2607	30.8691	39.0599	39.1192
	55.5556	35.1301
	35.8659	29.9581
	31.3372

## Sheet: Fig S3c
Fig S3c	WT	SIRT2-/- 21 dpl	SIRT2-/- 30 dpl	SIRT2-/- 60 dpl	SIRT2-/- 90 dpl
	0.771983	0.811994	0.780621	0.772971	0.76666
	0.760124	0.796012	0.800301	0.798839	0.775126
	0.768683	0.812806	0.800129	0.781994	0.753696
	0.757261	0.775422
	0.759497	0.78716
	0.762919

## Sheet: Fig S3d
Fig S3d	Axon diameter (μm)	WT	SIRT2-/- 21 dpl	SIRT2-/- 30 dpl	SIRT2-/- 60 dpl	SIRT2-/- 90 dpl
	0.53849	0.716689
	0.510207	0.786406
	0.416072	0.756657
	0.571565	0.798163
	0.691043	0.790617
	0.461859	0.762827
	0.599359	0.800788
	0.452175	0.826092
	0.585428	0.789262
	0.488164	0.719365
	0.575838	0.777995
	0.692198	0.84363
	0.526576	0.762103
	0.594929	0.828392
	0.693126	0.795259
	0.393492	0.726238
	0.661905	0.772379
	0.49527	0.825004
	0.414576	0.740847
	0.449678	0.73822
	0.383354	0.750547
	0.390378	0.791921
	0.622472	0.78373
	0.439751	0.819879
	0.374217	0.680886
	0.371002	0.745962
	0.474276	0.785407
	0.277272	0.765603
	0.451942	0.795566
	0.360632	0.797431
	0.737168	0.797815
	0.350715	0.723436
	0.404459	0.796152
	0.332048	0.797158
	0.660118	0.808181
	0.533368	0.815705
	0.668326	0.800295
	0.456034	0.819193
	0.208042	0.766112
	0.275144	0.728018
	0.559364	0.717404
	0.365111	0.75388
	0.552008	0.813305
	0.382905	0.74526
	0.875267	0.792518
	0.497883	0.697471
	0.943729	0.832162
	0.395544	0.732589
	0.428664	0.767472
	0.326745	0.732514
	0.251711	0.658701
	0.624589	0.808378
	0.630044	0.835633
	0.270181	0.751481
	0.799651	0.801035
	0.6811	0.780877
	0.538562	0.843075
	0.491989	0.814844
	0.245102	0.720963
	0.350082	0.731105
	0.405842	0.733584
	0.335075	0.721934
	0.304517	0.747001
	0.355849	0.707121
	0.322336	0.738154
	0.306767	0.694049
	0.529119	0.857407
	0.527922	0.721954
	0.410178	0.838273
	0.328404	0.743314
	0.507285	0.739152
	0.425925	0.766832
	0.635758	0.809679
	0.622169	0.783841
	0.342069	0.76411
	0.499551	0.781787
	0.333199	0.711203
	0.316344	0.688536
	0.579065	0.807446
	0.886718	0.803753
	0.76956	0.678914
	0.223093	0.719282
	0.419695	0.782515
	0.377904	0.750764
	0.317744	0.749982
	0.500505	0.73718
	0.747701	0.83524
	0.603122	0.792393
	0.525944	0.773089
	0.697911	0.758596
	0.501745	0.783584
	0.760199	0.781106
	1.08543	0.839346
	0.611424	0.728496
	0.46009	0.748046
	0.577175	0.781841
	0.734968	0.734735
	0.597812	0.732044
	0.33408	0.734491
	0.703719	0.797986
	0.493138	0.792906
	0.431193	0.774303
	0.453302	0.800452
	0.457406	0.71415
	0.409948	0.710072
	0.451254	0.776303
	0.429737	0.727109
	0.501822	0.743695
	0.80699	0.81557
	0.707876	0.818169
	1.01882	0.759359
	0.338516	0.718765
	0.999114	0.815316
	0.72287	0.771371
	0.987298	0.835579
	0.474779	0.690751
	0.671538	0.75308
	0.46283	0.760468
	0.577819	0.840813
	0.439991	0.713002
	0.737063	0.812932
	0.699736	0.875029
	0.42681	0.762046
	0.470071	0.737006
	0.773814	0.827091
	0.471285	0.795766
	0.473082	0.81564
	0.762377	0.832002
	0.492406	0.745628
	0.61642	0.825665
	0.33768	0.764919
	0.465971	0.768458
	0.552741	0.809224
	0.726024	0.758433
	0.617723	0.839784
	0.425873	0.744914
	0.616789	0.845637
	1.06795	0.838115
	0.760826	0.686557
	0.400033	0.696092
	0.855774	0.770336
	0.508781	0.809161
	0.605738	0.760939
	0.626354	0.782551
	1.08684	0.818344
	0.425104	0.763469
	0.502562	0.77492
	0.431283	0.782219
	0.634815	0.850519
	0.413518	0.764465
	0.6546	0.686842
	0.376699	0.751699
	0.531618	0.830469
	0.281067	0.662247
	0.531273	0.77763
	0.393421	0.752464
	0.423103	0.726692
	0.545438	0.852163
	0.301883	0.703043
	0.293367	0.642469
	0.648429	0.800374
	0.75827	0.829399
	0.489197	0.782771
	0.415538	0.760558
	0.447998	0.865941
	0.529632	0.796741
	0.489763	0.84633
	0.310076	0.752254
	0.247579	0.709401
	0.631881	0.784966
	0.46889	0.768587
	0.330894	0.686791
	0.446497	0.811099
	0.742924	0.84473
	0.672586	0.819727
	0.48048	0.719476
	0.62314	0.713249
	0.869118	0.812202
	0.328742	0.769798
	0.240419	0.685931
	0.42112	0.830926
	0.516301	0.772413
	0.596883	0.789329
	0.351189	0.718283
	0.474837	0.749083
	0.425013	0.749052
	0.611497	0.791938
	0.464708	0.697301
	0.260333	0.711492
	0.354772	0.710555
	0.948225	0.868947
	0.213749	0.675171
	0.24005	0.699526
	0.259757	0.783155
	0.427368	0.704305
	0.49954	0.723854
	0.491989	0.703125
	0.370688	0.87848
	0.269893	0.746608
	0.459209	0.781139
	0.191872	0.665805
	0.856603	0.824367
	0.357993	0.763199
	0.712834	0.760735
	0.958574	0.787293
	0.288179	0.693226
	0.572108	0.777952
	0.424099	0.786313
	0.397725	0.732371
	0.329786	0.732485
	0.127736	0.526009
	0.859325	0.816935
	0.468654	0.801474
	0.695188	0.853518
	0.430446	0.793582
	0.547803	0.786151
	0.243377	0.611907
	0.423379	0.762894
	0.448839	0.805308
	0.550912	0.684977
	0.367352	0.74112
	0.394589	0.667093
	0.526386	0.766327
	0.464171	0.740663
	0.184414	0.774914
	0.504347	0.788679
	0.27474	0.618133
	0.682044	0.833883
	0.508628	0.774665
	0.154931	0.55979
	0.914691	0.883048
	0.224851	0.642936
	0.20649	0.621636
	0.364442	0.712897
	0.602819	0.705287
	0.539221	0.748095
	0.525764	0.813345
	0.505895	0.818686
	0.477249	0.721259
	0.53956	0.798711
	0.35013	0.808922
	0.591797	0.769076
	0.738175	0.832236
	0.419325	0.756214
	0.804222	0.81802
	0.471132	0.735944
	0.467469	0.77023
	1.12186	0.863515
	0.757026	0.79232
	0.426017	0.785531
	0.539827	0.765185
	0.334743	0.756565
	1.16631	0.793586
	1.77747	0.872356
	0.890064	0.83132
	0.541561	0.719537
	0.68349	0.807686
	0.827639	0.783748
	0.813997	0.870236
	0.274094	0.68651
	0.306677	0.779151
	1.83896	0.866684
	0.837617	0.77182
	0.434881	0.689905
	0.430613	0.793262
	0.710262	0.780783
	0.629833	0.812945
	0.437906	0.717033
	0.453828	0.654941
	0.447812	0.781712
	0.406784	0.797079
	0.490759	0.759332
	0.402755	0.764993
	0.525194	0.733422
	0.539529	0.778574
	0.26977	0.631715
	0.64753	0.742976
	0.639992	0.750252
	0.851395	0.816616
	0.757846	0.847186
	0.35524	0.701094
	0.63015	0.782165
	0.520367	0.698708
	0.748168	0.776178
	0.302452	0.672554
	0.437703	0.66373
	0.636263	0.819686
	0.53814	0.720429
	0.590559	0.726034
	0.918268	0.824317
	0.616186	0.821879
	0.727345	0.761559
	0.233087	0.797542
	0.669172	0.791555
	0.418901	0.755929
	0.397209	0.8042
	0.613163	0.716208
	0.576329	0.835676
	0.397153	0.761752
	0.78718	0.76524
	0.712787	0.793262
	0.316046	0.629043
	0.637665	0.773839
	0.625219	0.892717
	0.654643	0.771965
	1.02376	0.824355
	0.459656	0.779979
	0.39644	0.842286
	0.348303	0.750461
	0.278211	0.738763
	1.81309	0.89443
	0.482197	0.831416
	0.713845	0.835757
	0.388256	0.726723
	0.667163	0.84318
	0.296133	0.704004
	0.718568	0.719654
	0.44744	0.753251
	0.541346	0.792712
	0.524328	0.795897
	0.669677	0.796957
	0.249831	0.648997
	0.550811	0.799228
	0.565556	0.777437
	0.626805	0.83191
	0.233681	0.697779
	0.44848	0.742125
	0.469434	0.732167
	0.436612	0.774169
	0.956222	0.831895
	0.751969	0.787185
	0.767084	0.804183
	0.499618	0.705114
	0.359215	0.698841
	0.856772	0.813996
	0.45291	0.67448
	0.371062	0.734807
	0.407873	0.754484
	0.393125	0.798889
	0.267354	0.676844
	0.874417	0.828881
	0.544095	0.707193
	0.565448	0.74253
	0.597153	0.739001
	0.919481	0.841988
	1.06665	0.798025
	0.540207	0.701265
	0.527376	0.710848
	0.541469	0.784466
	0.531138	0.783962
	0.404651	0.703113
	0.321371	0.71276
	0.744169	0.787536
	0.692558	0.770654
	0.544716	0.707758
	0.326626	0.799651
	0.410354	0.729962
	0.433514	0.700172
	0.526702	0.839102
	0.530385	0.781586
	0.978331	0.838616
	0.989677	0.809875
	0.367699	0.924326
	0.469847	0.775045
	0.431848	0.705057
	0.408634	0.671533
	0.430613	0.837568
	0.398645	0.719689
	0.651603	0.748457
	0.744363	0.771265
	0.548491	0.759448
	0.496199	0.754189
	1.03017	0.805606
	0.655532	0.759954
	0.52123	0.755228
	0.657753	0.779198
	0.761984	0.667343
	0.86008	0.817535
	0.609043	0.769549
	0.52549	0.719817
	0.614555	0.759367
	0.603224	0.794674
	0.544044	0.783044
	0.781495	0.82942
	0.569933	0.76835
	0.448344	0.756809
	0.781779	0.837827
	0.912755	0.816949
	0.793678	0.78387
	0.365884	0.642711
	0.666747	0.794798
	0.567749	0.757169
	0.809124	0.77659
	0.757326	0.787932
	0.795325	0.765687
	0.587169	0.763111
	0.584973	0.754152
	0.307183	0.79623
	0.319328	0.738082
	0.572099	0.754547
	0.450627	0.773252
	0.909736	0.791056
	0.526997	0.833664
	0.482358	0.827944
	0.64187	0.770192
	0.865133	0.843966
	0.528867	0.774041
	0.245803	0.514285
	0.737333	0.774762
	0.928538	0.854587
	0.536798	0.719213
	0.600653	0.808462
	0.446807	0.707604
	0.310111	0.69283
	0.461402	0.758279
	1.18656	0.862731
	0.471814	0.68355
	1.02089	0.834628
	0.898548	0.795874
	0.427978	0.791117
	0.3631	0.779176
	0.387541	0.732266
	0.560038	0.768312
	0.288544	0.695001
	0.532858	0.727883
	1.41224	0.872723
	0.636115	0.849454
	0.53142	0.767487
	0.526902	0.796554
	0.46497	0.800716
	0.317027	0.705181
	0.208442	0.65303
	0.465674	0.765421
	0.383845	0.761266
	0.444231	0.683152
	0.316081	0.684108
	0.409853	0.764116
	0.383947	0.805562
	1.11634	0.844957
	0.505544	0.724094
	0.904368	0.826895
	0.835529	0.790688
	0.482197	0.735478
	1.44833	0.868859
	1.01618	0.797787
	0.302763	0.655501
	1.13952	0.844007
	0.634771	0.78485
	0.444156	0.744951
	0.675244	0.834995
	0.554234	0.803976
	0.402797	0.709111
	0.358581	0.79381
	0.264706	0.633877
	0.588103	0.812808
	0.769999	0.752062
	0.237915	0.597498
	0.351394	0.757626
	0.288775	0.716412
	0.625521	0.764623
	0.341209	0.69164
	0.873281	0.826214
	1.2543	0.886967
	0.480226	0.791568
	0.423732	0.770214
	0.913751	0.80122
	0.614266	0.766647
	0.44641	0.713519
	0.879426	0.7889
	0.601253	0.812213
	0.618001	0.787227
	0.198493	0.647826
	0.563847	0.75807
	0.394421	0.73876
	0.397586	0.744598
	0.228084	0.625701
	0.508116	0.771895
	0.843581	0.852491
	0.915576	0.786435
	0.615024	0.72643
	0.521602	0.767831
	0.599322	0.87973
	0.348415	0.745405
	0.527565	0.741211
	0.634666	0.797755
	1.37329	0.884843
	0.93996	0.816734
	0.508061	0.76419
	1.1391	0.871735
	0.43917	0.786303
	0.822038	0.823717
	0.509783	0.79929
	0.344959	0.671765
	0.614735	0.671699
	0.762224	0.839129
	0.69502	0.801052
	0.473855	0.702221
	0.647299	0.751004
	0.83432	0.831183
	0.615574	0.776156
	0.787885	0.796055
	0.404281	0.710624
	0.268554	0.72231
	0.442642	0.724031
	0.655269	0.746419
	0.693942	0.738931
	1.10281	0.751846
	0.802061	0.775549
	0.788652	0.785591
	0.462435	0.570751
	0.760964	0.782795
	0.868013	0.816581
	0.787652	0.793697
	0.404212	0.663044
	0.532962	0.764233
	0.693542	0.775113
	0.852469	0.780686
	0.584992	0.750083
	0.38412	0.666693
	0.86621	0.720911
	0.64907	0.801412
	0.679322	0.776616
	0.401279	0.717777
	0.578318	0.774443
	1.48975	0.867611
	0.336297	0.74066
	0.604555	0.774982
	0.368181	0.696585
	0.571905	0.761873
	0.346179	0.641191
	0.550479	0.663591
	1.247	0.859635
	0.503312	0.690821
	0.400768	0.72763
	0.402259	0.695009
	0.318719	0.633163
	0.52915	0.835651
	0.788244	0.801643
	0.975203	0.826851
	0.968074	0.828253
	0.318319	0.643506
	0.390279	0.654922
	0.642301	0.753764
	0.341469	0.79457
	0.610107	0.795417
	0.331798	0.745095
	0.3028	0.749869
	0.256361	0.698672
	0.567924	0.810684
	0.661813	0.746733
	0.421093	0.735514
	0.325912	0.683125
	1.43268	0.769499
	0.179291	0.646501
	0.604381	0.866921
	0.516108	0.755925
	0.961936	0.747782
	0.472683	0.7929
	0.450467	0.704489
	0.787089	0.841209
	0.536809	0.825878
	0.594966	0.720203
	0.474452	0.77202
	0.524983	0.756896
	0.606753	0.721491
	0.83935	0.785176
	0.737837	0.820269
	0.673147	0.83688
	1.40542	0.867871
	0.87502	0.812428
	0.982772	0.808385
	1.35259	0.850139
	0.504589	0.786685
	0.926374	0.748627
	0.768528	0.818161
	0.691075	0.744364
	1.37281	0.864514
	0.422999	0.725743
	0.920885	0.851672
	0.758446	0.813575
	1.13007	0.775618
	0.964038	0.837489
	0.27839	0.720722
	0.498217	0.763364
	0.63777	0.782022
	0.525986	0.805105
	0.72503	0.771395
	0.432644	0.741826
	1.07153	0.829061
	0.384913	0.799569
	0.69081	0.789554
	0.380668	0.735011
	0.385734	0.762128
	0.656301	0.778482
	0.282327	0.548741
	0.373134	0.694454
	1.14973	0.837837
	1.15168	0.87116
	0.685119	0.871775
	0.300613	0.613467
	0.418914	0.674703
	0.463238	0.73621
	0.417934	0.741654
	0.623629	0.762381
	0.456362	0.732943
	0.775776	0.80237
	0.820579	0.791535
	0.797693	0.823116
	0.507143	0.711334
	0.555224	0.77089
	1.02727	0.835162
	0.57984	0.77451
	0.569816	0.726532
	0.41499	0.708
	0.464827	0.752728
	0.601354	0.776052
	0.500827	0.732173
	0.513069	0.795391
	0.447812	0.69671
	0.410786	0.714132
	0.359354	0.703046
	0.822854	0.73025
	0.397809	0.72253
	0.270775	0.755042
	0.506487	0.801364
	0.393562	0.734641
	0.695459	0.763637
	0.439738	0.689634
	0.369399	0.66509
	0.41707	0.830188
	0.325589	0.652425
	0.473808	0.805026
	0.621741	0.723908
	0.284089	0.619295
	0.30568	0.660517
	0.467789	0.706256
	0.431848	0.738098
	0.451586	0.731705
	0.665323	0.741335
	0.578749	0.78335
	0.603371	0.795182
	0.564418	0.790493
	0.716745	0.759271
	0.681759	0.766417
	0.410313	0.725699
	0.500838	0.749546
	0.554274	0.780815
	0.472554	0.774236
	0.558451	0.731129
	0.417748	0.757074
	0.746365	0.756036
	0.396426	0.683361
	0.410029	0.745367
	0.540885	0.714498
	0.487721	0.699585
	0.506859	0.777446
	0.911077	0.800117
	0.680432	0.769281
	0.401487	0.677753
	0.431899	0.765628
	0.455365	0.731405
	0.832583	0.817614
	0.406484	0.715197
	0.433463	0.721712
	0.596	0.765334
	0.424072	0.708658
	0.548834	0.763093
	0.429078	0.781018
	0.528605	0.766585
	0.621	0.803154
	0.371764	0.678691
	1.15174	0.817853
	0.508552	0.710845
	0.450417	0.777922
	0.503808	0.808494
	0.66529	0.820324
	0.294631	0.73702
	0.505368	0.765902
	0.505401	0.778941
	0.905202	0.820968
	0.521177	0.76051
	0.634526	0.767199
	0.297888	0.686755
	0.567446	0.826528
	0.486765	0.749707
	0.959182	0.801141
	0.544686	0.778245
	0.803021	0.795756
	0.52225	0.785719
	0.622472	0.792907
	0.45231	0.749443
	0.621286	0.769225
	0.426615	0.681805
	0.454841	0.753822
	0.686057	0.826304
	0.428315	0.698981
	0.679192	0.789437
	0.501457	0.756608
	0.416178	0.704252
	0.653379	0.750491
	0.252481	0.61674
	0.406538	0.706978
	0.370554	0.745992
	1.10001	0.781518
	0.556152	0.791112
	0.428017	0.79037
	0.483197	0.754377
	0.622811	0.762785
	0.720819	0.825151
	0.620142	0.829791
	0.395151	0.714306
	0.594658	0.78125
	0.721657	0.759267
	0.419668	0.739755
	0.586961	0.772962
	0.601797	0.747898
	1.05948	0.806374
	0.787476	0.782508
	0.439297	0.746901
	0.487994	0.766992
	0.427628	0.843713
	0.345088	0.803222
	0.534292	0.74841
	0.856532	0.798762
	0.503488	0.717358
	0.465269	0.779064
	0.789088	0.802386
	0.354334	0.719501
	0.563552	0.809672
	0.342701	0.773595
	0.513836	0.763812
	0.43222	0.732144
	0.496657	0.708586
	0.728845	0.732509
	0.577819	0.816036
	0.390236	0.726557
	0.52276	0.746138
	0.452334	0.745596
	0.61871	0.804967
	0.433348	0.750349
	0.516838	0.768559
	0.676451	0.836074
	0.691115	0.778214
	0.521113	0.750707
	0.495483	0.743778
	0.76285	0.813322
	0.4352	0.719317
	0.766368	0.791611
	0.839257	0.794839
	0.394266	0.757679
	0.481725	0.710414
	0.508661	0.778207
	0.393224	0.777308
	0.588951	0.856548
	0.603352	0.755722
	0.578298	0.759963
	0.607484	0.745466
	0.449086	0.750982
	0.637543	0.765453
	0.579697	0.726965
	0.408824	0.686538
	0.769351	0.813119
	0.980591	0.780756
	0.384336	0.685705
	0.561906	0.724213
	0.350193	0.693713
	0.539797	0.699557
	0.449444	0.7465
	0.575347	0.756201
	0.372941	0.781439
	0.680595	0.787257
	0.56076	0.771551
	0.616825	0.781988
	0.402177	0.692901
	0.533492	0.803401
	0.442742	0.837302
	0.53291	0.782706
	0.629701	0.725084
	0.370389	0.720759
	0.673525	0.778964
	0.422644	0.755287
	0.724954	0.805137
	0.540546	0.779827
	0.745532	0.815294
	0.707061	0.769202
	0.40984	0.778866
	0.770568	0.812055
	0.70538	0.754807
	0.44636	0.704264
	0.529967	0.774447
	0.348892	0.705666
	0.565125	0.772944
	0.389625	0.663764
	0.648549	0.726604
	0.398478	0.782656
	0.440343	0.82311
	0.467635	0.749824
	0.550539	0.721067
	0.793643	0.851523
	0.501513	0.727174
	0.421159	0.780273
	0.40843	0.728246
	0.314692	0.733592
	0.406647	0.772373
	0.32125	0.662674
	0.495281	0.805034
	0.643897	0.784023
	0.54662		0.869701
	0.646649		0.82261
	0.320968		0.686647
	1.01197		0.868808
	0.524991		0.854286
	0.638086		0.820012
	0.608689		0.783603
	0.652092		0.812868
	0.698857		0.859333
	0.485938		0.790333
	0.818095		0.801925
	0.748792		0.792262
	0.563531		0.74997
	0.639258		0.763377
	0.955416		0.901267
	0.68475		0.806191
	0.632434		0.821237
	0.462476		0.725067
	0.491554		0.805188
	0.599017		0.744773
	0.668817		0.780738
	0.67059		0.877922
	0.680533		0.807939
	0.417965		0.801716
	0.408358		0.712929
	0.49846		0.811282
	0.661517		0.754695
	0.440149		0.783614
	0.828856		0.826737
	0.440384		0.758786
	0.864015		0.767162
	0.382701		0.796532
	0.817215		0.823793
	0.761363		0.831657
	0.828226		0.87332
	0.559885		0.805081
	0.820912		0.85735
	0.692293		0.805164
	0.434642		0.776837
	0.883733		0.80633
	0.709238		0.850762
	0.445035		0.724059
	0.666768		0.809099
	0.922329		0.816633
	0.472847		0.811135
	0.584856		0.807273
	0.731201		0.818676
	0.637185		0.841421
	0.471221		0.858295
	0.672929		0.849987
	0.491121		0.810467
	0.506745		0.836524
	0.560796		0.872313
	0.496494		0.88537
	0.741874		0.828971
	0.537579		0.861857
	0.281118		0.697717
	0.909188		0.893318
	0.563416		0.788502
	0.494312		0.855525
	0.758193		0.839756
	0.452791		0.679383
	0.574837		0.863006
	0.742752		0.747027
	0.756374		0.817577
	0.520549		0.801346
	0.760082		0.783143
	0.626342		0.776193
	0.720004		0.846974
	1.06725		0.852486
	0.737267		0.779928
	0.592603		0.817826
	0.654343		0.822056
	0.701143		0.856057
	0.604363		0.870857
	0.484319		0.777273
	0.486487		0.774158
	0.553207		0.794183
	0.536142		0.892194
	0.539113		0.796021
	0.62983		0.880163
	0.71328		0.837507
	0.739198		0.830507
	0.865457		0.851124
	0.555306		0.736768
	0.747262		0.817106
	0.691518		0.817137
	0.476277		0.795566
	0.770388		0.8332
	0.709441		0.835994
	0.790416		0.807878
	0.908599		0.815343
	0.455035		0.841054
	0.635438		0.845876
	0.630544		0.836841
	0.814962		0.814868
	0.515626		0.816654
	0.744073		0.852384
	0.946598		0.813107
	0.3927		0.851245
	0.679545		0.853113
	0.582125		0.83065
	0.319386		0.794005
	0.617144		0.809986
	0.538881		0.70906
	0.971162		0.834695
	0.650748		0.846949
	0.558593		0.789608
	0.609734		0.79002
	0.523224		0.845826
	0.443777		0.85279
	0.524781		0.762156
	0.448748		0.840138
	0.324565		0.657833
	0.478546		0.75294
	0.268234		0.639056
	0.561967		0.744152
	0.44097		0.74565
	0.641913		0.837926
	0.247478		0.709432
	0.30969		0.747385
	0.449646		0.775397
	0.537093		0.699102
	0.480429		0.800183
	0.588797		0.836853
	0.306862		0.835215
	0.506433		0.727543
	0.445682		0.777615
	0.672962		0.827359
	0.867051		0.86057
	0.71084		0.852673
	0.886813		0.820816
	0.433664		0.770889
	0.663854		0.724956
	0.688646		0.839249
	0.73576		0.814249
	0.481063		0.818122
	0.481104		0.831461
	0.517442		0.816448
	0.536987		0.668858
	0.381166		0.725863
	0.562385		0.790695
	0.66353		0.83618
	0.693111		0.818013
	0.635916		0.834961
	0.371608		0.752451
	0.557931		0.82246
	0.388235		0.722689
	0.601372		0.76646
	0.636597		0.867295
	0.507712		0.831036
	0.428657		0.81437
	0.651741		0.809817
	0.643679		0.839066
	1.05387		0.852049
	0.367807		0.733671
	0.378729		0.592874
	0.631474		0.784806
	0.553937		0.764914
	0.39185		0.651643
	0.490512		0.788607
	0.660158		0.842702
	0.401709		0.785848
	0.754941		0.822381
	0.544822		0.810223
	0.664286		0.820214
	0.706013		0.834188
	0.524761		0.904623
	0.63981		0.782597
	0.531446		0.774026
	0.587628		0.86804
	0.532815		0.82438
	0.570697		0.832242
	0.428602		0.798201
	0.512558		0.751143
	0.457274		0.820119
	0.81736		0.843337
	0.711526		0.804734
	0.899923		0.81421
	0.408145		0.708737
	0.536149		0.891899
	0.457187		0.837251
	0.74979		0.822057
	0.844136		0.853347
	0.532063		0.767544
	0.702583		0.827912
	0.885916		0.830251
	0.618952		0.792909
	0.811797		0.869685
	0.569387		0.737305
	0.466795		0.85312
	0.488622		0.784999
	0.859441		0.803722
	0.511497		0.841777
	0.574391		0.828238
	0.737553		0.858045
	0.530372		0.772509
	0.808612		0.866536
	0.622121		0.833903
	0.491535		0.701459
	0.387689		0.81594
	0.762992		0.793119
	0.696852		0.887029
	0.483671		0.768005
	0.660734		0.791311
	0.606635		0.705028
	0.986971		0.853005
	0.510328		0.804975
	0.510909		0.778382
	0.620232		0.82937
	0.553943		0.835643
	0.637352		0.836439
	0.390826		0.852905
	0.773998		0.789197
	0.424162		0.798445
	0.549473		0.707216
	0.545377		0.756828
	0.621195		0.841391
	0.491661		0.824042
	1.03977		0.767213
	0.672018		0.815426
	0.667388		0.788551
	0.706861		0.905651
	0.893794		0.852189
	0.477902		0.790341
	0.79982		0.827326
	0.51694		0.782565
	0.822608		0.859274
	0.685947		0.770264
	0.446533		0.809368
	0.559965		0.817355
	0.410163		0.899537
	0.531956		0.790055
	0.506853		0.712884
	1.18093		0.88455
	0.668728		0.791844
	0.571116		0.798667
	0.452061		0.739864
	0.440812		0.764931
	0.418795		0.833652
	0.706716		0.821211
	0.726149		0.855847
	0.450878		0.852284
	0.562325		0.897295
	0.416652		0.777
	0.488349		0.815148
	1.05737		0.881953
	0.474428		0.812288
	0.408635		0.771768
	0.806803		0.819785
	0.266291		0.73521
	0.838627		0.841771
	0.777595		0.851317
	0.567261		0.74534
	0.527347		0.803856
	0.38107		0.831861
	0.359616		0.744823
	0.818824		0.835993
	0.743361		0.831482
	0.337932		0.751868
	0.603408		0.829033
	0.848066		0.870775
	0.919541		0.796474
	0.899205		0.881802
	0.797699		0.79778
	0.622313		0.851757
	0.805474		0.836874
	0.886429		0.887765
	0.813419		0.858169
	0.713664		0.768118
	0.75746		0.760539
	0.887166		0.849366
	0.608342		0.819571
	0.391765		0.753582
	0.709437		0.791523
	0.538196		0.725276
	0.310359		0.781843
	0.488791		0.746929
	0.499529		0.8237
	0.572835		0.75663
	0.390106		0.72345
	0.444338		0.750159
	0.36038		0.748157
	0.336356		0.718856
	0.593703		0.827818
	0.416587		0.767119
	0.427087		0.816284
	0.360293		0.809747
	0.462183		0.645054
	0.979446		0.847087
	0.756604		0.83738
	0.49214		0.858246
	0.873651		0.778725
	0.595004		0.727937
	0.635687		0.747583
	0.351994		0.734405
	0.266845		0.743277
	1.04117		0.838783
	0.773342		0.806517
	0.632145		0.773109
	0.534196		0.778114
	0.620502		0.861787
	0.640781		0.794836
	0.330715		0.785041
	0.726196		0.69718
	0.569097		0.811472
	0.658558		0.834564
	0.530399		0.874292
	0.563138		0.788398
	0.602758		0.809683
	0.591791		0.528665
	0.641386		0.816747
	0.598451		0.730039
	0.659885		0.704492
	0.408002		0.816015
	0.506055		0.681769
	0.320707		0.656227
	0.457268		0.690027
	0.704725		0.760925
	0.404898		0.753746
	0.662662		0.814246
	0.342675		0.723402
	0.673641		0.697436
	0.676137		0.871694
	0.890695		0.79394
	0.216659		0.757627
	0.213037		0.844791
	0.767283		0.874079
	0.447747		0.797404
	0.475882		0.747681
	0.40553		0.772338
	0.484761		0.851977
	0.738586		0.85213
	0.517825		0.788983
	0.376735		0.800317
	0.930838		0.881112
	0.693864		0.803015
	0.362211		0.71824
	0.449307		0.748365
	0.431321		0.683869
	0.476419		0.71965
	0.445966		0.724521
	0.475613		0.8207
	0.487043		0.724693
	0.511697		0.802801
	0.535641		0.880302
	0.512435		0.811368
	0.342401		0.852883
	0.421831		0.775274
	0.458162		0.749813
	0.454762		0.721815
	0.692204		0.750993
	0.432929		0.760577
	0.646837		0.841448
	0.841554		0.866225
	0.252249		0.640724
	0.398174		0.740993
	0.670006		0.828378
	0.5401		0.766118
	0.765094		0.713739
	0.44821		0.857367
	0.77402		0.828052
	0.353444		0.757423
	0.62654		0.800308
	0.36171		0.650846
	0.7085		0.890667
	0.962217		0.864744
	0.505303		0.875428
	0.383538		0.732008
	0.597282		0.865162
	0.707187		0.758693
	0.426541		0.798813
	0.519299		0.76482
	0.610983		0.806856
	0.729162		0.819437
	0.585791		0.904004
	0.505708		0.785153
	0.547024		0.783267
	0.606157		0.763154
	0.608291		0.791841
	0.559823		0.787819
	0.37432		0.696608
	0.715223		0.827645
	0.704973		0.82536
	0.393425		0.85809
	0.390419		0.76115
	0.279119		0.78559
	0.582773		0.732728
	0.688585		0.791155
	0.652184		0.831609
	0.492965		0.777953
	0.460488		0.651645
	0.582824		0.823449
	0.445781		0.771955
	0.703246		0.777568
	0.546002		0.842823
	0.556023		0.720348
	0.341376		0.764074
	0.369122		0.766075
	0.484592		0.866571
	0.744572		0.797417
	0.504894		0.812229
	0.95478		0.850693
	0.419893		0.75393
	0.768652		0.84286
	0.944508		0.800348
	0.946397		0.876255
	0.509848		0.808051
	0.590636		0.796297
	0.75177		0.75713
	0.838838		0.774712
	0.657997		0.763438
	0.372204		0.622414
	0.542436		0.705348
	0.452704		0.750951
	0.327633		0.839235
	0.656241		0.818807
	0.775375		0.828646
	0.364525		0.668545
	0.519206		0.76543
	0.467459		0.753009
	0.546195		0.815371
	0.801472		0.868246
	0.2776		0.720495
	0.317535		0.68829
	0.548878		0.810339
	0.366239		0.84201
	0.426707		0.770849
	0.502336		0.793801
	0.355433		0.745173
	0.892458		0.755616
	0.558674		0.809024
	0.586625		0.661546
	0.744167		0.84082
	0.431113		0.774988
	0.470869		0.82192
	0.753605		0.845254
	0.521598		0.869541
	0.801006		0.806148
	0.382269		0.810889
	0.957901		0.84157
	0.499478		0.768464
	0.859367		0.800121
	0.491012		0.743664
	0.65038		0.732612
	0.590006		0.756323
	0.567211		0.764561
	0.448089		0.829952
	0.377012		0.746907
	0.848352		0.842291
	0.382701		0.705274
	0.417653			0.882633
	0.490553			0.876257
	0.167366			0.675066
	0.752723			0.785885
	1.2304			0.810474
	0.405275			0.81451
	0.358605			0.78681
	0.367374			0.834225
	0.63731			0.845869
	0.777682			0.750074
	0.43556			0.763108
	0.961443			0.942562
	0.574255			0.736725
	0.561928			0.842335
	0.683578			0.843778
	0.63731			0.825324
	0.46933			0.790067
	0.123608			0.681053
	0.455563			0.831214
	0.60239			0.849321
	0.345954			0.764553
	1.02614			0.82136
	0.390882			0.781173
	0.247215			0.803051
	0.51214			0.652752
	0.614941			0.852275
	0.360375			0.73276
	0.262212			0.669296
	0.375938			0.743009
	0.422201			0.75511
	0.336628			0.848283
	0.476064			0.802117
	0.25731			0.729657
	0.557378			0.765837
	0.589571			0.861198
	0.592802			0.842164
	0.2111			0.853646
	0.321142			0.756503
	0.441368			0.828277
	0.159577			0.585886
	0.296401			0.811408
	0.382652			0.660426
	0.370823			0.600244
	0.442808			0.755217
	0.572034			0.79479
	0.233986			0.672633
	0.267023			0.750453
	0.355036			0.723471
	0.413055			0.810002
	0.274082			0.747303
	0.217048			0.786707
	0.473382			0.87229
	0.414593			0.782401
	0.484021			0.780866
	0.267023			0.803072
	0.252313			0.767348
	0.362138			0.804493
	0.398942			0.717762
	0.334731			0.819293
	0.228479			0.760906
	1.08171			0.698478
	0.634306			0.619622
	1.29149			0.882674
	0.413055			0.750362
	0.274082			0.823981
	0.565317			0.863984
	0.382652			0.768899
	0.666604			0.817272
	0.225676			0.727582
	0.95879			0.866829
	0.7744			0.854659
	0.231249			0.74882
	0.979157			0.844192
	0.711863			0.880309
	0.397343			0.759816
	0.738205			0.83049
	0.577571			0.765802
	0.315139			0.679651
	0.518318			0.802019
	0.555089			0.815025
	0.882014			0.892098
	0.356825			0.840961
	0.974596			0.811925
	0.454164			0.807727
	0.477399			0.77202
	0.894912			0.723497
	0.41151			0.844414
	0.394126			0.711411
	0.252313			0.6883
	0.434096			0.818102
	0.467971			0.883205
	0.509648			0.712796
	0.304871			0.788727
	0.219962			0.717427
	0.761969			0.827964
	0.565317			0.755013
	1.23505			0.929956
	0.870389			0.895572
	0.781764			0.849183
	0.4267			0.643117
	0.725154			0.78659
	0.380985			0.757164
	0.351432			0.768557
	0.805824			0.907109
	0.438474			0.834827
	0.531657			0.789739
	0.338514			0.796668
	0.663733			0.82032
	0.422201			0.839349
	0.287681			0.650317
	0.463872			0.661335
	0.922239			0.839825
	0.233986			0.789285
	0.721634			0.898474
	0.589571			0.780836
	0.840624			0.889107
	0.545837			0.783401
	0.485334			0.766585
	0.441368			0.820364
	0.524423			0.874904
	0.633301			0.893619
	0.477399			0.939772
	1.27562			0.889491
	0.892775			0.867426
	0.580869			0.741826
	0.42069			0.790965
	0.526846			0.885312
	0.634306			0.846128
	0.311073			0.724355
	0.587408			0.767694
	0.449939			0.748263
	0.45835			0.818039
	0.459737			0.742107
	0.25731			0.691971
	0.565317			0.813518
	0.259772			0.651662
	0.70105			0.906511
	0.537611			0.811928
	0.538794			0.795584
	0.336628			0.770388
	0.244627			0.6492
	0.34779			0.569879
	0.545837			0.873722
	0.739928			0.840207
	0.28546			0.665006
	0.473382			0.849979
	0.321142			0.769638
	0.56306			0.798152
	0.685438			0.864094
	0.334731			0.704691
	0.56306			0.768877
	0.356825			0.918332
	0.259772			0.743736
	0.688219			0.906834
	0.751877			0.765084
	0.538794			0.943424
	0.4471			0.837581
	0.776863			0.806284
	0.476064			0.617127
	0.247215			0.655816
	0.614941			0.719987
	0.225676			0.730121
	0.739067			0.82523
	0.484021			0.745258
	0.578673			0.813852
	0.663733			0.841852
	0.208063			0.844742
	0.304871			0.744704
	0.225676			0.843047
	0.719867			0.807245
	0.936623			0.863294
	0.480059			0.760097
	0.641293			0.835375
	0.4471			0.894789
	0.551638			0.888118
	0.442808			0.840139
	0.579772			0.82774
	0.417653			0.974262
	0.434096			0.832989
	0.495717			0.866414
	0.904817			0.819475
	0.294245			0.737685
	0.374241			0.838038
	0.658919			0.889074
	0.624189			0.828162
	0.639304			0.787754
	0.500828			0.795471
	0.402121			0.737902
	0.416126			0.893165
	0.351432			0.643694
	0.728657			0.874685
	0.413055			0.738449
	0.550483			0.842615
	0.395738			0.760137
	0.454164			0.784893
	0.454164			0.834478
	0.296401			0.727767
	0.338514			0.787117
	0.922239			0.820675
	0.306952			0.82788
	0.688219			0.840679
	0.37931			0.602495
	0.785015			0.897588
	0.431153			0.721318
	0.390882			0.780088
	0.46933			0.787323
	0.244627			0.684008
	0.565317			0.815316
	0.422201			0.787956
	0.560794			0.810265
	0.349616			0.779676
	0.535237			0.86845
	0.549325			0.856777
	0.43556			0.746861
	0.608698			0.844939
	0.57092			0.81375
	0.394126			0.857113
	0.185412			0.518545
	0.342254			0.697539
	0.609743			0.846566
	0.342254			0.75892
	0.877673			0.803119
	0.559658			0.838244
	0.262212			0.759072
	0.71365			0.820283
	0.417653			0.78389
	0.818367			0.892614
	0.708277			0.877407
	0.657952			0.732319
	0.490553			0.805772
	0.597082			0.843422
	0.556235			0.795143
	0.309019			0.910438
	0.313113			0.672298
	0.365637			0.792572
	0.51214			0.801022
	0.776043			0.709485
	0.400535			0.795009
	0.362138			0.783544
	0.323119			0.741094
	0.336628			0.796668
	0.793885			0.849691
	0.736478			0.744024
	0.43556			0.775981
	0.27175			0.737723
	0.574255			0.862457
	0.485334			0.724303
	0.666604			0.822184
	0.344109			0.837735
	0.402121			0.767971
	0.912523			0.809376
	0.499555			0.800024
	0.686366			0.884235
	0.552791			0.82699
	0.742504			0.749062
	0.611827			0.863809
	0.370823			0.876461
	0.449939			0.697474
	0.553941			0.779215
	0.565317			0.836728
	0.950789			0.881337
	0.647222			0.814447
	0.370823			0.786227
	0.409961			0.836516
	0.733012			0.656015
	0.773578			0.877571
	0.635309			0.836697
	0.956796			0.87515
	1.21687			0.923056
	0.537611			0.898146
	0.292074			0.785406
	0.178412			0.638832
	0.81603			0.82363
	0.791476			0.810867
	0.345954			0.698702
	0.300666			0.804493
	0.635309			0.867207
	0.661811			0.887759
	0.72953			0.868124
	0.358605			0.820604
	0.515856			0.858405
	0.980457			0.812869
	0.649186			0.82749
	0.294245			0.790132
	0.709175			0.853986
	0.325083			0.830444
	0.52199			0.963296
	0.367374			0.788851
	0.623168			0.922717
	0.402121			0.800121
	0.236691			0.744704
	0.278689			0.679169
	0.542327			0.843661
	0.789865			0.821496
	0.358605			0.765778
	0.431153			0.586901
	0.34779			0.859033
	0.444243			0.814151
	0.548165			0.902774
	0.296401				0.737065
	0.456959				0.823775
	0.377628				0.8209
	0.847412				0.826099
	0.228479				0.682901
	0.628255				0.756667
	0.313113				0.768928
	0.323119				0.701628
	0.296401				0.691644
	0.369102				0.731401
	0.311073				0.777817
	0.673256				0.885988
	0.315139				0.719249
	0.2111				0.686344
	0.278689				0.75043
	0.356825				0.729399
	0.313113				0.647846
	0.59065				0.956797
	0.459737				0.920467
	0.296401				0.705021
	0.535237				0.789953
	0.276395				0.783778
	0.477399				0.732438
	0.548165				0.751353
	0.659885				0.831672
	0.262212				0.738742
	0.24201				0.843291
	0.289886				0.795299
	0.178412				0.647183
	0.330906				0.721552
	0.75778				0.854282
	0.27175				0.715153
	0.208063				0.732023
	0.513382				0.862217
	0.321142				0.711696
	0.313113				0.616264
	0.2111				0.635085
	0.356825				0.809578
	0.493142				0.775054
	0.517088				0.753216
	0.472035				0.764352
	0.377628				0.828859
	0.413055				0.81261
	0.429674				0.767664
	0.327035				0.83272
	0.351432				0.752639
	0.736478				0.808081
	0.526846				0.887641
	0.402121				0.770398
	0.094407				0.622752
	0.344109				0.785588
	0.2111				0.620766
	0.518318				0.830595
	0.625208				0.831682
	0.27175				0.866059
	0.448522				0.79288
	0.328976				0.664188
	0.753568				0.86101
	1.14685				0.898146
	0.43556				0.727034
	0.385965				0.771012
	0.489254				0.763404
	0.355036				0.750743
	0.325083				0.73899
	0.358605				0.755653
	0.822247				0.902543
	0.340389				0.706833
	0.583057				0.804334
	0.274082				0.667033
	0.351432				0.84793
	0.434096				0.863696
	0.489254				0.832727
	0.520769				0.845088
	0.441368				0.762027
	0.444243				0.81801
	0.557378				0.769285
	0.454164				0.810979
	0.513382				0.846108
	0.367374				0.717561
	0.652121				0.893003
	0.918087				0.844714
	0.557378				0.752881
	0.603446				0.674491
	0.56419				0.841699
	0.848913				0.912336
	0.423706				0.764289
	0.360375				0.672696
	0.923618				0.848738
	0.292074				0.754594
	0.669463				0.850955
	0.298541				0.616063
	0.946091				0.892609
	0.87331				0.815727
	0.397343				0.739994
	0.565317				0.820037
	0.236691				0.655105
	0.338514				0.797457
	0.640299				0.789839
	0.478731				0.786166
	0.228479				0.718256
	0.296401				0.709002
	0.27175				0.775271
	0.344109				0.792955
	0.296401				0.611674
	0.782578				0.85796
	0.287681				0.68374
	0.159577				0.715871
	0.724275				0.841321
	0.325083				0.650769
	0.363891				0.649288
	0.551638				0.784568
	0.287681				0.702336
	0.673256				0.820953
	0.568685				0.757842
	0.569804				0.748175
	0.542327				0.823051
	0.465243				0.715101
	0.543499				0.754761
	0.813686				0.871932
	0.668511				0.797765
	0.946091				0.892375
	0.370823				0.767067
	0.680778				0.892162
	0.276395				0.793533
	0.619068				0.853058
	0.975249				0.887865
	0.456959				0.829114
	0.874767				0.911246
	0.454164				0.682448
	0.306952				0.621426
	0.486644				0.735993
	0.259772				0.627196
	0.46933				0.722022
	0.338514				0.668276
	0.375938				0.784085
	0.659885				0.757598
	0.614941				0.7482
	0.553941				0.768654
	0.72953				0.852056
	0.751877				0.662219
	0.442808				0.737065
	0.673256				0.788664
	0.618039				0.797805
	0.449939				0.721019
	0.289886				0.652625
	0.385965				0.750604
	0.572034				0.788814
	0.367374				0.728076
	0.342254				0.68275
	0.679843				0.790809
	0.745072				0.880388
	0.87112				0.859652
	0.638308				0.781563
	0.466609				0.850552
	0.645251				0.86785
	0.349616				0.817392
	0.477399				0.848879
	0.750181				0.855278
	0.319154				0.698914
	0.505887				0.826635
	0.966067				0.884775
	0.661811				0.866527
	0.808191				0.885459
	0.315139				0.700531
	0.480059				0.773025
	0.27175				0.601855
	0.560794				0.843726
	0.80107				0.900584
	0.500828				0.862612
	0.920165				0.930696
	0.633301				0.860356
	0.739067				0.930046
	0.606602				0.860681
	0.472035				0.785823
	0.936623				0.837142
	0.42069				0.795161
	0.34779				0.787561
	0.481383				0.768389
	0.351432				0.760949
	0.654071				0.869472
	0.344109				0.758046
	0.575363				0.761766
	0.531657				0.635085
	0.369102				0.736242
	0.374241				0.814014
	1.00356				0.832034
	0.390882				0.783369
	0.569804				0.631229
	1.07936				0.951423
	0.362138				0.733877
	0.451352				0.812224
	0.323119				0.769673
	0.743361				0.886765
	0.332824				0.808332
	0.822247				0.911645
	0.327035				0.732126
	0.556235				0.861214
	0.315139				0.720605
	0.56306				0.849061
	0.536425				0.877496
	0.948778				0.868026
	0.351432				0.83551
	0.496999				0.854563
	0.603446				0.834825
	0.442808				0.743962
	0.486644				0.776927
	0.395738				0.797301
	0.927058				0.810376
	1.09459				0.94773
	0.338514				0.786541
	0.56419				0.830222
	0.63731				0.684328
	0.372536				0.731618
	0.473382				0.727484
	0.789059				0.856306
	0.20498				0.642784
	0.269397				0.687068
	0.736478				0.899977
	0.763638				0.875845
	0.639304				0.821679
	0.684509				0.881612
	0.550483				0.854979
	0.355036				0.787117
	0.45276				0.804906
	0.598147				0.855921
	0.485334				0.800368
	0.448522				0.787985
	0.734747				0.832622
	0.671362				0.620643
	0.549325				0.749126
	0.519545				0.771941
	0.677967				0.831522
	0.4267				0.775724
	0.269397				0.773435
	0.891348				0.838439
	0.861568				0.6984
	0.304871				0.680081
	0.975901				0.881783
	0.477399				0.848102
	0.690066				0.873205
	0.365637				0.730481
	0.673256				0.924123
	0.467971				0.785714
	0.298541				0.76038
	0.467971				0.778728
	0.362138				0.80278
	0.63731				0.86211
	0.449939				0.720119
	0.732143				0.901336
	0.623168				0.841226
	0.495717				0.75845
	0.837589				0.914647
	0.311073				0.795212
	0.608698				0.899589
	0.34779				0.740792
	0.431153				0.785674
	0.500828				0.814764
	0.641293				0.855844
	0.57092				0.703562
	0.509648				0.862787
	0.311073				0.687165
	0.332824				0.826009
	0.577571				0.85465
	0.482704				0.868314
	0.434096				0.777817
	0.747631				0.839498
	0.432627				0.815663
	0.490553				0.840903
	0.872581				0.781207
	0.474725				0.877869
	0.550483				0.826397
	0.267023				0.743631
	0.264628				0.784099
	1.38703				0.884937
	0.319154				0.861869
	0.680778				0.85368
	0.496999				0.868649
	0.459737				0.897653
	0.473382				0.839539
	0.278689				0.825924
	0.480059				0.79219
	0.155536				0.780258
	0.372536				0.741905
	0.800275				0.846451
	0.594946				0.756026
	0.614941				0.896406
	0.382652				0.862502
	0.838349				0.841967
	0.315139				0.721863
	0.627241				0.854061
	0.185412				0.648443
	0.298541				0.791824
	0.302776				0.726194
	0.465243				0.870756
	0.745072				0.779995
	0.259772				0.647142
	0.306952				0.655764
	0.344109				0.788714
	0.671362				0.876232
	0.541152				0.815302
	0.323119				0.796771
	0.510895				0.767523
	0.306952				0.522993
	0.311073				0.671463
	0.252313				0.702916
	0.685438				0.918813
	0.228479				0.667192
	0.167366				0.626124
	0.349616				0.629634
	0.466609				0.800364
	0.133512				0.656119
	0.362138				0.777216
	0.2111				0.697767
	0.461119				0.764767
	0.57092				0.846261
	0.487951				0.824609
	0.409961				0.795952
	0.927058				0.933987
	0.484021				0.769031
	0.603446				0.818704
	0.46933				0.788708
	0.723396				0.808005
	0.302776				0.644755
	0.181946				0.696945
	0.133512				0.747192
	0.591727				0.85458
	0.360375				0.680437
	0.300666				0.703329
	0.553941				0.775646
	0.481383				0.70231
	0.626225				0.87967
	0.4267				0.906311
	0.167366				0.818924
	0.607651				0.820021
	0.494431				0.942077
	0.334731				0.757096
	1.2153				0.926227
	0.214095				0.702026
	0.171127				0.64577
	0.317153				0.759026
	0.252313				0.787667
	0.231249				0.632797
	0.818367				0.802122
	0.392507				0.729359
	0.588491				0.812878
	0.340389				0.705673
	0.432627				0.759965
	0.643275				0.782485
	0.7744				0.877427
	0.608698				0.716917
	0.591727				0.706492
	0.678906				0.874169
	0.280964				0.668998
	0.628255				0.609975
	0.535237				0.826249
	0.507143				0.807302
	0.480059				0.744611
	0.557378				0.796487
	0.592802				0.880961
	0.37931				0.724806
	0.51214				0.812829
	0.466609				0.799291
	0.444243				0.775549
	0.332824				0.771914
	0.641293				0.769335
	0.712757				0.866139
	0.351432				0.805279
	0.138198				0.673744
	0.437019				0.758135
	0.34779				0.710189
	0.881292				0.823229
	0.306952				0.724997
	0.675144				0.877674
	1.01742				0.856265
	0.264628				0.682339
	0.454164				0.821927
	0.201851				0.774209
	0.397343				0.798142
	0.568685				0.854249
	0.181946				0.605227
	0.437019				0.683745
	0.474725				0.850749
	0.342254				0.758083
	0.508397				0.845821
	0.672309				0.804845
	0.445674				0.83976
	0.334731				0.729931
	0.425206				0.834109
	0.481383				0.702632
	0.638308				0.785902
	0.545837				0.84242
	0.500828				0.814627
	0.328976				0.737426
	0.495717				0.74881
	0.319154				0.747064
	0.403701				0.789386
	0.518318				0.810238
	0.416126				0.726083
	0.555089				0.864217
	0.294245				0.682246
	0.262212				0.813844
	0.574255				0.760325
	0.42069				0.822371
	0.395738				0.669883
	0.395738				0.721743
	0.709175				0.868967
	0.505887				0.782285
	0.43556				0.886843
	0.4267				0.685211
	0.442808				0.778265
	0.60239				0.739058
	0.323119				0.70404
	0.377628				0.797185
	0.581964				0.74281
	0.228479				0.752751
	0.372536				0.793046
	0.63731				0.831501
	0.543499				0.811048
	0.543499				0.905981
	0.612867				0.846274
	0.313113				0.892038
	0.233986				0.799204
	0.884897				0.907173
	0.480059				0.919115
	0.416126				0.781717
	0.848913				0.92385
	0.467971				0.903703
	0.83072				0.868721
	0.425206				0.735901
	0.414593				0.817255
	0.632295				0.928048
	0.677028				0.865446
	0.38925				0.783575
	0.596015				0.766309
	0.862306				0.898547
	0.623168				0.822417
	0.338514				0.755259
	0.651144					0.787037
	0.434096					0.815005
	0.769452					0.787468
	0.482704					0.821314
	0.520769					0.803606
[truncated: 409 more rows]

## Sheet: Fig S3e
Fig S3e		WT						SIRT2-/- 21 dpl					SIRT2-/- 30 dpl			SIRT2-/- 60 dpl			SIRT2-/- 90 dpl
	0	56.2092	58.6207	55.0388	49.6063	58.0357	72.3404	25.6757	22.6667	15.7143	12.5	9.87654	35	31.7829	47.2727	30.8411	27.907	42.4051	47.6923	31.3953	36.8687
	1	29.4118	24.1379	27.907	34.6457	28.5714	18.4397	33.7838	40	41.4286	45	38.2716	36.6667	24.031	24.5455	26.1682	33.7209	30.3797	33.0769	38.3721	27.7778
	2	12.4183	10.3448	12.4031	13.3858	10.7143	6.38298	29.7297	33.3333	32.8571	30	44.4444	18.3333	37.2093	19.0909	38.3178	36.6279	24.6835	11.5385	26.7442	33.3333
	3	1.30719	6.2069	4.65116	2.3622	1.78571	2.83688	9.45946	2.66667	5.71429	8.75	6.17284	8.33333	6.97674	9.09091	4.6729	0.581395	2.53165	7.69231	2.32558	2.0202
	4	0.653595	0.689655	0	0	0.892857	0	1.35135	1.33333	4.28571	3.75	1.23457	1.66667	0	0	0	1.16279	0	0	1.16279	0
