# Supplementary material for: Restoring nuclear entry of Sirtuin 2 in oligodendrocyte progenitor cells promotes remyelination during ageing
Source: Nat Commun. 2022 Mar 9;13:1225. doi: 10.1038/s41467-022-28844-1 (PMC8907257; doi:10.1038/s41467-022-28844-1)
Supplement: Supplementary file 9 — Source data [file 41467_2022_28844_MOESM9_ESM.zip › Source Data/1-Source Data Supplementary Fig.11.xlsx]

## Sheet: Fig S11a
Fig S11a	WT Young	G3 Terc-/-+PBS	G3 Terc-/-+β-NMN
	816.167	816.167	1113.13
	982.889	982.889	1082.87
	689.462	1089.46	1020.48
	1293.65	1056.37	1171.82
	881.74	881.74

## Sheet: Fig S11b
Fig S11b	WT Young	G3 Terc-/-+PBS	G3 Terc-/-+β-NMN
	236.901	236.901	251.236
	315.581	315.581	345.28
	227.442	227.442	287.384
	420.996	198.932	441.441
	343.944	343.944

## Sheet: Fig S11c
Fig S11c	WT Young	G3 Terc-/-+PBS	G3 Terc-/-+β-NMN
	28.669	28.669	22.8911
	33.3271	33.3271	31.8426
	32.9504	32.9504	21.5768
	32.5519	19.1091	37.2315
	38.8861	38.8861

## Sheet: Fig S11d
Fig S11d	WT Young	G3 Terc-/-+PBS	G3 Terc-/-+β-NMN
	348.606	404.099	361.759
	272.677	293.504	387.827
	314.331	367.815	396.671
	359.591	299.416	421.488
	337.919	413.812

## Sheet: Fig S11e
Fig S11e	WT Young	G3 Terc-/-+PBS	G3 Terc-/-+β-NMN
	47.541	54.29	48.155
	42.0168	42.3199	49.4027
	42.623	48.5075	41.0927
	49.1803	50.0902	45.1156
	46.2687	45.1733

## Sheet: Fig S11f
Fig S11f	WT Young	G3 Terc-/-+PBS	G3 Terc-/-+β-NMN
	867.333	918.086	923.867
	1109.41	668.574	820.879
	1149.83	1156.98	811.665
	1008.06	1058.12	898.099
			812.168

## Sheet: Fig S11g
Fig S11g	WT Young	G3 Terc-/-+PBS	G3 Terc-/-+β-NMN
	388.177	172.489	315.929
	436.765	160	355.666
	521.165	396.643	427.855
	397.114	270.859	416.871
			310.229

## Sheet: Fig S11h
Fig S11h	WT Young	G3 Terc-/-+PBS	G3 Terc-/-+β-NMN
	44.7552	18.7879	33.6168
	39.2352	23.9316	43.6531
	45.2938	33.9861	52.7038
	39.3939	25.5937	46.1116
			38.228

## Sheet: Fig S11i
Fig S11i	WT Young	G3 Terc-/-+PBS	G3 Terc-/-+β-NMN
	204.899	303.473	192.093
	168.46	339.475	176.482
	97.7757	329.954	91.6647
	257.551	385.993	229.426
	205.112		287.157

## Sheet: Fig S11j
Fig S11j	WT Young	G3 Terc-/-+PBS	G3 Terc-/-+β-NMN
	21.3333	35.5705	21.4286
	33.3333	36	30.7263
	17.2043	45.5224	14.2857
	27.6527	37.931	34.2679
	27.7778		25.1759
