# Supplementary material for: Restoring nuclear entry of Sirtuin 2 in oligodendrocyte progenitor cells promotes remyelination during ageing
Source: Nat Commun. 2022 Mar 9;13:1225. doi: 10.1038/s41467-022-28844-1 (PMC8907257; doi:10.1038/s41467-022-28844-1)
Supplement: Supplementary file 9 — Source data [file 41467_2022_28844_MOESM9_ESM.zip › Source Data/1-Source Data Fig.3.xlsx]

## Sheet: Fig.3c
Fig.3c	WT 6M	WT 9M	WT 15M	G3 Terc-/- 6M
	102.435	108.72	32.273	19.8905
	65.8075	80.7857	21.1986	41.2375
	109.036	78.5208	51.5992	23.2383
	77.4129	60.2464	55.4994	27.8332

## Sheet: Fig.3f
Fig.3f		Enrichment score[-log10P-value)]
	Metabolic pathways	5.74958
	Carbon metabolism	4.54061
	Endocytosis	4.54061
	Dopaminergic synapse	2.95861
	Valine, leucine and isoleucine degradation	2.5376
	Biosynthesis of amino acids	2.50864
	Glycolysis / Gluconeogenesis	2.31876
	Glutamatergic synapse	2.25964
	Proteasome	2.19382
	Fatty acid metabolism	2.05552
	Alzheimer's disease	1.87615
	Fc gamma R-mediated phagocytosis	1.86328
	Synaptic vesicle cycle	1.86328
	Renin secretion	1.84164
	Glucagon signaling pathway	1.80967

## Sheet: Fig.3g
Fig.3g		DMSO			β-NMN
	Sirt1	1.10701	0.672062	1.34412	0.573024	1.00463	0.766664
	Sirt2	0.872564	0.903335	1.26868	2.13366	1.49831	1.87038
	Sirt3	1.65864	0.835088	0.721965	0.702222	1.29235	1.19748
	Sirt4	0.937354	1.19471	0.89296	1.28046	1.2283	1.07674
	Sirt5	0.698985	1.17555	1.217	1.39797	0.954842	1.33176
	Sirt6	1.31039	0.80107	0.952638	1.1019	1.84038	0.876606
	Sirt7	1.09429	1.18921	0.768438	0.882703	1.64718	0.752623

## Sheet: Fig.3i
Fig.3i	G3 Terc-/-+PBS	G3 Terc-/- +β-NMN
	25.237	48.5208
	38.4567	60.2464
	22.1298	65.8075
	24.3019	77.4129

## Sheet: Fig.3k
Fig.3k	G3 Terc-/-+PBS	G3 Terc-/- +β-NMN
	0.751382	1.95379
	0.860334	2.43994
	1.54123	2.13434
	0.711936	2.70453
	1.13512	1.52649

## Sheet: Fig.3n
Fig.3n		G3 Terc-/-+PBS					G3 Terc-/-+NMN
	Non-lesion	0	0	0	0	4.7619	11.1111	9.09091	7.14286	7.69231	5
	Lesion-5 dpl	17.3913	14.2857	12	8.82353	16.6667	28.5714	22.2222	27.027	26.9231	36.8421
