# Supplementary material for: Restoring nuclear entry of Sirtuin 2 in oligodendrocyte progenitor cells promotes remyelination during ageing
Source: Nat Commun. 2022 Mar 9;13:1225. doi: 10.1038/s41467-022-28844-1 (PMC8907257; doi:10.1038/s41467-022-28844-1)
Supplement: Supplementary file 9 — Source data [file 41467_2022_28844_MOESM9_ESM.zip › Source Data/1-Source Data Fig.2.xlsx]

## Sheet: Fig.2c
Fig.2c	WT	SIRT2-/-
	48.1188	41.9709
	49.5271	40.2986
	47.7011	44.0227

## Sheet: Fig.2e
Fig.2e	WT	SIRT2-/-
	47.7409	34.5082
	48.5238	37.7949
	47.67	37.449

## Sheet: Fig.2h
Fig.2h	WT	SIRT2-/-
	816.167	495.192
	982.889	976.177
	689.462	598.317
	1293.65	619.045
	881.74

## Sheet: Fig.2i
Fig.2i	WT	SIRT2-/-
	236.901	60.0233
	315.581	268.673
	227.442	97.6843
	420.996	162.907
	343.944

## Sheet: Fig.2j
Fig.2j	WT	SIRT2-/-
	28.669	12.1212
	33.3271	27.5229
	32.9504	16.3265
	32.5519	26.3158
	38.8861

## Sheet: Fig.2m
Fig.2m	WT	SIRT2-/-
	867.333	986.01
	1109.41	589.63
	1149.83	561.537
	1008.06	1151.44
		863.584

## Sheet: Fig.2n
Fig.2n	WT	SIRT2-/-
	388.177	212.553
	436.765	154.048
	521.165	208.571
	397.114	207.734
		236.869

## Sheet: Fig.2o
Fig.2o	WT	SIRT2-/-
	44.7552	21.5569
	39.2352	26.1261
	45.2938	37.1429
	39.3939	32
		27.4286

## Sheet: Fig.2s
Fig.2s	WT 6M	SIRT2-/-	WT Old
	67.1113	32.1375	42.1155
	57.8852	31.7226	38.2867
	50.1363	29.2607	45.5442
	55.5556	35.1301	47.4304
	55.9792	29.9581	38.1746
	56.4057		43.1157
			41.5037

## Sheet: Fig.2t
Fig.2t		WT Young						SIRT2-/-					WT Old
	0	56.2092	58.6207	55.0388	49.6063	58.0357	72.3404	25.6757	22.6667	15.7143	12.5	9.87654	18.2796	49.5798	49.1228	43.4783	28.0374	21.6495	40.3846
	1	29.4118	24.1379	27.907	34.6457	28.5714	18.4397	33.7838	40	41.4286	45	38.2716	50.5376	25.2101	32.4561	39.1304	46.729	40.2062	39.4231
	2	12.4183	10.3448	12.4031	13.3858	10.7143	6.38298	29.7297	33.3333	32.8571	30	44.4444	21.5054	10.084	10.5263	8.69565	10.2804	29.8969	7.69231
	3	1.30719	6.2069	4.65116	2.3622	1.78571	2.83688	9.45946	2.66667	5.71429	8.75	6.17284	5.37634	14.2857	7.89474	8.69565	12.1495	5.15464	12.5
	4	0.653595	0.689655	0	0	0.892857	0	1.35135	1.33333	4.28571	3.75	1.23457	4.30108	0.840336	0	0	2.80374	3.09278	0

[truncated: 4 more sheets: Fig.2u, Fig.2v, Fig.2w, Fig.2x]
