# Supplementary material for: Restoring nuclear entry of Sirtuin 2 in oligodendrocyte progenitor cells promotes remyelination during ageing
Source: Nat Commun. 2022 Mar 9;13:1225. doi: 10.1038/s41467-022-28844-1 (PMC8907257; doi:10.1038/s41467-022-28844-1)
Supplement: Supplementary file 9 — Source data [file 41467_2022_28844_MOESM9_ESM.zip › Source Data/1-Source Data Supplementary Fig.10.xlsx]

## Sheet: Fig S10a
Fig S10a	WT Young	G3 Terc-/-+PBS	G3 Terc-/-+NMN
	114.248	95.0444	108.333
	145.12	94.9189	139.195
	115.723	60.994	125.451
	99.6557	68.3641	95.421
	123.689	106.189	118.454

## Sheet: Fig S10b
Fig S10b	WT Young	G3 Terc-/-+PBS	G3 Terc-/-+NMN
	1544.23	1053.42	1882.87
	1629.06	1149.94	1600.92
	1604.5	1350.69	1814.35
	1576.53	1135.83	1559.13
	1718.35	1209.7	1813.2

## Sheet: Fig S10c
Fig S10c	WT Young	G3 Terc-/-+PBS	G3 Terc-/-+NMN
	1753.19	1200.55	2124.95
	1762.7	1348.8	1784.93
	1761.8	1626.96	1942.12
	1804.81	1354.26	1654.03
	2020.41	1401.17	2066.72

## Sheet: Fig S10d
Fig S10d	WT Young	G3 Terc-/-+PBS	G3 Terc-/-+NMN
	5.35211	4.20168	4.95627
	7.90698	4.98084	7.38916
	4.77816	3.03951	4.98221
	4.41426	3.50877	4.15945
	4.64602	4.82315	4.31818

## Sheet: Fig S10e
Fig S10e	WT Young	G3 Terc-/-+PBS	G3 Terc-/-+NMN
	88.0814	87.7451	88.6076
	92.4188	85.2564	89.6907
	91.0714	83.0189	93.4211
	87.3518	83.871	94.2623
	85.0498	86.3354	87.7333

## Sheet: Fig S10f
Fig S10f	WT Young	G3 Terc-/-+PBS	G3 Terc-/-+NMN
	75.2735	54.9865	75.9615
	67.233	55.1237	73.6709
	62.0499	49.4172	64.5892
	79.0625	47.8395	74.8466
	74.6898	43.75	76.8443

## Sheet: Fig S10g
Fig S10g	WT Young	WT Old+PBS	WT Old+β-NMN
	114.248	70.6283	119.531
	145.12	110.057	150.167
	115.723	113.122	122.737
	99.6557	78.1253	103.596
	123.689	75.9337	128.375

## Sheet: Fig S10h
Fig S10h	WT Young	WT Old+PBS	WT Old+β-NMN
	1544.23	1329.63	1821.57
	1629.06	797.894	1876.8
	1604.5	1116.9	1826.6
	1576.53	1020.33	1616.63
	1718.35	1074.39	1678.38

## Sheet: Fig S10i
Fig S10i	WT Young	WT Old+PBS	WT Old+β-NMN
	1753.19	1484.04	1999.12
	1762.7	1037.26	2065.42
	1761.8	1260.41	2002.24
	1804.81	1190.39	1715.04
	2020.41	1200.79	1897.55

## Sheet: Fig S10j
Fig S10j	WT Young	WT Old+PBS	WT Old+β-NMN
	5.35211	4.44444	5.72207
	7.90698	5.44662	8.37004
	4.77816	4.22535	5.2459
	4.41426	4.45104	4.6589
	4.64602	4.375	4.9569

[truncated: 2 more sheets: Fig S10k, Fig S10l]
