# Supplementary material for: Restoring nuclear entry of Sirtuin 2 in oligodendrocyte progenitor cells promotes remyelination during ageing
Source: Nat Commun. 2022 Mar 9;13:1225. doi: 10.1038/s41467-022-28844-1 (PMC8907257; doi:10.1038/s41467-022-28844-1)
Supplement: Supplementary file 9 — Source data [file 41467_2022_28844_MOESM9_ESM.zip › Source Data/1-Source Data Supplementary Fig.13.xlsx]

## Sheet: Fig S13a
Fig S13a	WT	G3 Terc-/-	G3 Terc-/-+β-NMN
	1.06437	5.16941	4.95883
	1	4.05584	4.95883
	0.939523	4.02782	4.56306

## Sheet: Fig S13b
Fig S13b		IgG			anti-FLAG
	DMSO	0.130007	0.530957	0.130007	1.08423	1.95432	0.471937
	β-NMN	0.292532	0.292532	0.292532	0.509328	0.509328	0.509328
