# Supplementary material for: Restoring nuclear entry of Sirtuin 2 in oligodendrocyte progenitor cells promotes remyelination during ageing
Source: Nat Commun. 2022 Mar 9;13:1225. doi: 10.1038/s41467-022-28844-1 (PMC8907257; doi:10.1038/s41467-022-28844-1)
Supplement: Supplementary file 9 — Source data [file 41467_2022_28844_MOESM9_ESM.zip › Source Data/1-Source Data Supplementary Fig.1.xlsx]

## Sheet: Fig S1a
Fig S1a		OPC			Mature OL
	sirt1	0.872564	0.903335	1.26868	2.13366	1.49831	1.87038
	sirt2	70.6851	42.9127	85.8254	585.422	1026.37	783.252
	sirt3	1.66248	0.83702	0.723635	0.703847	1.29534	1.20025
	sirt4	3.37137	2.06098	2.45094	2.83497	4.7349	2.25532
	sirt5	1.22547	2.06098	2.13366	2.45094	1.67404	2.33486
	sirt6	0.097621	0.124424	0.092997	0.133354	0.127922	0.112137
	sirt7	0.467596	0.508152	0.328356	0.377182	0.703847	0.321599
