# Supplementary material for: Restoring nuclear entry of Sirtuin 2 in oligodendrocyte progenitor cells promotes remyelination during ageing
Source: Nat Commun. 2022 Mar 9;13:1225. doi: 10.1038/s41467-022-28844-1 (PMC8907257; doi:10.1038/s41467-022-28844-1)
Supplement: Supplementary file 9 — Source data [file 41467_2022_28844_MOESM9_ESM.zip › Source Data/1-Source Data Fig.1.xlsx]

## Sheet: Fig.1b
Fig.1b		OPC			Mature OL
	sirt1	1.21973	0.808631	1.02089	1.33832	2.14728	3.10038
	sirt2	138.054	91.8444	144.958	387.948	705.117	465.966
	sirt3	1.82344	1.11732	1.29373	4.87908	5.45871	8.65
	sirt4	0.489452	0.270448	0.43679	7.06176	7.5037	9.43348
	sirt5	2.00873	2.12915	2.08262	4.86501	9.1495	7.69339
	sirt6	1.35248	1.95911	2.46864	1.16261	1.72724	0.803949
	sirt7	0.153048	0.107655	0.114497	1.32136	1.87572	1.37361

## Sheet: Fig.1c
Fig.1c	OPC	Mature OL	Neuron	Microglia	Astrocyte
	107.114	862.87	39.1155	5.68174	0.99539
	194.416	573.242	21.2099	6.82108	0.856188
	181.396	905.769	11.8433	0.747943	1.17229

## Sheet: Fig.1e
Fig.1e		PDGFRa+SIRT2+/mm2			PDGFRa+SIRT2+/mm2 (SIRT2 in nucleus)
	P0	380.485	290.959	358.103	223.814	201.433	246.196
	P7	268.577	290.959	257.387	167.861	179.052	156.67
	P14	89.5258	55.9536	67.1443	33.5722	22.3814	22.3814
	P21	33.5722	33.5722	22.3814	0	0	0
	p90	0	0	0	0	0	0

## Sheet: Fig.1k
Fig.1k	WT 6M	WT 18M
	1.02966	0.779187
	1.03877	0.674247
	0.931569	0.6976

## Sheet: Fig.1m
Fig.1m		NL-Young	L-Young	L-Old
	SIRT2+ PDGFRa+/PDGFRa+ (%)	11.1111	68.0412	25.8621
		14.2857	69.4444	18.6992
		25	72.7273	41.3793

## Sheet: Fig.1n
Fig.1n		NL-Young	L-Young	L-Old
	SIRT2+ OPC (PDGFRa+SIRT2+)	30.4775	793.689	468.846
		63.3953	1103.84	546.027
		33.2113	851.527	295.425

## Sheet: Fig.1o
Fig.1o		NL-Young	L-Young	L-Old
	Nuclear SIRT2+ OPC (PDGFRa+SIRT2+)	15.2388	481.024	187.538
		31.6977	573.999	166.182
		0	468.34	98.475
