# Supplementary material for: Restoring nuclear entry of Sirtuin 2 in oligodendrocyte progenitor cells promotes remyelination during ageing
Source: Nat Commun. 2022 Mar 9;13:1225. doi: 10.1038/s41467-022-28844-1 (PMC8907257; doi:10.1038/s41467-022-28844-1)
Supplement: Supplementary file 9 — Source data [file 41467_2022_28844_MOESM9_ESM.zip › Source Data/1-Source Data Supplementary Fig.12.xlsx]

## Sheet: Fig S12c
Fig S12c	G3 Terc-/-+PBS	G3 Terc-/-β-NMN
	183.896	536.539
	856.592	1014.87
	1030.57	1316.94
	876.481

## Sheet: Fig S12d
Fig S12d	G3 Terc-/-+PBS	G3 Terc-/-β-NMN
	72.3524	226.251
	212.629	411.691
	336.214	428.006
	261.492

## Sheet: Fig S12e
Fig S12e	G3 Terc-/-+PBS	G3 Terc-/-β-NMN
	39.3443	42.1687
	24.8227	40.566
	32.6241	32.5
	29.8343

## Sheet: Fig S12h
Fig S12h	G3 Terc-/-+PBS	G3 Terc-/-β-NMN
	890.316	1230.55
	1138.62	1321.27
	780.497	993.905
	693.064

## Sheet: Fig S12i
Fig S12i	G3 Terc-/-+PBS	G3 Terc-/-β-NMN
	139.112	644.575
	360.121	638.762
	231.258	447.586
	215.27

## Sheet: Fig S12j
Fig S12j	G3 Terc-/-+PBS	G3 Terc-/-β-NMN
	15.625	52.3809
	31.6279	48.3444
	29.6296	45.0331
	31.0606

## Sheet: Fig S12m
Fig S12m	G3 Terc-/-+PBS	G3 Terc-/-+β-NMN (1-21)	G3 Terc-/-+β-NMN (3-21)
	38.6112	58.0615	54.23
	37.2739	69.0458	56.6469
	31.3726	59.7724	59.3368
	35.4167	54.9086	56.5157
	40.9091	59.3796	59.3875

## Sheet: Fig S12n
Fig S12n		G3 Terc-/-+PBS					G3 Terc-/-+β-NMN (1-21)					G3 Terc-/-+β-NMN (3-21)
	0	39.1304	31	33.9806	41.9355	19.1011	54.1284	43.3962	56.4356	45.7143	49.1803	50	41.8605	47.0588	43.8596	46.789
	1	30.4348	46	52.4272	44.086	50.5618	29.3578	41.5094	23.7624	40.9524	32.7869	33.8462	36.4341	37.8151	35.9649	33.0275
	2	25	19	8.73786	9.67742	14.6067	12.844	12.2642	17.8218	11.4286	13.1148	11.5385	20.155	12.605	13.1579	15.5963
	3	5.43478	2	3.8835	3.22581	7.86517	3.66973	2.83019	1.9802	1.90476	4.91803	4.61538	1.55039	2.52101	7.01754	4.58716
	4	0	2	0.970874	1.07527	7.86517	0	0	0	0	0	0	0	0	0	0

## Sheet: Fig S12o
Fig S12o	G3 Terc-/-+PBS	G3 Terc-/-+β-NMN (1-21)	G3 Terc-/-+β-NMN (3-21)
	0.797665	0.747818	0.743894
	0.790798	0.724489	0.770868
	0.798707	0.74225	0.730907
	0.782284	0.705056	0.768295
	0.838126	0.760548	0.759278

## Sheet: Fig S12p
Fig S12p	Axon diameter (μm)	G-Ratio
		G3 Terc-/-+PBS	G3 Terc-/-+β-NMN (1-21)	G3 Terc-/-+β-NMN (3-21)
	0.946702	0.823479
	0.645897	0.815774
	1.07627	0.820811
	1.26131	0.874677
	1.25377	0.87639
	1.20578	0.875204
	0.347915	0.649141
	0.475057	0.740532
	0.594811	0.822894
	0.307241	0.716126
	0.24417	0.746333
	0.656303	0.84579
	0.404166	0.708819
	0.371763	0.76667
	0.65458	0.835386
	0.441038	0.774018
	1.22091	0.837587
	0.374386	0.799127
	0.545981	0.727207
	1.12797	0.801898
	0.353496	0.722698
	0.255323	0.705244
	0.364401	0.697462
	0.455315	0.748637
	0.658135	0.810867
	0.360037	0.807936
	0.529604	0.774224
	0.520428	0.805821
	0.359199	0.761186
	1.00891	0.901845
	0.858989	0.854077
	0.652622	0.775847
	0.602856	0.855624
	0.576821	0.845347
	0.765869	0.855458
	0.658821	0.786658
	0.636269	0.866966
	0.626372	0.867514
	0.376592	0.763872
	0.256499	0.697725
	1.01656	0.868433
	0.949243	0.785145
	0.585885	0.866649
	0.382935	0.823255
	1.20584	0.844135
	0.591766	0.854799
	0.554328	0.835675
	0.220519	0.695195
	0.591257	0.752392
	0.349426	0.723829
	0.288802	0.706604
	0.580075	0.843323
	0.363781	0.733144
	0.392832	0.785242
	0.389174	0.718232
	0.911952	0.730773
	0.418801	0.777935
	0.307241	0.769869
	1.11083	0.740388
	0.62553	0.874144
	1.26334	0.781288
	0.84119	0.79802
	0.325098	0.794152
	0.51927	0.791177
	0.575384	0.818433
	0.846809	0.769251
	1.10485	0.888659
	0.789678	0.762624
	0.356042	0.764179
	0.434331	0.833864
	0.264873	0.790834
	0.429626	0.831519
	0.704538	0.85203
	0.92539	0.851269
	0.489572	0.87075
	0.411183	0.819942
	1.04885	0.745855
	0.916809	0.794654
	1.38249	0.899594
	0.582664	0.858148
	0.711767	0.890773
	0.418981	0.797278
	0.392065	0.72743
	0.562952	0.737468
	0.460248	0.823617
	0.443591	0.814397
	0.602731	0.879336
	0.960673	0.8579
	0.492179	0.773012
	0.454156	0.838597
	0.75508	0.852887
	0.391489	0.77293
	1.12557	0.916955
	0.376991	0.810593
	1.40705	0.845799
	0.874276	0.822563
	0.765771	0.846587
	0.328323	0.824327
	1.35599	0.819105
	1.18664	0.83134
	0.495229	0.827839
	0.37938	0.81958
	0.383524	0.772432
	0.391104	0.768489
	1.55282	0.914428
	0.370749	0.78582
	1.00479	0.834847
	0.314266	0.747467
	0.34378	0.816038
	0.517818	0.799439
	0.425223	0.806195
	0.40658	0.816055
	1.44599	0.83447
	0.317602	0.804153
	0.610179	0.681686
	1.05722	0.744619
	0.25414	0.708517
	0.338483	0.757369
	0.914919	0.867169
	1.47613	0.838746
	1.19272	0.818013
	0.715669	0.689647
	0.394553	0.812137
	0.335356	0.746614
	0.588577	0.819808
	0.516216	0.725223
	0.392832	0.819971
	0.314505	0.694226
	0.855564	0.823966
	0.306996	0.709941
	0.62541	0.795392
	0.633304	0.803239
	0.342023	0.781904
	0.243244	0.662651
	0.586014	0.654534
	0.36502	0.679771
	0.876512	0.750974
	0.849826	0.846831
	0.356042	0.761765
	0.496898	0.715451
	0.409348	0.771163
	0.921723	0.810561
	0.348564	0.787952
	1.02269	0.907143
	0.467067	0.778238
	0.824377	0.848829
	0.284071	0.712094
	0.37539	0.741555
	0.430326	0.790738
	0.200118	0.564843
	0.851773	0.837094
	0.338261	0.728802
	0.731688	0.869581
	0.650658	0.816023
	0.352856	0.747036
	0.353283	0.814499
	0.851065	0.73108
	0.25414	0.733504
	0.523888	0.816059
	1.57171	0.835183
	1.34976	0.864011
	0.894281	0.886453
	0.510055	0.779686
	0.289583	0.793016
	0.234097	0.672392
	0.290102	0.687406
	0.378187	0.74235
	0.508725	0.824578
	0.938155	0.755033
	0.831379	0.850479
	0.571972	0.888264
	1.4978	0.883952
	0.575776	0.796239
	0.711026	0.868261
	0.597337	0.739725
	0.337816	0.77009
	0.405654	0.764038
	0.393598	0.818737
	0.477428	0.764657
	0.772719	0.837359
	0.385872	0.747777
	0.836254	0.785723
	0.502472	0.839612
	0.352002	0.775687
	0.494772	0.841131
	0.447982	0.742791
	0.423804	0.847854
	0.387818	0.800093
	0.589472	0.809838
	0.769204	0.805032
	0.252953	0.61711
	0.449826	0.58966
	0.424337	0.793668
	0.433116	0.730686
	0.503071	0.818908
	1.08816	0.877513
	0.562684	0.829753
	1.40683	0.893454
	0.459757	0.804893
	0.528324	0.747556
	0.608944	0.795906
	1.12309	0.876354
	1.84308	0.922255
	0.302301	0.688332
	0.223233	0.626164
	0.821633	0.865711
	0.483383	0.782013
	0.801224	0.855707
	0.331063	0.670375
	0.399671	0.792791
	0.567613	0.820367
	0.490494	0.76233
	0.548183	0.822644
	0.399106	0.797496
	0.994023	0.823748
	0.75985	0.763178
	1.58687	0.886356
	0.768127	0.802448
	0.380964	0.789325
	0.853979	0.850864
	1.22215	0.825739
	1.3845	0.888887
	0.65905	0.824976
	0.278991	0.673431
	1.51901	0.818403
	0.556496	0.728548
	1.5118	0.923248
	0.821725	0.847336
	0.884123	0.879839
	0.493401	0.767639
	0.264304	0.803253
	0.931714	0.873557
	0.48385	0.7569
	0.530457	0.884739
	0.388206	0.748646
	0.285657	0.724352
	1.46137	0.914619
	0.346832	0.660225
	0.641336	0.826096
	0.937352	0.802821
	1.36556	0.878335
	0.432768	0.814422
	0.440013	0.74867
	0.390911	0.757262
	0.441721	0.812282
	0.217771	0.72956
	0.385091	0.73466
	0.292943	0.688057
	0.539881	0.794796
	0.574467	0.837462
	0.472196	0.809333
	0.599977	0.830031
	0.635558	0.823218
	0.571841	0.754047
	0.792818	0.764679
	1.05928	0.916603
	1.33597	0.873366
	0.51956	0.799082
	1.03418	0.901277
	0.814548	0.862318
	1.44208	0.833395
	0.38372	0.786277
	0.884889	0.782403
	1.13999	0.910733
	0.417361	0.799442
	0.283009	0.721457
	0.349211	0.784786
	0.601106	0.704689
	0.628771	0.767691
	0.455811	0.810368
	0.540577	0.829596
	0.421132	0.797108
	0.830382	0.712007
	0.497352	0.786024
	1.02827	0.804427
	0.405113	0.703113
	0.54257	0.756058
	0.528226	0.828996
	0.320893	0.710516
	0.325736	0.756852
	0.542949	0.803449
	0.402415	0.769742
	0.530481	0.776978
	0.532959	0.700386
	0.700577	0.713899
	0.732802	0.79816
	0.567692	0.791905
	1.17163	0.80916
	0.590349	0.767407
	0.683837	0.818779
	0.464436	0.76276
	0.744672	0.783849
	0.388453	0.694955
	0.228362	0.632196
	0.361369	0.809008
	0.44225	0.730135
	0.431131	0.74628
	0.567965	0.78292
	0.377812	0.702512
	0.331752	0.785037
	0.440774	0.644123
	0.48835	0.672798
	0.266164	0.648093
	1.1043	0.811914
	0.564067	0.792304
	0.537838	0.705883
	0.349389	0.708289
	0.502934	0.754
	0.34901	0.791408
	0.531448	0.739196
	0.48902	0.794498
	0.720694	0.850401
	0.214815	0.724036
	0.82432	0.820908
	0.803406	0.805977
	0.479347	0.818065
	0.600898	0.791898
	0.301239	0.788897
	0.484598	0.795909
	0.368918	0.768533
	0.67842	0.816292
	0.796816	0.820756
	0.220403	0.639462
	0.927988	0.817941
	0.611587	0.816472
	0.621567	0.697569
	0.472614	0.770129
	0.651715	0.736828
	0.509045	0.791586
	0.790131	0.790791
	0.576397	0.773882
	0.842499	0.742514
	0.434871	0.730795
	0.500279	0.736517
	0.536725	0.773179
	0.559078	0.780895
	0.432053	0.782324
	0.425181	0.746636
	0.446706	0.792599
	0.468892	0.809598
	0.430594	0.76605
	0.492956	0.741533
	0.800874	0.804875
	0.344952	0.786283
	0.452155	0.783602
	0.236805	0.72033
	0.575353	0.823905
	0.555052	0.734879
	0.682433	0.784555
	0.684254	0.85962
	0.523753	0.800162
	0.710681	0.823572
	0.408276	0.817881
	0.595715	0.872247
	0.475874	0.861161
	0.722957	0.737257
	0.75259	0.857678
	0.40991	0.789407
	0.766677	0.845796
	0.860333	0.828081
	0.513311	0.796953
	0.675026	0.858498
	0.468031	0.810044
	0.652982	0.848236
	0.752983	0.805884
	0.562875	0.832416
	0.529224	0.860322
	0.517194	0.80687
	0.671304	0.856467
	0.682826	0.839556
	0.358106	0.710508
	0.631313	0.794834
	0.736607	0.876318
	0.905258	0.906576
	0.744031	0.817017
	0.946764	0.806208
	0.546539	0.853864
	0.292997	0.765866
	0.969403	0.783171
	0.529602	0.81895
	0.758598	0.814403
	0.679766	0.826347
	0.673951	0.828635
	0.374821	0.783214
	0.833706	0.813875
	0.475856	0.876856
	0.490667	0.831762
	0.67209	0.840806
	0.920592	0.905268
	0.581814	0.858522
	0.381498	0.778783
	0.717197	0.876581
	0.4908	0.846539
	0.906283	0.846132
	0.914406	0.897025
	0.616701	0.871751
	0.693197	0.821602
	0.404973	0.848124
	0.289753	0.796923
	0.692887	0.873988
	0.795278	0.86615
	0.463476	0.82352
	0.525436	0.872517
	0.585931	0.820866
	0.6173	0.841131
	0.715618	0.876561
	0.731931	0.872699
	0.844506	0.848354
	1.11382	0.900705
	0.36316	0.808504
	0.300601	0.709441
	0.307853	0.731195
	0.681834	0.827377
	0.733579	0.865322
	0.59426	0.845719
	0.536877	0.841057
	0.819986	0.875654
	0.803125	0.857575
	0.450342	0.801187
	0.706404	0.831767
	0.546244	0.779942
	0.475019	0.79238
	0.932656	0.877741
	0.613972	0.850037
	0.491587	0.834627
	0.373765	0.795631
	0.598692	0.842374
	0.557289	0.836122
	0.923218	0.855486
	0.553402	0.810833
	0.923725	0.870485
	0.47299	0.780366
	0.975099	0.864994
	0.902439	0.869857
	0.682342	0.876571
	0.393339	0.768684
	1.30643	0.887266
	0.502103	0.827051
	0.581707	0.892617
	0.721617	0.852704
	1.19558	0.85486
	0.62554	0.842781
	0.425685	0.828167
	0.59608	0.829939
	0.765406	0.869366
	0.680786	0.843386
	1.13032	0.895889
	0.490886	0.812666
	0.68451	0.857092
	0.577018	0.752074
	0.490897	0.818762
	0.376038	0.773085
	0.422071	0.752641
	0.650693	0.828626
	0.467838	0.849586
	1.15027	0.837631
	0.855466	0.86363
	0.633294	0.836054
	0.719318	0.853935
	0.474056	0.832912
	0.636467	0.765117
	0.656322	0.844477
	0.804789	0.843354
	0.826351	0.87714
	0.43322	0.784459
	0.499421	0.731536
	0.584716	0.857892
	0.933254	0.889603
	0.605477	0.838946
	1.06447	0.894608
	0.781861	0.851109
	0.571451	0.873559
	0.76287	0.840693
	0.272841		0.710679
	0.316855		0.699145
	0.373619		0.747989
	0.466528		0.761506
	0.393752		0.72936
	0.892728		0.831854
	0.273725		0.564743
	0.548073		0.802272
	0.44907		0.72171
	0.386643		0.716708
	0.783071		0.823737
	0.767253		0.766917
	0.596848		0.796366
	0.314397		0.669829
	0.602299		0.707628
	0.398652		0.797824
	0.347585		0.707597
	0.66776		0.704407
	0.300465		0.730025
	0.459976		0.718906
	0.339711		0.793168
	0.274296		0.764971
	0.480099		0.785748
	0.550402		0.776166
	0.832601		0.809203
	0.289961		0.758612
	0.436365		0.718455
	0.688498		0.733685
	0.596181		0.745009
	0.444336		0.712653
	0.4366		0.810886
	0.430093		0.658382
	0.407082		0.716301
	0.434296		0.735712
	0.485585		0.713631
	0.342021		0.76222
	0.291515		0.682832
	0.54811		0.729425
	0.680129		0.809617
	1.17579		0.755657
	0.666286		0.771728
	0.340071		0.700862
	0.522094		0.711237
	0.414246		0.731552
	0.587866		0.720084
	0.557829		0.771947
	0.527838		0.787875
	0.181214		0.649891
	0.406726		0.789474
	0.56549		0.772176
	0.539786		0.812083
	0.488253		0.693894
	0.548959		0.76498
	0.339987		0.755336
	0.476241		0.683795
	0.390927		0.802751
	0.326921		0.724895
	0.588045		0.785309
	0.40888		0.771526
	0.499014		0.77505
	0.782788		0.77113
	0.520442		0.782526
	1.1291		0.836113
	0.25102		0.652927
	0.556155		0.756685
	0.469334		0.664301
	0.442445		0.7256
	0.498803		0.736068
	0.661848		0.74765
	0.654203		0.785378
	0.358351		0.749342
	0.241546		0.699505
	0.461493		0.786175
	0.511313		0.78472
	0.569921		0.812695
	0.596815		0.736953
	0.250249		0.717956
	0.528054		0.715161
	0.502459		0.769948
	0.504869		0.712436
	0.827819		0.750593
	0.724778		0.800077
	0.383128		0.807617
	0.578607		0.750393
	0.700862		0.797717
	0.199276		0.703331
	0.553835		0.776699
	0.435394		0.753669
	0.404203		0.798624
	0.909627		0.739484
	0.593816		0.754135
	0.717197		0.709907
	0.339008		0.806244
	0.507575		0.667055
	0.42472		0.697464
	0.718741		0.750628
	0.776536		0.766095
	0.718365		0.811527
	0.48655		0.701887
	0.643192		0.718493
	0.842719		0.747878
	0.528876		0.790897
	0.603878		0.802185
	0.648456		0.790427
	0.586506		0.701065
	0.539043		0.765642
	0.310155		0.794181
	0.345173		0.692112
	0.443075		0.764907
	0.846468		0.708875
	0.452663		0.703926
	0.437991		0.707439
	0.357406		0.677101
	0.386172		0.646877
	0.388908		0.70253
	0.439215		0.776365
	0.806646		0.749072
	0.214974		0.637595
	0.357605		0.78569
	0.586249		0.787912
	0.447517		0.68675
	0.404842		0.672516
	0.695052		0.802754
	0.525739		0.714567
	0.559117		0.727515
	0.640416		0.798431
	0.426903		0.715297
	0.517462		0.792027
	0.668058		0.789082
	1.27056		0.803893
	0.879986		0.833119
	0.919846		0.752713
	0.516396		0.748885
	0.964118		0.713442
	0.61159		0.58037
	0.299061		0.636303
	0.595279		0.775278
	0.276288		0.680289
	0.294271		0.710226
	0.605495		0.799673
	0.388052		0.701157
	0.550851		0.662564
	0.422284		0.679607
	0.677114		0.730004
	0.60401		0.785638
	0.77944		0.756187
	0.379678		0.655871
	0.703445		0.789106
	0.610744		0.711577
	0.229453		0.652183
	0.44161		0.703014
	0.249578		0.725155
	0.511624		0.713649
	0.806057		0.701064
	0.856734		0.664291
	0.738325		0.756076
	0.313383		0.632135
	0.484917		0.664256
	0.352812		0.775876
	0.407236		0.728808
	0.724735		0.657207
	0.261675		0.649391
	0.402843		0.697679
	0.498284		0.739247
	0.431907		0.779053
	0.35148		0.664249
	0.364571		0.710355
	0.304047		0.682442
	0.321176		0.737896
	0.395567		0.685932
	0.545219		0.65809
	0.310622		0.794861
	0.36184		0.727052
	0.662727		0.756594
	0.471817		0.738486
	0.246899		0.626208
	0.272549		0.663505
	0.809719		0.833504
	0.535015		0.696435
	0.569302		0.699209
	0.388418		0.733032
	0.394646		0.733441
	0.421118		0.635495
	0.76252		0.799028
	0.364313		0.755294
	0.629751		0.789893
	0.94885		0.847229
	0.665859		0.763695
	0.446194		0.8284
	0.376559		0.722809
	0.732738		0.760421
	0.416094		0.688003
	0.684599		0.746866
	0.616948		0.682294
	0.475841		0.680682
	0.70863		0.802165
	0.534186		0.734471
	0.245039		0.762058
	0.321397		0.668017
	0.459004		0.697429
	0.937302		0.744557
	0.323565		0.63163
	0.360139		0.722033
	0.443318		0.608768
	0.833301		0.800076
	0.223135		0.64656
	0.354171		0.729132
	0.355484		0.713294
	0.526787		0.735964
	0.518598		0.775766
	0.380613		0.768096
	0.415916		0.812419
	0.436964		0.739923
	0.330604		0.747493
	0.455243		0.78726
	0.356322		0.753432
	0.511307		0.793021
	0.747896		0.732331
	0.625892		0.811352
	0.191645		0.711865
	0.641804		0.682184
	1.1673		0.737562
	0.26426		0.718514
	0.750156		0.787083
	0.79185		0.793939
	0.480318		0.770336
	0.587196		0.725145
	0.714908		0.733976
	0.384349		0.816497
	0.635221		0.74553
	0.626333		0.713364
	0.485192		0.740201
	0.894942		0.762147
	0.654187		0.800704
	0.577145		0.786077
	0.565585		0.873903
	0.847221		0.803213
	0.631854		0.798728
	0.824433		0.828749
	0.906136		0.802868
	0.569245		0.771547
	0.472733		0.787212
	1.18646		0.760159
	0.426612		0.687645
	0.490432		0.756068
	0.20322		0.7331
	0.435669		0.740432
	0.278249		0.733073
	0.36677		0.773543
	0.839436		0.803903
	0.883865		0.856237
	0.920344		0.769728
	1.24287		0.773444
	0.611703		0.793798
	0.157102		0.609582
	0.418048		0.686727
	0.10999		0.307944
	0.136994		0.348432
	0.523737		0.729191
	0.414142		0.814441
	0.708454		0.681179
	0.280612		0.7308
	0.635846		0.772628
	0.685494		0.670153
	0.464266		0.786214
	0.578078		0.843009
	0.578834		0.872257
	0.455029		0.764203
	0.598286		0.699525
	0.623453		0.785297
	1.11528		0.777389
	0.65366		0.780191
	0.418061		0.80565
	0.781016		0.751446
	0.438592		0.73216
	0.575539		0.728826
	0.487113		0.758673
	0.750551		0.758632
	1.22768		0.784818
	0.287043		0.742913
	0.736761		0.732394
	0.510086		0.75338
	0.782251		0.774761
	0.273648		0.519246
	0.592819		0.764825
	0.972573		0.783626
	0.396582		0.701606
	0.580445		0.806941
	0.431092		0.756241
	0.444369		0.748717
	0.499466		0.692461
	0.561334		0.747602
	0.801057		0.784228
	0.710708		0.804259
	0.591256		0.746644
	0.322271		0.722116
	0.459526		0.70554
	0.595445		0.698892
	0.711308		0.772862
	0.868613		0.839927
	0.65454		0.723574
	0.464643		0.602607
	0.564907		0.645227
	0.33073		0.636622
	0.694762		0.773279
	0.472894		0.823758
	0.512657		0.785501
	0.638751		0.671082
	0.52174		0.772677
	0.491868		0.740459
	0.675548		0.785615
	0.37546		0.701648
	0.52161		0.580232
	1.08551		0.697354
	0.613481		0.75395
	0.352428		0.732542
	0.193622		0.672159
	0.348797		0.633452
	0.453856		0.81129
	0.674561		0.764035
	1.08234		0.811425
	0.215671		0.516262
	0.441655		0.67346
	0.359583		0.688001
	0.651177		0.833109
	0.416073		0.74671
	0.314617		0.642839
	0.746314		0.694184
	0.269586		0.656075
	0.590238		0.784266
	0.520293		0.865822
	0.315526		0.643888
	0.703642		0.788797
	0.574173		0.682522
	0.336207		0.701228
	0.27079		0.653842
	0.392449		0.775674
	0.172059		0.60969
	0.163117		0.436237
	0.945965		0.875637
	0.293456		0.71771
	0.341426		0.739992
	0.361495		0.724605
	0.489829		0.648041
	0.570739		0.567807
	0.3924		0.678273
	0.537183		0.684286
	0.492185		0.704903
	0.257193		0.675557
	0.611736		0.675046
	0.263241		0.734672
	0.855068		0.733045
	0.376954		0.607359
	0.380982		0.749706
	0.183188		0.575432
	0.472812		0.67384
	0.475106		0.681167
	0.406221		0.817505
	0.424318		0.731795
	0.371314		0.650803
	0.309035		0.702616
	0.447036		0.726958
	0.664988		0.734055
	0.337528		0.671743
	0.585741		0.494637
	0.589158		0.688394
	0.570047		0.719367
	0.436819		0.721403
	0.45864		0.70545
	0.265062		0.560144
	0.389862		0.771662
	0.433881		0.795627
	0.829265		0.807136
	0.431394		0.775796
	0.345321		0.741117
	1.30626		0.790909
	0.803114		0.721605
	0.231405		0.660898
	0.394188		0.86791
	0.460437		0.662315
	0.468316		0.755462
	0.428523		0.619892
	0.283314		0.721097
	0.648263		0.810477
	0.365906		0.761911
	1.0654		0.710002
	0.256587		0.701638
	0.57035		0.673203
	0.410246		0.710164
	0.36662		0.674432
	0.655229		0.863672
	1.07617		0.803397
	0.457912		0.699221
	0.926199		0.600873
	0.257992		0.740165
	0.323754		0.604628
	0.744785		0.683934
	0.631804		0.818241
	0.575305		0.68992
	0.86197		0.754746
	0.312008		0.749764
	0.737184		0.711585
	0.475223		0.777278
	0.71084		0.72234
	0.535358		0.737723
	0.309413		0.613235
	0.522554		0.766836
	0.469679		0.907704
	0.357396		0.806424
	0.186453		0.595494
	0.539095		0.816101
	0.46787		0.760999
	0.21094		0.605289
	0.346478		0.641738
	0.314846		0.720753
	0.278494		0.65087
	0.524969		0.652548
	0.290332		0.443774
	0.25688		0.634015
	0.280493		0.644043
	0.275472		0.623402
	0.539729		0.769384
	0.708596		0.698667
	0.935925		0.802105
	0.463458		0.808418
	0.540999		0.795987
	1.22137		0.864728
	0.566422		0.735594
	0.576956		0.803282
	1.22424		0.877036
	0.408514		0.729928
	0.37377		0.719697
	0.726355		0.832206
	0.518371		0.810916
	0.764794		0.775717
	0.584092		0.766644
	0.389577		0.667843
	0.496415		0.81311
	0.47922		0.734855
	0.58393		0.773196
	0.557895		0.508018
	0.647688		0.832004
	0.421497		0.694665
	0.24566		0.720868
	0.41315		0.762895
	0.673055		0.815728
	0.536846		0.780094
	0.518714		0.728353
	0.656022		0.758902
	0.949345		0.797647
	0.673806		0.655694
	0.297259		0.757585
	0.851478		0.71949
	0.542354		0.755205
	0.278953		0.760929
	0.556803		0.734636
	1.37804		0.84595
	0.37333		0.689172
	0.536862		0.785269
	0.702476		0.724731
	0.426142		0.728467
	1.04558		0.715946
	0.305224		0.744583
	0.608751		0.814305
	0.986418		0.732077
	0.235714		0.625275
	1.03441		0.853664
	0.709842		0.859755
	0.956243		0.84675
	0.263663		0.676977
	0.281591		0.705984
	0.423025		0.796048
	0.869392		0.803901
	1.08712		0.783363
	0.695115		0.671107
	0.444885		0.690805
	0.635039		0.769403
	0.94024		0.827548
	0.296388		0.696152
	0.34647		0.676838
	0.270523		0.764048
	0.553974		0.71578
	1.29261		0.820704
	0.898755		0.820041
	0.282901		0.666582
	0.516275		0.749737
	1.2045		0.786708
	0.367052		0.544999
	0.309844		0.735256
	0.318499		0.762411
	0.588072		0.788067
	0.531951		0.7634
	0.656162		0.793356
	1.09974		0.881987
	0.68566		0.718479
	0.844655		0.764335
	0.317134		0.794223
	0.502311		0.793772
	0.870347		0.759395
	0.465971		0.554233
	0.364833		0.706577
	0.551616		0.703768
	0.439041		0.693912
	1.60208		0.86827
	0.259014		0.706838
	0.497964		0.710766
	0.479161		0.770993
	0.45366		0.761079
	1.11942		0.861453
	0.442881		0.732103
	0.569237		0.816492
	0.291383		0.685626
	0.927465		0.804598
	0.337528		0.736993
	0.831271		0.807367
	0.758901		0.783167
	0.322299		0.771168
	0.586049		0.817018
	0.321055		0.718361
	0.589045		0.780897
	0.500331		0.757404
	0.384411		0.748847
	0.540063		0.698835
	0.323023		0.80751
	0.971514		0.839358
	0.914697		0.870654
	0.778982		0.847012
	0.357777		0.695032
	0.621752		0.729288
	0.292754		0.696983
	0.375062		0.737178
	0.5022		0.751498
	1.4284		0.804281
	0.498081		0.820641
	0.358824		0.757578
	0.988308		0.845935
	0.794979		0.766761
	0.467829		0.801892
	0.493629		0.803864
	0.396158		0.787939
	0.414996		0.806811
	0.808765		0.800422
	0.249411		0.770081
	0.282396			0.686297
	0.320101			0.700364
	0.563992			0.78347
	0.391621			0.711334
	0.340863			0.740775
	0.595251			0.726574
	0.368811			0.719522
	0.417724			0.730364
	0.421			0.805136
	0.51193			0.71647
	0.382296			0.703909
	0.346918			0.753013
	0.544915			0.710111
	0.447778			0.728549
	0.382915			0.78604
	0.972004			0.79726
	0.737874			0.854701
	0.714			0.740457
	0.793889			0.728583
	0.480799			0.704529
	0.677421			0.710061
	0.472787			0.738575
	0.662573			0.793228
	0.402584			0.778619
	1.0076			0.791775
	0.83445			0.752456
	0.489862			0.786955
	0.678191			0.74934
	0.413965			0.729114
	0.41998			0.766112
	0.516632			0.656785
	0.262207			0.754352
	0.402229			0.762936
	0.947298			0.823601
	0.620288			0.740751
	0.708598			0.747351
	0.541447			0.673817
	0.476456			0.753631
	0.256708			0.624202
	0.391276			0.721029
	0.423205			0.767652
	0.228111			0.650932
	0.566424			0.725145
	0.892381			0.763144
	0.541432			0.763029
	0.282645			0.651445
	1.46476			0.83994
	1.34259			0.799554
	0.822994			0.783567
	0.63362			0.748075
	0.411388			0.727485
	0.618131			0.699314
	0.54869			0.761017
	0.492743			0.74479
	0.41554			0.841019
	0.935702			0.804165
	0.462004			0.7471
	0.517358			0.767752
	0.311354			0.782069
	0.354988			0.738859
	0.483609			0.689279
	0.350776			0.796125
	0.534824			0.761415
	0.57349			0.635484
	0.714633			0.730366
	1.09341			0.815246
	0.343646			0.78773
	0.253454			0.695378
	0.586617			0.71462
	0.927753			0.832188
	0.564278			0.82794
	0.594218			0.715731
	0.541977			0.808221
	0.362632			0.781457
	0.461			0.760768
	0.668254			0.789648
	0.510439			0.766634
	0.301918			0.771401
	0.455024			0.780244
	0.976348			0.871569
	0.501712			0.796359
	0.57022			0.79526
	0.780694			0.763587
	0.322104			0.709832
	0.620984			0.75758
	0.531177			0.835982
	0.43939			0.782731
	0.409317			0.771157
	0.947178			0.807149
	0.228609			0.67237
	0.775335			0.77914
	0.683356			0.764564
	0.31211			0.742455
	0.573044			0.742653
	0.487011			0.80183
	0.506661			0.732496
	0.571495			0.755883
	0.641852			0.771141
	0.250862			0.654514
	0.377245			0.684319
	0.317563			0.645663
	0.443184			0.760335
	0.788734			0.751974
	0.42617			0.743512
	0.239228			0.715602
	0.582543			0.754951
	0.604997			0.656554
	0.269951			0.702252
	0.494873			0.694613
	0.395625			0.692977
	0.293362			0.667291
	0.978381			0.812906
	0.614751			0.673932
	0.424801			0.673092
	0.263634			0.664132
	0.606667			0.747379
	0.435028			0.729705
	0.299707			0.700173
	0.330544			0.660885
	0.356538			0.734848
	0.335553			0.705494
	0.405319			0.712382
	0.501559			0.740067
	0.631446			0.72069
	0.217654			0.665601
	0.44328			0.728428
	0.38654			0.712917
	0.850013			0.789829
	0.384801			0.696515
	0.434773			0.810897
	0.249148			0.685738
	0.591924			0.865393
	0.327188			0.905537
	0.530741			0.780881
	0.305785			0.742119
	0.532673			0.735301
	0.321622			0.707476
	0.483088			0.65164
	0.323328			0.797193
	0.416933			0.819366
	0.564017			0.82788
	0.555606			0.809615
	0.560721			0.628995
	0.368076			0.73307
	0.335734			0.777634
	0.636755			0.828019
	0.590999			0.754294
	0.806952			0.803039
	0.525914			0.786565
	0.334083			0.760887
	0.32829			0.719936
	0.42463			0.781997
	0.556767			0.765758
	0.375309			0.781226
	0.596189			0.81042
	0.519279			0.838375
	0.374203			0.717286
	0.337962			0.718103
	0.288856			0.67778
	0.514108			0.823686
	0.353212			0.769031
	0.418911			0.810935
	0.419906			0.765504
	0.423992			0.767388
	0.452673			0.730459
	0.286207			0.724763
	0.460361			0.79302
	0.559154			0.86747
	0.255466			0.742411
	0.304277			0.770038
	0.426082			0.880276
	0.349446			0.846612
	0.594611			0.881149
	0.307156			0.727488
	0.227458			0.793106
	0.275836			0.741968
	0.744043			0.736888
	0.580037			0.782758
	0.331284			0.751089
	0.449156			0.853213
	0.504564			0.786063
	0.319775			0.696259
	0.346266			0.818849
	0.447274			0.748472
	0.569517			0.846884
	0.429925			0.738181
	0.406093			0.803713
	0.53611			0.780449
	0.487217			0.759335
	0.324808			0.76734
	0.371722			0.834833
	0.690428			0.783222
	0.560444			0.724551
	0.465928			0.78167
	0.553239			0.815407
	0.375738			0.720052
	0.144745			0.485122
	0.254824			0.687665
	0.375813			0.700865
	0.628738			0.768837
	0.34833			0.64541
	0.250379			0.690039
	0.748764			0.872515
	0.121449			0.440499
	0.324008			0.702028
	0.438155			0.739972
	0.374933			0.769847
	0.578663			0.721581
	0.503422			0.794667
	0.364997			0.77891
	0.311733			0.788057
	0.369567			0.737275
	0.306825			0.780775
	0.344223			0.825382
	0.31405			0.799829
	0.274688			0.762091
	0.367899			0.738528
	0.276377			0.769048
	0.406531			0.792655
	0.777823			0.80279
	0.283393			0.867115
	0.580566			0.815379
	0.32453			0.720229
	0.308128			0.747885
	0.432046			0.751173
	0.760459			0.774342
	0.322586			0.767547
	0.36888			0.883831
	0.443772			0.759074
	0.342177			0.789196
	0.463622			0.667265
	0.39038			0.767855
	0.600635			0.809071
	0.447892			0.745017
	0.629451			0.730782
	0.798665			0.747894
	0.547467			0.812464
	0.473073			0.743572
	0.512371			0.76692
	0.363222			0.707335
	0.408069			0.830969
	0.619708			0.758471
	0.255245			0.682964
	0.461481			0.780396
	0.600804			0.722742
	0.825309			0.894534
	0.194059			0.771848
	0.320893			0.8182
	0.291074			0.81246
	0.627759			0.896769
	0.441925			0.806275
	0.490961			0.850232
	0.433442			0.831605
	0.706436			0.830568
	0.49185			0.822134
	0.264655			0.699727
	0.451181			0.800139
	0.398179			0.874683
	0.75338			0.812896
	0.884358			0.757743
	0.866511			0.836436
	0.415027			0.727724
	0.397945			0.652328
	0.387003			0.780973
	0.65852			0.745457
	0.675589			0.751286
	0.326503			0.630321
	0.892276			0.818987
	0.442869			0.733496
	0.466107			0.730581
	0.437101			0.715489
	0.635206			0.732379
	0.571286			0.68923
	0.528484			0.692645
	0.283037			0.687944
	0.289892			0.793086
	0.262726			0.698929
	0.484343			0.756947
	0.301965			0.66816
	0.556595			0.725247
	0.356992			0.675348
	0.364469			0.743088
	0.225542			0.61644
	0.24807			0.679151
	0.421651			0.73863
	0.28947			0.732658
	0.557702			0.760548
	0.718658			0.750111
	0.442047			0.75993
	0.694634			0.707468
	0.461253			0.640322
	0.418485			0.749432
	0.533025			0.685156
	0.425823			0.719509
	0.46908			0.777216
	0.419848			0.714789
	0.306255			0.689531
	0.459537			0.712064
	0.548876			0.683764
	0.377538			0.764873
	0.41826			0.680685
	0.406698			0.737203
	0.34743			0.669188
	0.583722			0.731841
	0.583922			0.778015
	0.833751			0.715535
	0.596329			0.674371
	0.602554			0.784057
	0.486532			0.735771
	0.564051			0.723419
	0.405894			0.766071
	0.809983			0.712083
	0.641648			0.74377
	0.913683			0.614853
	0.713749			0.753972
	0.438743			0.771529
	0.535239			0.72798
	0.516506			0.777241
	0.311408			0.683576
	0.377403			0.654684
	0.633719			0.65555
	0.939534			0.720589
	0.716642			0.686727
	0.453498			0.669624
	0.619843			0.792446
	0.464917			0.791431
	0.60957			0.764359
	0.526058			0.719072
	0.685677			0.779941
	0.439092			0.794898
	0.439474			0.770058
	0.669953			0.709709
	0.639878			0.747271
	0.470948			0.801578
	0.600584			0.77472
	0.831245			0.769988
	1.03212			0.780212
	0.573019			0.736258
	0.317965			0.695088
	0.697195			0.831164
	0.641396			0.765866
	0.403802			0.627654
	0.625935			0.723379
	0.822442			0.787409
	0.721134			0.740749
	0.2989			0.704692
	0.732963			0.674487
	0.95556			0.649522
	0.703918			0.735656
	0.305511			0.715491
	0.616971			0.765889
	0.290304			0.72578
	0.406384			0.785888
	0.462563			0.749994
	0.682491			0.687182
	0.763071			0.680564
	0.470018			0.758548
	0.69535			0.645932
	1.32694			0.854451
	0.659357			0.682263
	0.432065			0.704137
	0.582274			0.735323
	0.79802			0.73709
	0.407794			0.728641
	0.678502			0.801921
	0.371199			0.754611
	0.526442			0.781532
	0.54826			0.746468
	0.531032			0.760198
	0.26656			0.704766
	0.626783			0.810074
	0.313863			0.770046
	0.487734			0.770892
	0.476086			0.769601
	0.668058			0.802673
	0.26238			0.588121
	0.515261			0.702245
	0.760631			0.796262
	0.448767			0.747309
	0.31951			0.72638
	0.341566			0.818496
	0.473079			0.840542
	0.70426			0.814342
	0.538881			0.730505
	0.464752			0.702615
	0.527713			0.731023
	0.581736			0.818951
	0.438798			0.835533
	0.96878			0.81282
	0.84035			0.780437
	0.926963			0.740947
	0.31828			0.732087
	0.783436			0.817577
	1.31311			0.922715
	0.275641			0.799139
	0.472375			0.832302
	0.644012			0.775633
	0.355021			0.767751
	0.65743			0.863802
	0.733341			0.827274
	0.528803			0.736953
	0.438148			0.709572
	0.367178			0.755582
	0.306853			0.721105
	0.632447			0.798813
	0.521832			0.764433
	0.368367			0.751623
	0.345214			0.667263
	0.743242			0.726419
	0.392865			0.746596
	0.231394			0.68136
	0.32359			0.774091
	0.266376			0.711346
	0.562775			0.767863
	0.927614			0.794604
	0.820285			0.773661
	0.508923			0.855985
	0.944006			0.734111
	0.579545			0.785655
	0.597918			0.733952
	0.446207			0.825408
	0.462903			0.792333
	0.678977			0.802577
	0.400912			0.667761
	0.279716			0.691275
	0.400356			0.739515
	0.701856			0.810009
	0.394842			0.771678
	0.515253			0.723667
	0.353811			0.721206
	0.632818			0.676402
	0.863309			0.82653
	0.34634			0.701205
	0.776894			0.689721
	0.575216			0.765405
	0.67632			0.800488
	0.334539			0.727038
	0.50364			0.757161
	0.759174			0.808351
	0.303906			0.550332
	0.734198			0.815012
	0.455945			0.743046
	0.538389			0.784259
	0.259487			0.746689
	0.325025			0.717394
	0.491443			0.777499
	0.485993			0.854864
	0.8238			0.722395
	0.569438			0.694189
	0.578892			0.695581
	0.476543			0.757614
	0.805559			0.880069
	1.03023			0.860143
	0.246198			0.815168
	0.466866			0.773411
	0.508557			0.81797
	0.280038			0.732662
	0.715354			0.896569
	0.62912			0.81231
	0.751374			0.841664
	0.810775			0.833292
	0.360548			0.770293
	0.950734			0.854701
	0.709123			0.856037
	0.335532			0.73498
	0.410557			0.651078
	0.92287			0.868799
	0.601254			0.672625
	0.559497			0.798797
	0.163766			0.699817
	0.437091			0.747149
	0.265368			0.717425
	0.370939			0.679945
	0.457329			0.845497
	0.611103			0.8165
	0.339984			0.791499
	0.366901			0.806657
	0.398236			0.728287
	0.391066			0.756441
	0.286345			0.800866
	0.352884			0.741068
	1.33572			0.874927
	0.408048			0.858968
	0.913773			0.822749
	0.278523			0.847794
	0.183354			0.719443
	0.250559			0.625703
	0.361876			0.72916
	0.48572			0.706225
	0.29611			0.741671
	0.474859			0.723039
	0.58347			0.748422
	0.723027			0.724923
	0.642586			0.816188
	0.443461			0.713094
	0.654385			0.727892
	0.656812			0.793931
	1.08336			0.771504
	0.442716			0.716395
	0.380335			0.733924
	0.487749			0.676766
	0.39597			0.743382
	0.524173			0.709783
	0.405356			0.657965
	0.384701			0.708961
	0.30093			0.731148
	0.481309			0.74766
	0.635704			0.783179
	0.364401			0.735436
	0.643218			0.805234
	0.434657			0.847257
	0.355799			0.533544
	0.665568			0.710017
	0.525151			0.739663
	0.583625			0.644103
	0.3716			0.706441
	0.657688			0.795957
	0.667621			0.809053
	0.54311			0.792616
	0.848113			0.847297
	0.592486			0.788571
	0.859109			0.832052
	0.528317			0.763793
	0.546502			0.801455
	0.555397			0.730332
	0.335532			0.782864
	0.577956			0.76093
	0.848578			0.860554
	0.872567			0.721843
	0.380935			0.660996
	0.475797			0.761142
	0.621717			0.839519
	0.698156			0.818592
	0.456619			0.77637
	0.484511			0.800905
	0.571841			0.752184
	0.494676			0.772204
	0.811686			0.772893
	0.55925			0.77275
	0.577135			0.830757
	0.534048			0.669803
	0.336573			0.729181
	0.389903			0.66423
	0.760574			0.801072
	0.751171			0.759723
	0.414251			0.769114
	0.930575			0.833483
	0.403696			0.806078
	0.401482			0.80767
	0.605407			0.764651
	0.35026			0.727754
	0.519154			0.868637
	0.448024			0.721568
	1.32157			0.87177
	0.774574			0.784504
	0.649134			0.842097
	0.321113			0.661542
	0.412627			0.750473
	0.721359			0.741244
	0.454104			0.752983
	0.339594			0.735949
	0.593038			0.755372
	0.572812			0.675387
	0.921723			0.875531
	0.896741			0.8035
	0.453239			0.693436
	0.47537			0.688421
	0.593143			0.770847
	0.462122			0.746419
	0.574543			0.752147
	0.827783			0.799408
	0.771684			0.735345
	0.345132			0.772757
	0.542258			0.770082
	0.46983			0.765328
	0.425022			0.778317
	0.540392			0.771931
	0.630217			0.768437
	0.510827			0.83945
	0.638079			0.780371
	0.396369			0.708936
	0.468157			0.697528
	0.621109			0.76711
	0.482743			0.767364
	0.391232			0.718767
	0.612974			0.718087
	0.741254			0.82038
	0.33659			0.731139
	0.513416			0.819521
	0.760633			0.817354
	0.540408			0.788789
	0.528893			0.678809
	0.475103			0.770855
	0.711327			0.826914
	0.687536			0.814285
	0.451256			0.691462
	0.674625			0.741338
	0.453239			0.698795
	0.470844			0.813697
	0.380194			0.654932
	0.520044			0.785185

[truncated: 2 more sheets: Fig S12q, Fig S12r]
