# Supplementary material for: Restoring nuclear entry of Sirtuin 2 in oligodendrocyte progenitor cells promotes remyelination during ageing
Source: Nat Commun. 2022 Mar 9;13:1225. doi: 10.1038/s41467-022-28844-1 (PMC8907257; doi:10.1038/s41467-022-28844-1)
Supplement: Supplementary file 9 — Source data [file 41467_2022_28844_MOESM9_ESM.zip › Source Data/1-Source Data Fig.7.xlsx]

## Sheet: Fig.7b
Fig.7b	DMSO	β-NMN
	25	57.1429
	6.25	33.3333
	23.0769	38.4615
		50

## Sheet: Fig.7c
Fig.7c	DMSO	β-NMN
	0.335149	0.317747
	0.351366	0.127068
	0.290518	0.240487
	0.339128	0.500448
	0.286614	0.377111
	0.194867	0.255916
	0.235805	0.469834
	0.367621	0.423106
	0.218559	0.586552
	0.309398	0.418684
	0.277279	0.41005
	0.232945	0.508076
	0.191173	0.414583
	0.242012	0.268368
	0.3523	0.449017
	0.131953	0.138859
	0.395233	0.255763
	0.192903	0.79571
	0.177817	0.277016
	0.164417	0.317222
	0.346686	0.389186
	0.310967	0.369895
	0.2104	0.251721
	0.135396	0.373617
	0.218177	0.331318
	0.211372	0.335295
	0.12223	0.366946
	0.182016	0.345639
	0.269922	0.372848
	0.236166	0.341699
	0.400425	0.359509
	0.178568	0.423094
	0.362714	0.411414
	0.210243	0.388316
	0.434024	0.216824
	0.39875	0.431575
	0.455586

## Sheet: Fig.7f
Fig.7f	WT	G3 Terc-/-	G3 Terc-/-+β-NMN
	0.870551	6.72717	2.82843
	1.23114	4.72397	2.96905
	0.933033	6.63456	2.17347

## Sheet: Fig.7h
Fig.7h	PBS	β-NMN
	1.01095	0.718392
	0.963459	0.57357
	1.02559	0.508939

## Sheet: Fig.7i
Fig.7i	WT	SIRT2-/-
	2.05149	4.16025
	1.23685	4.30696
	0.39411	3.47417

## Sheet: Fig.7j
Fig.7j	WT	SIRT2-/-
	0.937354	6.61925
	1.12246	5.52765
	0.950439	4.33691

## Sheet: Fig7l
Fig.7l		IgG			anti-SIRT2
	PBS-KD	0.001756	0.003079	0.003122	0.003058	0.003144	0.0033
	β-NMN-KD	0.001543	0.001543	0.002371	0.001882	0.000928	0.000928
	PBS-OE	7.3e-06	7.99e-06	7.3e-06	1.05702	0.965936	0.97942
	β-NMN-OE	3.97e-05	9.93e-06	9.52e-06	3.92674	4.3269	4.51064

## Sheet: Fig.7m
Fig.7m		IgG			anti-H3K18Ac
	PBS	0.000236	0.000542	0.000388	1.21419	1.26576	0.650671
	β-NMN	0.000213	0.000213	0.000213	0.113702	0.141938	0.174746
