# Supplementary material for: Restoring nuclear entry of Sirtuin 2 in oligodendrocyte progenitor cells promotes remyelination during ageing
Source: Nat Commun. 2022 Mar 9;13:1225. doi: 10.1038/s41467-022-28844-1 (PMC8907257; doi:10.1038/s41467-022-28844-1)
Supplement: Supplementary file 9 — Source data [file 41467_2022_28844_MOESM9_ESM.zip › Source Data/1-Source Data Supplementary Fig.7.xlsx]

## Sheet: Fig S7b
Fig S7b	WT	G3 Terc-/-
	46.1188	32.6532
	50.5271	38.2821
	48.7011	32.3392

## Sheet: Fig S7d
Fig S7d	WT	G3 Terc-/-
	46.7409	34.5098
	47.0238	39.8701
	45.67	29.5652

## Sheet: Fig S7g
Fig S7g	WT	G3 Terc-/-
	816.167	738.018
	982.889	761.938
	689.462	954.854
	1293.65	747.565
	881.74	923.672

## Sheet: Fig S7h
Fig S7h	WT	G3 Terc-/-
	236.901	163.485
	315.581	191.057
	227.442	258.839
	420.996	206.47
	343.944	152.451

## Sheet: Fig S7i
Fig S7i	WT	G3 Terc-/-
	28.669	22.1519
	33.3271	25.3433
	32.9504	27.015
	32.5519	27.6191
	38.8861	16.5049

## Sheet: Fig S7l
Fig S7l	WT	G3 Terc-/-
	867.333	918.086
	1109.41	668.574
	1149.83	1156.98
	1008.06	1058.12

## Sheet: Fig S7m
Fig S7m	WT	G3 Terc-/-
	388.177	172.489
	436.765	160
	521.165	396.643
	397.114	270.859

## Sheet: Fig S7n
Fig S7n	WT	G3 Terc-/-
	44.7552	18.7879
	39.2352	23.9316
	45.2938	33.9861
	39.3939	25.5937

## Sheet: Fig S7q
Fig S7q	WT Young 6M	G3 Terc-/- 6M	WT Old 18M
	67.1113	25.1684	42.1155
	67.7011	31.0688	38.2867
	68.7229	33.3488	45.5442
	68.8825	22.7188	47.4304
	55.9792	20.5918	38.1746
	56.4057	38.6148	43.1157
		28.6557	41.5037
		21.0248

## Sheet: Fig S7r
Fig S7r		WT Young 6M						G3 Terc-/- 6M								WT Old 18M
	0	56.2092	58.6207	55.0388	49.6063	58.0357	72.3404	40.7895	24.7525	43.4783	40	50	39.604	39.4231	34.5455	18.2796	49.5798	49.1228	43.4783	28.0374	21.6495	40.3846
	1	29.4118	24.1379	27.907	34.6457	28.5714	18.4397	34.2105	37.6238	17.3913	28.5714	31	41.5842	25	38.1818	50.5376	25.2101	32.4561	39.1304	46.729	40.2062	39.4231
	2	12.4183	10.3448	12.4031	13.3858	10.7143	6.38298	14.4737	33.6634	20.2899	21.9048	16	7.92079	29.8077	27.2727	21.5054	10.084	10.5263	8.69565	10.2804	29.8969	7.69231
	3	1.30719	6.2069	4.65116	2.3622	1.78571	2.83688	7.89474	3.9604	18.8406	9.52381	3	6.93069	2.88462	0	5.37634	14.2857	7.89474	8.69565	12.1495	5.15464	12.5
	4	0.653595	0.689655	0	0	0.892857	0	2.63158	0	0	0	0	3.9604	2.88462	0	4.30108	0.840336	0	0	2.80374	3.09278	0

[truncated: 4 more sheets: Fig S7s, Fig S7t, Fig S7u, Fig S7v]
