# Supplementary material for: Restoring nuclear entry of Sirtuin 2 in oligodendrocyte progenitor cells promotes remyelination during ageing
Source: Nat Commun. 2022 Mar 9;13:1225. doi: 10.1038/s41467-022-28844-1 (PMC8907257; doi:10.1038/s41467-022-28844-1)
Supplement: Supplementary file 9 — Source data [file 41467_2022_28844_MOESM9_ESM.zip › Source Data/1-Source Data Supplementary Fig.6.xlsx]

## Sheet: Fig S6b
Fig S6b	WT	G3 Terc-/-
	1.28639	0.453235
	0.775571	0.472482
	1.3692	0.299023
	0.915943	0.316073
	0.616995	0.30743
	1.29534	0.331787

## Sheet: Fig S6d
Fig S6d	WT 6M	WT 9M	WT 18M	G3 Terc-/- 6M
	1.15203	0.904616	0.795505	0.601685
	0.999694	0.910646	0.691556	0.644603
	0.848279	0.865633	0.707746	0.723663

## Sheet: Fig S6f
Fig S6f	WT 6M	G3 Terc-/-6M	WT 18M
	72.3485	73.5626	68.1349
	71.4352	67.3688	59.5635
	69.1351	66.3016	59.3692
	62.7451	52.7392	53.5735
	67.7872	54.8684	73.9734
	76.4939	61.0579	59.4681
	74.2993	45.6649	48.0053
		47.7274

## Sheet: Fig S6g
Fig S6g		WT Young							WT Old							G3 Terc-/-
	0	47.9592	60.9524	65.812	68.6274	54.902	58.5859	61	44.3299	43.3735	36.1446	30.7692	49.3671	31.9588	22.6191	24.7312	22.0184	11.3821	30	27.3585	38.961	21.4286	29.8851
	1	39.7959	32.3809	28.2051	22.549	37.2549	33.3333	34	39.1753	40.9639	44.5783	41.7582	32.9114	36.0825	44.0476	34.4086	38.5321	40.6504	32.2222	26.4151	33.7662	42.8571	40.2299
	2	7.14286	2.85714	1.7094	3.92157	3.92157	6.06061	4	12.3711	10.8434	14.4578	15.3846	13.924	25.7732	28.5714	26.8817	34.8624	43.0894	28.8889	42.4528	25.974	28.5714	25.2874
	3	4.08163	3.80952	4.2735	4.90196	3.92157	2.0202	1	4.12371	4.81928	4.81928	12.0879	3.79747	6.18557	4.7619	13.9785	4.58716	4.87805	7.77778	3.77359	1.2987	7.14286	4.5977
	4	1.02041	0	0	0	0	0	0	0	0	0	0	0	0	0	0	0	0	1.11111	0	0	0	0

## Sheet: Fig S6h
Fig S6h	WT 6M	G3 Terc-/-6M	WT 18M
	14.53	24.65	22.56
	14.28	24.38	24.21
	14.96	22.03	21.93
	12.92	25.56	21.21
	15.58	25.5	21.23
	14.5	26.49	24.14
	14.4	23.78	22.78
		24.06

## Sheet: Fig S6i
Fig S6i	WT 6M	G3 Terc-/-6M	WT 18M
	24.99	27.77	27.25
	20.56	33.11	36.82
	16.85	45.55	27.78
	14.68	60.05	56.3
	9.84	18.12	12.53
	12.18	12.08	10.83
	11.48	13.93	13.37
	12.24	23.44	19.21
	12.73	18.71	29.69
	16.02	22.46	18.77
	9.594	30.02	21.49
	20.65	20.67	19.51
	16.28	21.79	36.35
	22.94	56.59	46.01
		15.05
		11.95
		15.28
		18.81
		23.28
		20.5
		30.64
		26.45
		35.56
		43.13

## Sheet: Fig S6j
Fig S6j	WT 6M	G3 Terc-/-6M	WT 18M
	0.783739	0.760312	0.733708
	0.76979	0.762491	0.743675
	0.780867	0.750614	0.731933
	0.778143	0.75263	0.721431
	0.754518	0.76196	0.718959
	0.759374	0.792188	0.746457
	0.74354	0.775712	0.759358
		0.755189

## Sheet: Fig S6k
Fig S6k	Axon diameter (μm)	WT 6M	G3 Terc-/-6M	WT 18M
	0.341723	0.828221
	0.890224	0.819299
	0.799309	0.864711
	0.72826	0.749146
	1.21871	0.892208
	0.72116	0.677025
	0.463956	0.734667
	0.528023	0.80942
	0.770127	0.792348
	0.575112	0.800792
	0.596035	0.784454
	0.75739	0.810032
	0.576819	0.806614
	0.441825	0.781143
	0.732366	0.742596
	0.442214	0.768014
	0.785669	0.829919
	0.869633	0.770595
	0.465224	0.764207
	0.54468	0.760817
	0.699289	0.782683
	0.730833	0.692704
	0.519269	0.829367
	0.645889	0.820533
	0.987308	0.740458
	0.624651	0.781292
	0.489014	0.819072
	0.872683	0.75002
	0.515451	0.779051
	0.461496	0.710315
	0.637882	0.792127
	0.466253	0.818697
	0.487926	0.820784
	0.827328	0.821713
	0.407109	0.662901
	0.724475	0.866818
	0.547913	0.745182
	0.389783	0.757085
	1.18466	0.774223
	0.748354	0.824958
	0.636903	0.827032
	0.637191	0.828103
	0.640457	0.78826
	0.734084	0.792202
	0.742303	0.730167
	0.565976	0.769196
	0.385657	0.753676
	0.670392	0.788313
	0.481442	0.828007
	0.483159	0.69582
	0.675369	0.840502
	0.5612	0.776949
	0.479752	0.880869
	0.975457	0.838604
	0.807386	0.827383
	0.774133	0.770859
	1.32012	0.786511
	0.733604	0.732435
	0.946326	0.770737
	0.660425	0.727661
	0.473884	0.796523
	0.64995	0.791183
	0.682765	0.777398
	0.550685	0.827863
	0.564261	0.731343
	0.406834	0.765546
	1.32082	0.852817
	0.631973	0.749613
	0.777253	0.769789
	0.8649	0.773169
	0.535336	0.780975
	0.396902	0.765685
	0.4904	0.793038
	0.549874	0.755088
	0.299837	0.761856
	0.343146	0.820313
	0.539508	0.76092
	0.362442	0.784307
	0.416722	0.759858
	1.51676	0.845013
	0.565022	0.802975
	0.584371	0.837943
	0.591459	0.831757
	0.485319	0.739999
	0.831166	0.813388
	0.535972	0.823746
	0.91212	0.772826
	0.575669	0.76794
	0.399473	0.756827
	0.402184	0.736479
	0.556872	0.755773
	0.476199	0.750544
	0.438964	0.823635
	0.465705	0.828377
	0.781879	0.817925
	0.552529	0.71338
	0.48078	0.7705
	0.834186	0.670593
	0.35549	0.761623
	0.592494	0.739838
	0.499138	0.739201
	1.50049	0.839772
	0.400922	0.737612
	0.477058	0.753797
	0.793123	0.742509
	0.799891	0.76182
	0.354338	0.744247
	0.508122	0.759803
	0.553295	0.805371
	0.58818	0.840056
	0.414172	0.707417
	0.626147	0.833878
	0.900156	0.766444
	0.657993	0.803394
	0.731488	0.754365
	0.644434	0.78689
	0.713515	0.794648
	0.48158	0.738254
	0.330998	0.733861
	0.479884	0.740136
	0.315579	0.732181
	0.837745	0.744144
	0.320506	0.753023
	0.508825	0.745057
	0.864553	0.738078
	1.24921	0.792405
	0.563535	0.694523
	0.748227	0.786414
	1.07912	0.800044
	0.833857	0.758965
	0.424402	0.687901
	0.615537	0.751509
	0.645832	0.725825
	0.778214	0.819338
	0.946006	0.809645
	0.552845	0.783668
	0.910282	0.825656
	0.834231	0.734794
	0.705499	0.755016
	0.943518	0.806145
	0.802568	0.752717
	0.65414	0.713877
	0.920426	0.699428
	0.668167	0.761076
	0.626139	0.797501
	0.335953	0.65484
	0.572992	0.721733
	0.498007	0.786588
	0.370346	0.772514
	0.635102	0.846753
	0.974271	0.852708
	0.740202	0.824357
	0.614568	0.813905
	0.650831	0.815184
	0.381647	0.767648
	0.73579	0.85216
	0.513285	0.827762
	0.60679	0.771861
	0.569911	0.817095
	0.63149	0.760312
	0.769262	0.717343
	1.08876	0.839791
	0.82955	0.788608
	0.891367	0.841612
	0.70255	0.82936
	0.502312	0.765015
	0.70242	0.72017
	0.469709	0.710085
	0.428631	0.743441
	0.337144	0.700794
	0.776663	0.725735
	0.941105	0.80016
	0.454938	0.726992
	0.522337	0.766985
	0.52567	0.791118
	0.390341	0.75493
	0.436915	0.80186
	0.472371	0.855525
	0.565249	0.771996
	0.288048	0.650906
	0.279102	0.71582
	0.465908	0.786287
	0.569544	0.78508
	0.537791	0.803932
	0.561967	0.759755
	0.616062	0.812829
	0.356472	0.816423
	0.756402	0.788817
	0.620125	0.762358
	0.921179	0.814235
	0.746584	0.813721
	0.357394	0.653276
	0.568754	0.810225
	0.833176	0.783792
	0.635003	0.808704
	0.927063	0.810867
	0.406701	0.733987
	0.424449	0.727261
	0.779096	0.786131
	0.697527	0.69394
	0.789889	0.817466
	0.978139	0.77195
	0.915264	0.729332
	0.6882	0.719845
	0.564742	0.736029
	0.365811	0.750504
	0.772171	0.829981
	0.329612	0.778208
	0.434978	0.738412
	0.333755	0.696356
	0.37765	0.732266
	0.37621	0.700386
	0.4203	0.714993
	0.473224	0.794544
	0.286563	0.728307
	0.419598	0.823291
	0.323819	0.679128
	0.482055	0.77734
	0.427807	0.704147
	0.491088	0.745812
	0.367295	0.645981
	0.603084	0.791614
	0.521583	0.872985
	0.833635	0.820289
	0.464042	0.813856
	0.375582	0.736311
	0.424867	0.795325
	0.582473	0.734895
	0.643544	0.806318
	0.386197	0.795205
	0.369472	0.797977
	0.522199	0.754943
	0.525523	0.822943
	0.410345	0.810253
	0.434002	0.755958
	0.405682	0.778469
	0.36137	0.748948
	0.394464	0.699411
	0.29133	0.707137
	0.249265	0.757143
	0.435049	0.751691
	0.476716	0.793026
	0.474971	0.765743
	0.609323	0.718456
	0.261398	0.705068
	0.628312	0.801779
	0.540372	0.820635
	0.318359	0.763362
	0.32871	0.829543
	0.409491	0.829684
	0.29836	0.789564
	0.633546	0.852254
	0.453741	0.793893
	0.428932	0.708563
	0.675777	0.801706
	0.453905	0.78149
	0.541923	0.796881
	0.493432	0.755588
	0.403052	0.75612
	0.660456	0.825618
	0.382247	0.733178
	0.36199	0.707821
	1.06367	0.824731
	0.762062	0.766243
	0.775076	0.81707
	0.382234	0.798782
	0.525846	0.763026
	0.49849	0.774236
	0.422943	0.83472
	0.47871	0.806927
	0.563961	0.739781
	0.698167	0.834355
	0.371373	0.835637
	0.759599	0.818587
	0.575172	0.77508
	0.857781	0.802792
	0.526453	0.790294
	0.481491	0.842472
	0.816522	0.820396
	0.472147	0.70086
	0.637785	0.786216
	0.610436	0.78546
	0.463754	0.831542
	0.709457	0.833917
	0.704102	0.823981
	0.603129	0.76515
	0.546427	0.676061
	0.546144	0.727264
	0.742307	0.820463
	0.491613	0.795695
	0.345922	0.765812
	0.29702	0.723394
	0.375902	0.769399
	0.47403	0.817617
	0.416351	0.8003
	1.0672	0.783778
	0.62107	0.820124
	0.714721	0.876701
	0.709648	0.827548
	0.574621	0.816871
	0.651846	0.827236
	0.830798	0.833349
	0.602162	0.713023
	0.515835	0.805083
	0.902743	0.826631
	0.569741	0.750547
	0.524071	0.812808
	0.60802	0.75587
	0.504047	0.818825
	0.744218	0.814824
	0.426544	0.807035
	0.57118	0.757059
	0.451577	0.780281
	0.546463	0.755563
	0.574898	0.82449
	0.541849	0.756463
	0.952411	0.886822
	0.369735	0.749518
	0.671748	0.818426
	0.500296	0.89711
	0.556491	0.780078
	0.390334	0.75007
	0.41008	0.766831
	0.432099	0.711469
	0.718505	0.832444
	0.491751	0.867811
	0.52301	0.764144
	0.785924	0.836734
	0.49157	0.732254
	0.438602	0.826831
	0.473303	0.763618
	0.510959	0.802187
	0.935515	0.773463
	0.520862	0.788201
	0.828874	0.796049
	0.299491	0.752924
	0.634031	0.755847
	0.495912	0.737337
	0.646819	0.814935
	0.600562	0.763522
	0.55389	0.784038
	0.581057	0.790609
	0.483334	0.843959
	0.409108	0.735418
	0.979614	0.707367
	0.503616	0.738999
	0.714693	0.760536
	0.592005	0.782847
	0.673889	0.819531
	0.558835	0.786744
	0.432793	0.745685
	0.520955	0.813313
	0.485288	0.752853
	0.65005	0.827768
	0.365412	0.734044
	0.350077	0.701559
	0.774574	0.835188
	0.740515	0.830426
	0.378854	0.766289
	0.512167	0.785355
	0.502345	0.77992
	0.438276	0.833871
	0.559532	0.762425
	0.352514	0.799681
	0.738622	0.807603
	0.676766	0.832405
	0.467797	0.780636
	0.827435	0.815315
	0.511849	0.756016
	0.449467	0.843215
	0.811657	0.809668
	0.481764	0.718633
	0.594573	0.816605
	0.571105	0.802271
	0.433619	0.79296
	0.695544	0.84826
	0.55174	0.763252
	0.70162	0.840992
	0.605044	0.752584
	0.381362	0.676358
	0.545759	0.732525
	0.591071	0.802983
	0.519798	0.740208
	0.349552	0.725651
	0.715629	0.833731
	0.506465	0.75481
	0.483739	0.727751
	0.591066	0.785875
	1.03624	0.741971
	0.82411	0.812002
	0.372028	0.786333
	0.509904	0.780723
	0.429379	0.795592
	0.414621	0.761948
	0.434114	0.741952
	0.876695	0.848829
	0.724627	0.787484
	0.421783	0.707562
	0.714692	0.812371
	0.569368	0.745795
	0.431587	0.752942
	0.396592	0.731425
	0.572562	0.755558
	0.405191	0.761607
	0.633156	0.838439
	0.475399	0.806697
	0.540134	0.778936
	0.440374	0.681345
	0.418115	0.782803
	0.405954	0.748967
	0.343946	0.760639
	0.710654	0.836462
	0.570578	0.851868
	0.302033	0.693683
	0.484159	0.771816
	0.497437	0.715495
	0.35495	0.814752
	0.440868	0.822006
	0.398479	0.713942
	0.635643	0.794144
	0.579289	0.803464
	0.310687	0.735563
	0.433408	0.682419
	0.537397	0.694303
	0.468879	0.777001
	0.588892	0.756486
	0.494406	0.758665
	0.342754	0.711748
	0.430577	0.679177
	0.387736	0.723243
	0.26474	0.684414
	0.378029	0.830615
	0.487536	0.771178
	0.720597	0.695878
	0.582645	0.718962
	0.463246	0.785532
	0.481663	0.777072
	0.463443	0.714366
	0.779849	0.716694
	0.61877	0.709898
	0.3873	0.612669
	0.454774	0.794029
	0.521695	0.785402
	0.562731	0.765607
	0.465189	0.665619
	0.340558	0.623081
	0.498949	0.772102
	0.45931	0.733308
	0.679858	0.744526
	1.07316	0.776936
	0.282913	0.717459
	0.462107	0.66146
	0.615183	0.783734
	0.533971	0.702436
	0.409675	0.712795
	0.453261	0.744112
	0.466326	0.743173
	0.438282	0.746654
	0.286783	0.714881
	0.385603	0.77949
	0.64631	0.771462
	0.402703	0.816673
	0.507805	0.715885
	0.380437	0.71475
	0.449983	0.728263
	0.656643	0.698998
	0.457255	0.741788
	0.881697	0.625388
	0.42092	0.787611
	0.517485	0.773631
	0.519605	0.761794
	0.487325	0.72957
	0.726568	0.694155
	0.997286	0.775161
	0.49082	0.788102
	0.550717	0.763434
	0.57431	0.758368
	0.383279	0.803817
	0.816549	0.751791
	0.530366	0.729493
	0.941984	0.782271
	0.644833	0.684013
	0.72843	0.785471
	0.415063	0.783726
	0.573681	0.760339
	0.623872	0.82039
	0.949821	0.833428
	0.535935	0.750148
	0.549145	0.751271
	0.749707	0.775952
	0.659011	0.783391
	0.570779	0.767708
	0.639115	0.82436
	0.642988	0.762045
	0.53852	0.764951
	0.727797	0.764057
	0.738683	0.806196
	0.494312	0.737302
	0.430238	0.755712
	0.711134	0.788821
	0.505245	0.796516
	0.621209	0.794196
	0.66697	0.805617
	0.833965	0.837731
	0.754055	0.806769
	0.962598	0.834842
	0.905008	0.833753
	0.406264	0.740413
	0.502168	0.761062
	0.617761	0.776787
	0.578667	0.74404
	0.482187	0.747972
	0.356239	0.722496
	0.761183	0.811139
	0.562747	0.765025
	0.620018	0.824256
	0.841755	0.736432
	0.718601	0.769973
	0.874467	0.779049
	0.565489	0.757956
	1.08725	0.808921
	0.68981	0.798338
	0.55635	0.728729
	0.60278	0.799978
	0.355018	0.713582
	0.533096	0.664329
	0.368237	0.701515
	0.38085	0.886031
	0.555856	0.81909
	0.50077	0.842341
	0.668102	0.820958
	0.663542	0.821355
	0.379763	0.739748
	0.716033	0.822638
	0.432908	0.756422
	0.639008	0.789369
	0.727439	0.765557
	0.639138	0.728615
	0.746806	0.827548
	0.65953	0.811207
	0.748601	0.821809
	0.557429	0.797999
	0.851071	0.722038
	0.423241	0.758796
	0.518908	0.752264
	0.464924	0.796042
	0.28269	0.694673
	0.415869	0.74629
	0.370492	0.755653
	0.537136	0.720382
	0.716357	0.783205
	0.520392	0.794854
	0.584284	0.811608
	0.741049	0.856701
	1.06975	0.842991
	0.92646	0.757358
	0.509578	0.783282
	0.887858	0.72773
	0.656988	0.754985
	0.480491	0.787569
	0.697071	0.767508
	0.905447	0.622584
	0.524562	0.807063
	0.751401	0.696002
	0.697223	0.796987
	0.53271	0.727351
	0.454069	0.700422
	0.344703	0.668813
	0.444239	0.737365
	0.533386	0.715634
	0.594392	0.804558
	0.363201	0.768307
	0.292483	0.680171
	0.53478	0.765405
	0.328771	0.774619
	0.557692	0.728178
	0.367506	0.732799
	0.463128	0.743139
	0.382279	0.72471
	0.654131	0.690678
	0.449588	0.757967
	0.553678	0.752191
	0.43637	0.736191
	0.434463	0.737972
	0.363463	0.819756
	0.451685	0.766988
	0.389323	0.706141
	0.311286	0.743756
	0.484573	0.77584
	0.312626	0.69551
	0.336271	0.738976
	0.260263	0.794428
	0.316178	0.703667
	0.560713	0.734609
	0.628722	0.808651
	0.631621	0.790808
	0.691107	0.755416
	0.602048	0.713714
	0.660395	0.815315
	0.497016	0.747128
	0.566095	0.780021
	0.581255	0.785837
	0.631662	0.798657
	0.543173	0.703391
	0.42688	0.785543
	0.577863	0.73812
	0.479823	0.786604
	0.676248	0.742433
	0.806483	0.811805
	0.309783	0.610008
	0.807023	0.69807
	0.633895	0.812066
	0.670456	0.737864
	0.563819	0.82064
	0.603391	0.767405
	0.447985	0.787768
	0.565271	0.784028
	0.410911	0.759646
	0.347046	0.778973
	0.44701	0.722218
	0.461695	0.783701
	0.410415	0.711946
	0.361876	0.74745
	0.794061	0.774865
	0.575206	0.757525
	0.576376	0.814793
	0.749137	0.775929
	0.464897	0.82645
	0.310134	0.727375
	0.667071	0.781389
	0.529971	0.781721
	0.639749	0.71187
	0.389511	0.664649
	0.74893	0.807371
	0.730962	0.724847
	0.719188	0.756485
	0.519037	0.721985
	0.660777	0.786607
	0.488897	0.730266
	0.867617	0.758869
	0.906671	0.708079
	0.600162	0.617465
	0.420865	0.760115
	0.716049	0.802878
	0.567247	0.71209
	0.668038	0.773227
	0.445608	0.818642
	0.485465	0.78762
	0.382054	0.758777
	0.524131	0.738652
	0.791938	0.749645
	0.782426	0.716574
	0.3581	0.774248
	0.854432	0.776941
	0.312234	0.663749
	0.545204	0.756643
	0.316675	0.698083
	0.305352	0.726032
	0.472317	0.724262
	0.508605	0.740269
	0.377665	0.724745
	0.815514	0.758651
	0.62	0.787532
	0.563306	0.796717
	0.478939	0.683012
	0.699605	0.803681
	0.665664	0.772602
	0.318083	0.623483
	0.337339	0.705543
	0.422685	0.675229
	0.508335	0.772036
	0.615769	0.745931
	0.642743	0.757431
	0.381167	0.810267
	0.621697	0.652499
	0.734131	0.686456
	0.66839	0.774787
	0.519192	0.728271
	0.556972	0.727311
	0.420205	0.726993
	0.614438	0.775863
	0.45446	0.66866
	0.317731	0.725137
	0.615746	0.764848
	0.476572	0.742566
	0.469965	0.808189
	0.531153	0.766015
	0.468635	0.732747
	0.60162	0.735897
	0.663255	0.836363
	0.658128	0.788643
	0.570011	0.799457
	0.510134	0.763755
	0.313065	0.677674
	0.547447	0.642184
	0.403797	0.693325
	0.422353	0.65637
	0.7676	0.839672
	0.964862	0.844599
	0.552689	0.79068
	0.720577	0.720227
	0.448447	0.708287
	0.74934	0.755131
	0.696809	0.685858
	1.07295	0.671476
	0.713172	0.703404
	1.13907	0.68463
	0.242759	0.633768
	0.320557	0.743265
	0.692042	0.805529
	0.732096	0.816053
	0.917476	0.840293
	0.358618	0.666484
	0.481491	0.761756
	0.353706	0.545958
	0.451844	0.754556
	0.838083	0.85534
	0.423308	0.727077
	0.495967	0.775214
	0.721014	0.749098
	0.582094	0.715703
	0.384934	0.810643
	0.469904	0.751403
	0.514981		0.775631
	0.515655		0.742921
	0.572497		0.656685
	0.939875		0.742333
	0.366859		0.630167
	0.604246		0.803621
	0.257955		0.709928
	0.606677		0.739478
	0.872879		0.75944
	0.415945		0.677936
	0.461772		0.724518
	0.633463		0.779151
	0.720008		0.830264
	0.305708		0.66157
	0.524904		0.773018
	0.435169		0.676459
	0.573322		0.768972
	0.529582		0.637492
	0.347211		0.724036
	0.452945		0.695385
	0.489572		0.811287
	0.423564		0.752475
	0.403369		0.749701
	0.486949		0.70231
	0.334937		0.652328
	1.05978		0.841449
	1.23499		0.770927
	0.373166		0.738535
	0.647488		0.723881
	0.46282		0.768894
	0.571065		0.766536
	0.518189		0.754763
	0.514284		0.790293
	0.230178		0.69818
	0.447475		0.7665
	0.443745		0.686954
	0.512138		0.785098
	0.613094		0.727683
	0.30075		0.684685
	0.411325		0.688781
	0.59589		0.714353
	0.766151		0.770234
	0.522715		0.739529
	0.696504		0.815317
	0.448099		0.729966
	0.376365		0.804213
	0.634998		0.790533
	0.685081		0.717041
	0.597086		0.690932
	0.592899		0.755171
	0.568401		0.737438
	0.403319		0.763669
	0.732979		0.719428
	0.547847		0.701337
	0.353926		0.683521
	0.30669		0.649659
	0.796865		0.773635
	0.506643		0.756869
	0.637731		0.779712
	0.668615		0.738692
	0.644771		0.751487
	0.411063		0.679794
	0.637286		0.722393
	0.515372		0.763224
	0.354579		0.709428
	0.353025		0.650147
	0.414545		0.752694
	0.402298		0.682863
	0.578948		0.775537
	0.26773		0.626878
	0.431587		0.706236
	0.649088		0.799388
	0.779827		0.765812
	0.842889		0.838748
	0.543984		0.722373
	0.426986		0.683583
	0.592783		0.765789
	0.371418		0.762174
	0.541092		0.701111
	0.444651		0.702095
	0.495639		0.712007
	0.644401		0.740975
	0.375098		0.671919
	0.426596		0.798661
	0.760749		0.793252
	1.11987		0.779352
	0.822179		0.758467
	0.293486		0.746214
	0.772638		0.700911
	0.702324		0.730254
	0.780951		0.763212
	0.447661		0.697041
	0.576675		0.745669
	0.692861		0.747059
	0.517076		0.715939
	0.427329		0.6817
	0.450339		0.623776
	0.515621		0.757003
	0.670464		0.673245
	0.614438		0.785213
	0.346707		0.697905
	0.633558		0.831695
	0.585028		0.807794
	0.345545		0.679201
	1.13804		0.772954
	0.637159		0.71704
	0.33868		0.718075
	0.784151		0.761177
	0.6932		0.755777
	0.714293		0.821949
	1.09615		0.741614
	0.633693		0.649941
	0.519533		0.763548
	0.341817		0.695793
	0.380468		0.708246
	0.633992		0.765629
	0.623092		0.822171
	0.502859		0.706997
	0.614592		0.68291
	0.643571		0.719889
	0.342377		0.718325
	0.450008		0.754414
	0.502694		0.748327
	0.620665		0.755957
	0.463004		0.653897
	0.398282		0.768232
	0.979543		0.786111
	0.792		0.749057
	0.669053		0.716631
	0.456898		0.727
	0.368354		0.658439
	0.881551		0.823091
	1.0422		0.825264
	0.46403		0.725525
	0.474832		0.71339
	0.533112		0.850683
	0.475976		0.62763
	0.413667		0.665641
	0.272153		0.817652
	0.391286		0.634471
	0.444574		0.730205
	1.25955		0.771065
	0.370014		0.657853
	0.52844		0.77356
	0.7266		0.818712
	0.387315		0.721846
	0.69092		0.76164
	0.36844		0.693466
	0.662547		0.721578
	0.725847		0.735211
	0.395703		0.61763
	0.512106		0.749973
	1.15716		0.818112
	0.898635		0.784516
	0.729168		0.75995
	0.812084		0.838368
	0.846531		0.786637
	0.584348		0.756626
	0.509758		0.854395
	1.03582		0.751133
	1.33476		0.847292
	0.537631		0.779922
	0.373648		0.625867
	0.370941		0.783798
	0.317668		0.718706
	0.86174		0.793121
	0.556237		0.793066
	0.416667		0.817225
	0.709118		0.771388
	0.764434		0.854231
	0.610577		0.776745
	0.849883		0.769058
	0.978883		0.767725
	0.936475		0.82917
	0.629446		0.635513
	0.622866		0.716302
	0.551289		0.612687
	0.254303		0.642726
	0.419796		0.740753
	0.377271		0.739565
	1.15265		0.843681
	0.533552		0.704016
	0.397587		0.707326
	0.547636		0.765458
	0.847619		0.679719
	0.496204		0.643104
	0.470001		0.65297
	0.724247		0.80438
	0.57092		0.77619
	0.578844		0.735134
	0.532967		0.74965
	0.606195		0.759524
	0.524939		0.706137
	0.324155		0.71844
	0.518998		0.735222
	0.369348		0.759877
	0.558605		0.669835
	0.40347		0.680871
	0.58447		0.698289
	0.694198		0.784904
	0.528771		0.727574
	0.648795		0.755845
	1.03984		0.805418
	0.526111		0.766989
	0.242641		0.632354
	1.04904		0.727586
	1.09847		0.709456
	0.528299		0.684882
	0.573362		0.74809
	0.792668		0.752105
	0.710247		0.645224
	0.530026		0.688689
	1.00349		0.795905
	0.614405		0.787532
	0.464573		0.830381
	0.634827		0.808838
	0.546867		0.836871
	0.868076		0.717596
	1.15989		0.759107
	0.966564		0.690993
	0.614857		0.715304
	0.684512		0.762978
	0.407587		0.71996
	1.03283		0.785325
	0.432329		0.682248
	0.362714		0.768713
	0.550124		0.739162
	1.02008		0.758482
	0.648588		0.724734
	0.474959		0.733434
	0.46091		0.734522
	0.817201		0.740107
	0.502893		0.735745
	0.479966		0.688495
	0.763425		0.770845
	0.451167		0.720389
	0.382778		0.837797
	0.701494		0.654538
	0.74574		0.781872
	0.511149		0.712674
	0.40078		0.703785
	0.707479		0.767853
	0.390627		0.649477
	0.402366		0.697293
	0.714616		0.723349
	0.64194		0.709868
	0.549613		0.790632
	0.397706		0.707207
	0.47887		0.790814
	0.499643		0.733225
	0.902317		0.736751
	0.730628		0.777379
	0.27696		0.660941
	1.07153		0.836015
	0.618509		0.775844
	0.445018		0.651367
	0.33054		0.604868
	0.846295		0.779071
	0.693683		0.734579
	0.863952		0.831654
	0.422461		0.695562
	0.440293		0.688727
	0.574014		0.751222
	0.803964		0.758461
	0.765668		0.790602
	0.921959		0.771208
	0.762019		0.737539
	0.908885		0.786338
	0.949623		0.604202
	0.673756		0.760312
	0.46412		0.703453
	0.911677		0.773792
	0.363591		0.797866
	0.956998		0.833899
	0.757076		0.74831
	0.654671		0.623921
	0.487436		0.718965
	0.8625		0.773765
	0.456318		0.776805
	0.664239		0.75825
	0.550233		0.741576
	1.07994		0.657544
	0.883802		0.745324
	0.979692		0.772157
	0.511776		0.724836
	0.647784		0.654171
	0.485913		0.699609
	0.75907		0.752136
	0.387832		0.680147
	0.712248		0.746794
	0.371011		0.620273
	0.718619		0.683302
	0.36366		0.827944
	0.648614		0.701342
	0.455177		0.643088
	0.733698		0.712457
	0.549759		0.776653
	0.391462		0.650054
	0.439795		0.721627
	0.470537		0.728597
	0.87626		0.723763
	0.73614		0.774952
	0.426743		0.645774
	0.395978		0.728489
	1.07305		0.808271
	0.607354		0.723373
	0.514566		0.757539
	0.767156		0.759515
	0.762008		0.719769
	0.435775		0.649775
	0.707057		0.678958
	0.486086		0.751246
	0.433294		0.677019
	0.621631		0.741375
	0.613088		0.754037
	0.537307		0.754076
	0.39237		0.773067
	0.771484		0.699008
	0.510815		0.725034
	1.38943		0.799329
	0.437419		0.649553
	0.526159		0.746602
	0.600843		0.770238
	0.907119		0.735676
	0.875792		0.791412
	0.570294		0.701528
	0.368144		0.675516
	0.670714		0.755983
	0.756883		0.751075
	0.354579		0.682211
	0.381654		0.71786
	0.515999		0.752455
	0.531407		0.691335
	0.465563		0.695489
	0.911469		0.813207
	0.963906		0.688089
	0.840764		0.711209
	0.896898		0.782333
	0.384343		0.607308
	0.450734		0.741506
	0.415674		0.683616
	0.39283		0.644658
	0.587324		0.75444
	0.492235		0.729079
	0.748702		0.708596
	0.607368		0.751789
	0.916959		0.813053
	0.829829		0.748826
	0.389077		0.698235
	0.591686		0.767912
	0.39405		0.673929
	0.407741		0.784941
	0.484023		0.645963
	0.332483		0.699749
	0.915792		0.777353
	0.487272		0.74633
	0.886855		0.678641
	0.596232		0.702509
	0.514755		0.726257
	0.507489		0.77035
	0.402718		0.648849
	0.363818		0.716804
	0.448211		0.695682
	0.414407		0.658396
	0.739296		0.777438
	0.723832		0.732212
	0.778357		0.752643
	1.0985		0.725309
	0.780671		0.810364
	0.583789		0.695747
	0.34206		0.656248
	0.496498		0.720547
	0.848439		0.726343
	0.48706		0.83763
	0.356825		0.669857
	0.383309		0.672002
	0.53124		0.709906
	0.466031		0.742774
	0.386619		0.690012
	0.350044		0.798342
	0.441193		0.721431
	0.472086		0.716164
	0.747412		0.760004
	0.568467		0.797429
	0.147516		0.49781
	1.20318		0.758726
	0.734294		0.756472
	0.460033		0.739884
	0.314325		0.675999
	0.463456		0.675894
	0.624294		0.75649
	0.529626		0.770946
	0.760129		0.75071
	0.755126		0.781424
	0.494024		0.652044
	0.603425		0.785147
	0.721665		0.656399
	0.98023		0.777221
	0.56326		0.712297
	0.32427		0.664585
	0.589145		0.737835
	0.4703		0.780955
	0.487413		0.731329
	0.689165		0.702159
	0.457017		0.74307
	0.314589		0.702102
	0.409696		0.736956
	0.520007		0.725937
	0.636957		0.633364
	0.616944		0.791737
	0.687176		0.816824
	0.46327		0.769666
	0.61622		0.737908
	0.572877		0.689588
	0.689447		0.724818
	0.577055		0.72879
	0.407608		0.687556
	0.630664		0.718699
	0.617251		0.738053
	0.556592		0.697443
	0.55079		0.749376
	0.556592		0.635981
	0.788067		0.721733
	0.444149		0.654139
	0.447866		0.666534
	0.55582		0.660153
	0.820446		0.631683
	0.495581		0.735617
	0.786936		0.802588
	0.459537		0.748179
	0.380526		0.736881
	0.473522		0.777897
	0.629853		0.791188
	0.764101		0.7622
	0.426387		0.735865
	0.283702		0.696174
	0.491356		0.742364
	0.363819		0.867101
	0.735767		0.775758
	0.833647		0.823576
	0.619048		0.730851
	0.528508		0.785428
	0.811248		0.798235
	0.904691		0.732765
	0.669233		0.787221
	1.03288		0.766257
	0.537839		0.784004
	0.467123		0.764981
	0.390224		0.743001
	0.348784		0.698307
	0.66205		0.798741
	0.386945		0.701291
	0.37638		0.695227
	0.491263		0.762177
	0.333242		0.662
	0.495881		0.722586
	0.545225		0.750636
	1.07091		0.857576
	0.672012		0.786057
	0.743943		0.821214
	0.65629		0.81671
	0.622774		0.741306
	0.430098		0.750111
	0.714831		0.810579
	0.289921		0.697716
	0.84838		0.791062
	0.661695		0.814774
	1.19121		0.818747
	0.447661		0.706917
	0.566469		0.720261
	0.542308		0.739584
	0.490697		0.693139
	0.632867		0.782209
	0.428992		0.751143
	0.652565		0.813912
	0.447388		0.7371
	0.573794		0.713992
	0.734224		0.755345
	0.39122		0.639257
	0.511938		0.710837
	0.729039		0.802762
	0.476487		0.725707
	0.443609		0.77256
	0.813162		0.797249
	0.489406		0.811978
	0.484278		0.773096
	0.31468		0.779928
	0.578473		0.646766
	0.569252		0.77168
	0.288479		0.758788
	0.464379		0.819385
	0.752942		0.699235
	0.645197		0.66778
	0.424007		0.824859
	0.472139		0.750032
	0.515728		0.692797
	0.583396		0.828723
	0.727256		0.849167
	0.4216		0.69442
	0.644527		0.789767
	0.641146		0.715425
	0.393504		0.663329
	0.35445		0.70073
	0.510505		0.737166
	0.528248		0.756337
	0.795459		0.755791
	0.28236		0.710157
	0.277064		0.627915
	0.668469		0.708947
	0.423463		0.684519
	0.782489		0.674532
	0.326908		0.69413
	0.248325		0.641569
	0.643127		0.692793
	0.496263		0.716525
	0.582075		0.728577
	0.721869		0.772704
	0.345499		0.660064
	0.354337		0.711785
	0.454453		0.739542
	0.438772		0.739542
	0.438772		0.766018
	0.600257		0.771212
	0.626912		0.791634
	0.465108		0.714783
	0.371196		0.716874
	0.485626		0.708102
	0.365832		0.810483
	0.299675		0.737852
	0.344237		0.703755
	0.348946		0.738907
	0.632851		0.697951
	0.406447		0.763823
	0.721225		0.759435
	0.682947		0.742197
	0.447341		0.752009
	0.359423		0.708166
	0.54302		0.76094
	0.410404		0.71407
	0.416688		0.719653
	0.240057		0.709134
	0.517783		0.741692
	0.454857		0.765501
	0.302383		0.720067
	0.5266		0.751147
	0.530479		0.768022
	0.581484		0.780864
	0.332725		0.727104
	0.900771		0.74765
	0.873903		0.772012
	0.444058		0.755957
	0.509314		0.73402
	0.630305		0.667361
	0.443641		0.725658
	0.293633		0.71773
	0.727557		0.783512
	0.70833		0.778483
	0.405092		0.684697
	0.576559		0.763328
	0.48058		0.788459
	0.319983		0.762515
	0.510714		0.805092
	0.421184		0.763916
	0.267485		0.73324
	0.44783		0.699626
	0.519168		0.822174
	0.53769		0.811148
	0.529435		0.82673
	0.754181		0.628371
	0.429552		0.834587
	0.755636		0.794405
	0.458761		0.855255
	0.381294		0.86783
	0.447533		0.740176
	0.640141		0.794981
	0.606247		0.746728
	0.497737		0.709203
	0.314798		0.629975
	0.288605		0.670758
	0.48133		0.690796
	0.264964		0.646028
	0.955209		0.837296
	0.591111		0.819082
	0.419557		0.722013
	0.719414		0.840077
	0.438969		0.834513
	0.260949		0.687566
	0.528196		0.776468
	0.347474		0.735007
	0.491811		0.743196
	0.532018		0.775589
	0.738258		0.842938
	0.497198		0.82949
	0.799059		0.818515
	0.732306		0.815852
	0.788669		0.820652
	0.648876		0.761613
	0.768931		0.806462
	0.849734		0.86325
	0.54137		0.744391
	0.909459		0.853811
	0.933523		0.783999
	0.321494		0.716487
	0.390274		0.723435
	0.458631		0.801086
	0.612075		0.764
	1.02397		0.812748
	0.397583			0.758133
	0.509116			0.801956
	0.219085			0.567574
	0.527			0.75742
	0.440968			0.77468
	0.679398			0.808653
	0.299559			0.820998
	0.359027			0.702821
	0.327525			0.723793
	0.4145			0.848878
	0.426559			0.846279
	0.214785			0.72574
	0.180456			0.782081
	0.294827			0.703932
	0.304449			0.703715
	0.220817			0.697743
	0.401721			0.747096
	0.381459			0.738915
	0.541205			0.650046
	1.06914			0.824539
	0.659639			0.815493
	0.575608			0.783778
	0.567515			0.785789
	0.326622			0.757731
	0.288282			0.692594
	1.10156			0.879504
	0.844205			0.775668
	0.404561			0.699802
	0.508075			0.697659
	0.376947			0.775909
	0.25387			0.724254
	0.451045			0.777335
	0.291646			0.737874
	0.281736			0.755555
	0.261116			0.700706
	0.349451			0.69087
	0.750824			0.701673
	0.534766			0.778733
	0.790514			0.816822
	0.821189			0.842267
	0.858648			0.838174
	0.731374			0.78913
	0.482389			0.79588
	0.264984			0.7444
	0.320065			0.717387
	0.407381			0.744413
	0.351146			0.783557
	0.450551			0.79988
	0.443856			0.66409
	0.602388			0.744949
	0.585323			0.781136
	0.603021			0.817242
	0.396408			0.713752
	0.485368			0.788789
	0.567671			0.75458
	0.760615			0.844706
	1.24408			0.877119
	1.12241			0.868316
	0.491876			0.749349
	0.453202			0.697035
	0.422103			0.777894
	0.744893			0.848801
	0.256529			0.692433
	0.257354			0.704949
	0.35199			0.721495
	0.484139			0.778997
	0.488974			0.797038
	0.332193			0.755678
	0.868224			0.752249
	0.261765			0.738604
	0.406964			0.717499
	0.511044			0.805473
	0.34902			0.713289
	0.466594			0.762412
	0.41497			0.768888
	0.445683			0.820789
	0.989297			0.854553
	0.834455			0.756146
	0.87201			0.666504
	0.553068			0.747525
	0.44594			0.84398
	0.766329			0.885688
	0.350178			0.714625
	0.415624			0.750629
	0.365116			0.791634
	0.274214			0.752765
	0.402459			0.685185
	0.305839			0.623531
	0.200727			0.762041
	0.64392			0.821132
	0.586698			0.682798
	0.671488			0.764586
	0.702955			0.776782
	0.437977			0.753019
	0.454977			0.640184
	0.57884			0.740636
	0.593524			0.779533
	0.295975			0.763529
	0.404141			0.76203
	0.430064			0.771364
	0.337099			0.742811
	0.648554			0.752438
	0.435453			0.808912
	0.242422			0.744692
	0.392647			0.758857
	0.3761			0.753959
	0.223321			0.670786
	0.406652			0.724211
	0.584091			0.677203
	0.384903			0.740584
	0.519219			0.759856
	0.553242			0.789594
	0.449539			0.799653
	0.633473			0.833112
	0.476374			0.700047
	0.524015			0.775959
	0.361616			0.721246
	0.420092			0.655205
	0.528206			0.793955
	0.261601			0.781185
	0.39705			0.760694
	0.45479			0.768816
	0.517747			0.808458
	0.42746			0.727999
	1.77936			0.862808
	0.71535			0.716626
	0.698599			0.828663
	0.516599			0.73573
	0.545813			0.794956
	0.512561			0.674663
	0.463837			0.809496
	0.509491			0.764494
	0.379467			0.794694
	0.601613			0.847496
	0.634013			0.633429
	0.401667			0.713093
	0.408628			0.800343
	0.355215			0.717775
	0.377338			0.772567
	0.649344			0.775925
	0.428286			0.779566
	0.427394			0.793089
	0.485979			0.787668
	0.403616			0.843673
	0.403721			0.763002
	0.212325			0.64378
	0.327133			0.759801
	0.417253			0.796349
	0.511651			0.799706
	0.644488			0.769055
	0.420291			0.68762
	0.46228			0.722921
	0.398967			0.790615
	0.508325			0.782442
	0.550219			0.786377
	0.474144			0.769624
	0.926749			0.853545
	0.74796			0.829222
	0.809275			0.766588
	0.820156			0.781131
	0.480504			0.801266
	0.605197			0.746042
	0.484144			0.709614
	0.515613			0.802055
	0.702194			0.784949
	0.562871			0.819627
	1.10866			0.806026
	1.2355			0.830607
	0.56661			0.722566
	0.244165			0.661891
	0.827875			0.89242
	0.608259			0.707813
	0.464573			0.722158
	0.697566			0.82282
	0.950476			0.821749
	0.470643			0.755789
	0.432632			0.715978
	0.341463			0.650444
	0.352712			0.744286
	0.365813			0.749367
	0.435453			0.694828
	0.508992			0.776551
	0.413938			0.768661
	0.570651			0.831349
	0.459797			0.813937
	0.778786			0.867184
	0.503379			0.684453
	0.37846			0.815145
	0.743554			0.803462
	0.728547			0.86957
	0.333093			0.727924
	1.34852			0.869466
	0.829103			0.764174
	0.20557			0.632391
	0.818577			0.780701
	0.292082			0.6878
	1.03455			0.783036
	0.426201			0.797403
	0.229852			0.634598
	0.313642			0.713213
	0.400452			0.742371
	0.40613			0.750451
	0.436134			0.723378
	0.637108			0.706395
	0.666481			0.745794
	0.533324			0.767475
	0.668958			0.772074
	0.570354			0.761883
	0.295258			0.704826
	1.28924			0.770275
	1.0009			0.763807
	0.345424			0.683503
	0.49574			0.685293
	1.11069			0.803606
	0.877584			0.748832
	0.690541			0.768779
	0.409889			0.669711
	0.436667			0.670461
	0.602318			0.750104
	0.578913			0.785183
	0.683989			0.747768
	0.755238			0.796386
	0.938399			0.822716
	0.554446			0.742265
	0.213399			0.648453
	0.206533			0.654993
	0.360676			0.735952
	0.623215			0.750866
	0.261116			0.688777
	0.527643			0.765882
	0.311471			0.718497
	1.25108			0.795768
	0.946228			0.797519
	0.726857			0.74574
	0.441833			0.728503
	0.559925			0.773756
	0.651945			0.698725
	0.404561			0.710896
	0.468114			0.739451
	0.28666			0.67151
	0.68189			0.803784
	1.27801			0.827932
	0.461525			0.680494
	0.58107			0.735813
	0.525487			0.809674
	0.322835			0.657192
	0.408111			0.764978
	0.675051			0.726432
	0.371921			0.706402
	0.322835			0.657192
	0.432718			0.756003
	0.691823			0.731156
	0.353283			0.756251
	0.306393			0.737375
	1.28894			0.799629
	0.849213			0.774675
	0.543712			0.808475
	0.42182			0.786977
	0.534205			0.726837
	0.332064			0.633978
	0.600687			0.771899
	0.419685			0.708375
	0.331006			0.711554
	0.668197			0.798066
	0.532125			0.754831
	0.383468			0.727532
	0.51479			0.798496
	0.468204			0.765433
	0.632199			0.813817
	1.00381			0.682736
	0.491618			0.766134
	0.353072			0.724253
	0.988397			0.820749
	0.378684			0.713411
	0.345914			0.780024
	0.480098			0.787003
	0.577667			0.770355
	0.651973			0.809061
	0.638473			0.790284
	0.382466			0.599851
	0.42779			0.746522
	0.647179			0.770418
	0.567447			0.763619
	0.729071			0.768976
	0.346894			0.754676
	0.500253			0.786064
	0.45395			0.753358
	0.276725			0.780439
	0.677085			0.708518
	0.55007			0.789712
	0.634282			0.774146
	0.785132			0.80079
	0.571987			0.666078
	0.818293			0.82591
	0.454615			0.751551
	0.362436			0.755312
	0.410595			0.73706
	0.289687			0.694258
	0.655767			0.786391
	0.639454			0.803824
	0.606317			0.767317
	0.450171			0.704479
	0.421298			0.763836
	0.563623			0.777853
	0.495484			0.722276
	0.424407			0.742992
	0.498589			0.733869
	0.463654			0.776878
	0.303613			0.708595
	0.554063			0.787069
	1.0033			0.836594
	0.598362			0.786131
	1.3573			0.819854
	0.719587			0.756654
	0.629578			0.734405
	0.495997			0.77031
	0.339605			0.703991
	0.74438			0.794666
	0.390698			0.780689
	0.683939			0.761905
	1.03005			0.839163
	0.568045			0.797715
	0.33983			0.68001
	0.765775			0.819336
	0.985525			0.818977
	0.601938			0.772499
	0.816751			0.812952
	0.407683			0.718859
	1.0526			0.819028
	0.327332			0.682714
	0.482511			0.763759
	0.717808			0.745229
	0.517482			0.748997
	0.686101			0.751481
	0.523857			0.76816
	0.560488			0.794414
	1.56392			0.827089
	0.599935			0.810727
	0.630268			0.773336
	0.324325			0.708411
	0.53885			0.74274
	0.511505			0.733612
	0.698522			0.773926
	0.658638			0.758318
	0.688544			0.594447
	0.208388			0.618781
	0.179244			0.608001
	0.460089			0.743096
	0.966204			0.728851
	0.973998			0.75925
	0.549652			0.779317
	0.853483			0.807941
	0.68815			0.757276
	0.213306			0.658036
	0.431358			0.74082
	0.948723			0.839691
	0.292767			0.67328
	0.390516			0.699754
	1.40526			0.787641
	0.459382			0.796262
	0.454052			0.700771
	0.512824			0.741848
	0.72927			0.836215
	0.510928			0.723673
	0.587858			0.745796
	0.545304			0.761482
	0.589099			0.769183
	0.353562			0.692795
	0.352621			0.747406
	0.520719			0.729909
	0.879474			0.774077
	0.727506			0.795501
	0.714561			0.787198
	0.396964			0.729206
	0.419229			0.752324
	1.0969			0.784691
	0.561589			0.768766
	0.624241			0.795399
	0.770329			0.820015
	1.36945			0.81852
	0.636214			0.748995
	0.722843			0.837197
	0.570219			0.790633
	0.415765			0.741035
	0.250011			0.720756
	0.239488			0.690838
	0.852082			0.810606
	0.585205			0.740424
	0.441794			0.741989
	0.259396			0.622821
	0.241582			0.738029
	0.348785			0.699226
	1.284			0.787246
	0.939761			0.791731
	0.413769			0.726929
	1.08136			0.756058
	0.565438			0.750168
	0.407018			0.800863
	0.479237			0.73141
	0.596672			0.752395
	0.943034			0.790585
	1.03832			0.805032
	0.932046			0.793441
	0.651766			0.783768
	0.318878			0.621765
	0.466753			0.709719
	0.967445			0.787801
	0.525334			0.710018
	0.418128			0.785356
	0.221122			0.667831
	0.413388			0.780502
	0.492476			0.776111
	0.36501			0.759827
	0.677798			0.793167
	0.534986			0.811275
	0.294395			0.693565
	0.776989			0.8268
	0.401193			0.80595
	0.313371			0.748114
	0.27209			0.710887
	1.07558			0.835498
	0.289096			0.736742
	0.41286			0.781503
	0.424307			0.752791
	0.545736			0.831318
	0.37042			0.744504
	0.178091			0.572523
	0.381139			0.827755
	0.277624			0.710539
	0.502009			0.750166
	0.413784			0.790062
	0.403511			0.725399
	0.295114			0.776441
	0.492738			0.736205
	0.448311			0.841163
	0.574502			0.818635
	0.541126			0.743318
	0.439041			0.753552
	0.472153			0.81585
	0.400173			0.758217
	1.02002			0.715562
	0.685734			0.745018
	0.937897			0.722752
	0.51844			0.732691
	0.744779			0.764194
	0.738949			0.71361
	0.528286			0.693593
	0.880892			0.713815
	0.558484			0.678158
	1.30298			0.782463
	0.47753			0.758402
	0.624574			0.85524
	0.495655			0.633359
	0.576418			0.830147
	0.573468			0.765202
	0.476641			0.76201
	0.512892			0.766907
	0.592298			0.760081
	0.385474			0.700682
	0.433718			0.803503
	0.551916			0.758101
	0.167287			0.560876
	0.204054			0.667947
	0.309669			0.749791
	0.30226			0.730766
	0.292662			0.765789
	0.277185			0.792469
	0.301694			0.728181
	0.38721			0.775876
	0.351387			0.815071
	0.429768			0.836485
	0.324669			0.721012
	0.376888			0.770425
	0.36372			0.792363
	0.490668			0.821235
	0.729676			0.731382
	0.236529			0.756085
	0.287613			0.732283
	0.773543			0.742216
	0.566175			0.854694
	0.729265			0.859386
	0.541363			0.765339
	0.990681			0.853777
	0.311199			0.758417
	0.670288			0.811826
	0.245204			0.770514
	0.426599			0.75931
	0.642379			0.771512
	0.442504			0.716194
	0.377338			0.819766
	0.378572			0.74291
	0.554786			0.763855
	0.239047			0.665915
	0.362436			0.814318
	0.417659			0.803036
	0.320198			0.776917
	0.59066			0.79284
	0.50657			0.822798
	0.440198			0.830226
	0.514296			0.776664
	1.02371			0.697605
	0.45423			0.806184
	0.656289			0.693202
	0.444034			0.764402
	0.524985			0.771383
	0.668493			0.73658
	0.733015			0.787267
	0.913859			0.64437
	0.483344			0.737533
	0.56857			0.75081
	0.342217			0.7573
	0.509075			0.836694
	1.20716			0.788925
	0.191345			0.656197
	0.607225			0.817409
	0.403931			0.738895
	1.03373			0.855245
	0.87924			0.756183
	0.73342			0.807963
	0.424207			0.788927
	0.794305			0.849553
	0.76996			0.781484
	0.752869			0.799243
	1.17085			0.80599
	0.500078			0.748789
	0.704071			0.672222
	0.409931			0.740938
	0.842936			0.824697
	0.386033			0.732313
	0.877439			0.749946
	0.399231			0.782288
	0.853016			0.787772
	0.769006			0.792023
	0.555543			0.781099
	0.4158			0.71947
	1.05102			0.76994
	0.488805			0.765798
	0.608096			0.781991
	0.540163			0.769221
	0.57521			0.805935
	0.85672			0.801112
	0.659775			0.732094
	1.03629			0.724478
	0.536647			0.766752
	0.620068			0.786389
	0.489132			0.78862
	1.22376			0.87428
	0.46005			0.791061
	0.622982			0.796918
	0.499747			0.819358
	0.791189			0.790751
	0.846383			0.824669
	1.06762			0.859619
	0.739237			0.871214
	0.903152			0.84129
	0.286764			0.763433
	0.428313			0.834734
	0.284107			0.755565
	0.560148			0.749345
	0.677361			0.777307
	0.650308			0.755258
	0.938391			0.740834
	0.560148			0.749345
	0.404385			0.791714
	0.314286			0.758307
	0.455248			0.762426
	1.22484			0.853505
	0.537363			0.705514
	0.777034			0.873672
	1.28624			0.841243
	1.03011			0.784814
	0.369368			0.753809
	0.786298			0.788155
	0.946458			0.757157
	1.10707			0.804228
	1.0449			0.760856
	0.376778			0.696374
	1.11276			0.855659
	0.990406			0.820337
	0.921412			0.86643
	0.450935			0.841742
	0.819734			0.807296
	0.484149			0.796243
	1.08748			0.869952
	0.586604			0.834561
	0.50143			0.806926
	0.87766			0.849043
	0.533231			0.749736
	1.2888			0.833522
	1.07627			0.881627
	1.10949			0.762558
	0.778998			0.836721
	0.757319			0.83185
	0.573522			0.797717
	0.734782			0.688725
	1.2026			0.871791
	0.429415			0.809093
	0.890833			0.692542
	0.508106			0.820245
	0.504816			0.797787
	0.791414			0.756774
	0.647159			0.914684
	0.516803			0.805923
	0.874456			0.763619
	0.511916			0.82838
	0.915515			0.839177
	0.259925			0.629304
	0.461869			0.75978
	0.654453			0.767627
	0.931112			0.762143
	0.391275			0.700873
	0.654267			0.751973
	0.367896			0.739855
	0.44509			0.774751
	0.945292			0.844772
	0.331032			0.730224
	0.24161			0.692688
	0.405163			0.731785
	0.420541			0.881079
	0.475111			0.779413
	0.494075			0.795405
	0.680155			0.81108
	0.592716			0.82968
	0.493907			0.727446
	0.676089			0.781495
	0.503201			0.799107
	0.401378			0.781692
	0.397255			0.70834
	0.433789			0.696892
	0.722236			0.732526
	0.438692			0.809624
	0.429289			0.743704
	0.480361			0.777945
	0.432946			0.771924
	0.384447			0.724506
	1.24024			0.771807
	0.552004			0.789436
	1.1742			0.742241
	0.357439			0.738535
	0.714228			0.743743
	0.333299			0.775776
	0.455515			0.809633
	1.298			0.802706
	0.385086			0.779726
	0.36675			0.79526
	0.770027			0.827083
	0.516342			0.794101
	0.415045			0.794316
	0.301113			0.753738
	0.266616			0.765308
	0.537945			0.766844
	0.551703			0.742525
	0.600943			0.73465
	0.735393			0.764393
	0.418006			0.796009
	1.01369			0.868191
	0.937192			0.781491
	0.642406			0.819543
	0.700666			0.849631
	0.722658			0.739997
	0.622204			0.820822
	0.376149			0.757649
	0.166707			0.755886
	0.967216			0.812583
	0.482706			0.793063
	0.170908			0.66999
	0.749072			0.829669
	0.635631			0.821782
	0.465244			0.734593
[truncated: 127 more rows]
