# Supplementary material for: Restoring nuclear entry of Sirtuin 2 in oligodendrocyte progenitor cells promotes remyelination during ageing
Source: Nat Commun. 2022 Mar 9;13:1225. doi: 10.1038/s41467-022-28844-1 (PMC8907257; doi:10.1038/s41467-022-28844-1)
Supplement: Supplementary file 9 — Source data [file 41467_2022_28844_MOESM9_ESM.zip › Source Data/1-Source Data Fig.6.xlsx]

## Sheet: Fig.6a
Fig.6a	DMSO	β-NMN	β-NMN TM 0.5μM	β-NMN TM 1μM	β-NMN TM 5μM	β-NMN TM 10μM
	45	61	58	55	43	39
	43	58	56	52	49	42
	47	55.6922	53	49	41	45

## Sheet: Fig.6c
Fig.6c	SIRT2-/-+PBS	SIRT2-/-+β-NMN
	41.97	39.3668
	42.1092	42.6944
	45.3984	41.1147

## Sheet: Fig.6e
Fig.6e	SIRT2-/-+PBS	SIRT2-/-+β-NMN
	34.5083	32.2343
	37.8984	36.8751
	37.4553	34.453

## Sheet: Fig.6h
Fig.6h	WT Young+PBS	WT Young+β-NMN	SIRT2-/-+PBS	SIRT2-/-+β-NMN
	1150.97	1143.04	543.306	736.093
	1085	1240.17	717.44	561.75
	945.573	1195.57	795.512	735.684
	1062	1073.5	806.856	608.681
			1045.84	611.505

## Sheet: Fig.6i
Fig.6i	WT Young+PBS	WT Young+β-NMN	SIRT2-/-+PBS	SIRT2-/-+β-NMN
	330.422	352.215	153.543	207.721
	333.848	443.683	187.831	137.45
	303.001	387.052	202.456	164.348
	331.874	332.861	123.08	130.296
			281.139	240.413

## Sheet: Fig.6j
Fig.6j	WT Young+PBS	WT Young+β-NMN	SIRT2-/-+PBS	SIRT2-/-+β-NMN
	28.7081	30.8139	28.2609	14.6341
	30.7692	35.7759	26.4016	24.4681
	32.0442	32.242	24.9367	19.8221
	31.25	31.0096	15.2542	21.3212
			26.8817	23.0667

## Sheet: Fig.6m
Fig.6m	WT Young+PBS	WT Young+β-NMN	SIRT2-/-+PBS	SIRT2-/-+β-NMN
	914.231	1015.69	858.452	1061.51
	1125.76	1044.23	766.628	1054.74
	1008.06	963.593	1109.05	681.451
	910.028	1070.3	1151.44	505.891
		1056.73	863.584	551.742

## Sheet: Fig.6n
Fig.6n	WT Young+PBS	WT Young+β-NMN	SIRT2-/-+PBS	SIRT2-/-+β-NMN
	362.79	479.279	286.147	284.293
	492.772	494.921	255.571	265.973
	397.114	503.863	297.549	232.495
	368.45	562.278	207.734	168.63
		511.457	236.869	176.558

## Sheet: Fig.6o
Fig.6o	WT Young+PBS	WT Young+β-NMN	SIRT2-/-+PBS	SIRT2-/-+β-NMN
	39.6825	47.1875	26.9565	33.1169
	43.7722	47.3958	24.2308	34.6939
	39.3939	52.2901	26.8293	34.1176
	40.4878	52.5346	18.0412	33.3333
		48.4	27.4286	18.0412

## Sheet: Fig.6r
Fig.6r		WT Young+PBS			WT Young+β-NMN			SIRT2-/-+PBS					SIRT2-/-+β-NMN
	0	58.9286	48.5915	31.8182	63.2911	72.2628	73.3333	12.2449	20	20	12	24	16	22.6667	14.6667	14.6667	10
	1	25.5952	26.7606	33.3333	21.519	14.5985	20	42.8571	34	32	30	28	38.6667	30.6667	26.6667	37.3333	26.6667
	2	11.3095	21.831	31.8182	13.9241	10.9489	5	36.7347	38	42	50	44	38.6667	38.6667	52	44	51.1111
	3	4.16667	2.8169	3.0303	1.26582	1.45985	1.66667	8.16327	6	6	4	4	6.66667	6.66667	4	4	11.1111
	4	0	0	0	0	0.729927	0	0	2	0	4	0	0	1.33333	2.66667	0	1.11111

[truncated: 5 more sheets: Fig.6s, Fig.6t, Fig.6u, Fig.6v, Fig.6w]
